# Supplementary material for: Transcription Factor EB Controls Metabolic Flexibility during Exercise
Source: Cell Metab. 2017 Jan 10;25(1):182–96. doi: 10.1016/j.cmet.2016.11.003 (PMC5241227; doi:10.1016/j.cmet.2016.11.003)
Supplement: Table S1. TFEB Overexpression Muscle Dataset — Related to Figure 1. Complete list of differentially expressed genes in TFEB overexpression muscle microarray dataset (GSE62975). The genes significantly (FDR<0.05; FoldChange ≥ 1.5) upregulated and downregulated are highlighted in red and in green, respectively. [file mmc2.xlsx]

## Sheet: Sheet1
Supplemental Table 1. TFEB overexpression muscle dataset.
Probe Set ID	Representative Public ID	UniGene ID	RefSeq Transcript ID	Ensembl	Gene Title	Gene Symbol	Entrez Gene	fdr	ratio (overTFEB/GFP)	signed_ratio (overTFEB/GFP)
1427115_at	M74753	Mm.340090	NM_001099635	ENSMUSG00000020908	myosin, heavy polypeptide 3, skeletal muscle, embryonic	Myh3	17883	0	53.7472	53.7472
1417905_at	NM_011168	Mm.153999	NM_011168	ENSMUSG00000046899	prolactin family 7, subfamily a, member 2	Prl7a2	19114	0	23.7489	23.7489
1426650_at	BB011213	Mm.340163	NM_177369	ENSMUSG00000055775	myosin, heavy polypeptide 8, skeletal muscle, perinatal	Myh8	17885	0	20.5544	20.5544
1415927_at	NM_009608	Mm.686	NM_009608	ENSMUSG00000068614	actin, alpha, cardiac muscle 1	Actc1	11464	0	3.45639	3.45639
1448303_at	NM_053110	Mm.302602	NM_053110	ENSMUSG00000029816	glycoprotein (transmembrane) nmb	Gpnmb	93695	3.59871e-13	21.6698	21.6698
1448194_a_at	NM_023123	Mm.14802	NR_001592	ENSMUSG00000000031	H19 fetal liver mRNA	H19	14955	4.19849e-13	3.06741	3.06741
1425681_a_at	AF165166	Mm.180750	NM_001126338 /// NM_023043	ENSMUSG00000027338	prion protein dublet	Prnd	26434	5.03819e-13	9.23458	9.23458
1418829_a_at	NM_013509	Mm.3913	NM_013509	ENSMUSG00000004267	enolase 2, gamma neuronal	Eno2	13807	5.03819e-13	21.2103	21.2103
1423606_at	BI110565	Mm.236067	NM_001198765 /// NM_001198766 /// NM_015784	ENSMUSG00000027750	periostin, osteoblast specific factor	Postn	50706	5.59799e-13	18.5468	18.5468
1418726_a_at	NM_011619	Mm.247470	NM_001130174 /// NM_001130175 /// NM_001130176 /// NM_001130177 /// NM_001130178 /// NM_001130179 /// NM_001130180 /// NM_001130181 /// NM_001136083 /// NM_011619	ENSMUSG00000026414	troponin T2, cardiac	Tnnt2	21956	6.29774e-13	15.8026	15.8026
1448152_at	NM_010514	Mm.3862	NM_001122736 /// NM_001122737 /// NM_010514	ENSMUSG00000048583	insulin-like growth factor 2	Igf2	16002	6.87026e-13	12.1933	12.1933
1419196_at	NM_032541	Mm.439939	NM_032541	ENSMUSG00000050440	hepcidin antimicrobial peptide	Hamp	84506	1.25955e-12	25.2313	25.2313
1416835_s_at	NM_009665	Mm.253533	NM_009665	ENSMUSG00000019836 /// ENSMUSG00000060096 /// ENSMUSG00000063953 /// ENSMUSG00000075232	S-adenosylmethionine decarboxylase 1	Amd1	11702	1.35644e-12	0.136576	-7.32195
1422908_at	NM_133690	Mm.60134	NM_133690	ENSMUSG00000016327	ATPase, (Na+)/K+ transporting, beta 4 polypeptide	Atp1b4	67821	1.43948e-12	10.1105	10.1105
1448484_at	NM_009665	Mm.253533	NM_009665	ENSMUSG00000075232	S-adenosylmethionine decarboxylase 1	Amd1	11702	1.6794e-12	0.165329	-6.04855
1421041_s_at	NM_008182	Mm.422778	NM_008181 /// NM_008182 /// XM_001478795	ENSMUSG00000057933 /// ENSMUSG00000074181 /// ENSMUSG00000074183	predicted gene 3776 /// glutathione S-transferase, alpha 1 (Ya) /// glutathione S-transferase, alpha 2 (Yc2)	Gm3776 /// Gsta1 /// Gsta2	100042295 /// 14857 /// 14858	2.20421e-12	10.9159	10.9159
1417279_at	NM_010585	Mm.227912	NM_010585	ENSMUSG00000030102	inositol 1,4,5-triphosphate receptor 1	Itpr1	16438	4.00092e-12	0.150188	-6.65834
1418287_a_at	NM_007769	Mm.4138	NM_007769	ENSMUSG00000047517	deleted in malignant brain tumors 1	Dmbt1	12945	5.31809e-12	9.61197	9.61197
1422606_at	NM_030888	Mm.280158	NM_030888	ENSMUSG00000058914	C1q and tumor necrosis factor related protein 3	C1qtnf3	81799	5.56853e-12	19.1478	19.1478
1439380_x_at	BB093563	Mm.289645	NR_003633 /// NR_027651 /// NR_027652	ENSMUSG00000021268	maternally expressed 3	Meg3	17263	7.68324e-12	8.00454	8.00454
1434709_at	BB202655	Mm.208439	NM_001146031 /// NM_176930	ENSMUSG00000020598	neuron-glia-CAM-related cell adhesion molecule	Nrcam	319504	8.27703e-12	17.3278	17.3278
1450940_at	AU017649	Mm.18218	NM_010267	ENSMUSG00000025777	ganglioside-induced differentiation-associated-protein 1	Gdap1	14545	8.47332e-12	0.117702	-8.496
1418852_at	NM_007389	Mm.4583	NM_007389	ENSMUSG00000027107	cholinergic receptor, nicotinic, alpha polypeptide 1 (muscle)	Chrna1	11435	9.20018e-12	5.37947	5.37947
1452183_a_at	Y13832	Mm.289645	NR_003633 /// NR_027651 /// NR_027652	ENSMUSG00000021268	maternally expressed 3	Meg3	17263	9.65653e-12	10.6143	10.6143
1433924_at	BM200248	Mm.389800	NM_008817	ENSMUSG00000002265	paternally expressed 3	Peg3	18616	1.33008e-11	9.22961	9.22961
1419391_at	NM_031189	Mm.16528	NM_031189	ENSMUSG00000026459	myogenin	Myog	17928	1.84088e-11	11.283	11.283
1424270_at	AW105916	Mm.393242	NM_001111051 /// NM_001111052 /// NM_001111053 /// NM_001195538 /// NM_001195539 /// NM_001195540 /// NM_019978	---	doublecortin-like kinase 1	Dclk1	13175	1.89399e-11	5.39724	5.39724
1422580_at	NM_010858	Mm.390355	NM_010858	ENSMUSG00000061086	myosin, light polypeptide 4	Myl4	17896	1.95447e-11	13.0249	13.0249
1427884_at	AW550625	Mm.249555	NM_009930	ENSMUSG00000026043	collagen, type III, alpha 1	Col3a1	12825	1.97929e-11	4.82652	4.82652
1438651_a_at	BB483357	Mm.29368	NM_011784	ENSMUSG00000044338	apelin receptor	Aplnr	23796	2.00688e-11	6.749	6.749
1460203_at	NM_010585	Mm.227912	NM_010585	ENSMUSG00000030102	inositol 1,4,5-triphosphate receptor 1	Itpr1	16438	2.10419e-11	0.232905	-4.2936
1452679_at	AA986082	Mm.379227	NM_023716	ENSMUSG00000045136	tubulin, beta 2B	Tubb2b	73710	2.13741e-11	9.05401	9.05401
1419394_s_at	NM_013650	Mm.21567	NM_013650	ENSMUSG00000056054	S100 calcium binding protein A8 (calgranulin A)	S100a8	20201	2.1491e-11	9.85221	9.85221
1460668_at	NM_010253	Mm.4655	NM_010253	ENSMUSG00000024907	galanin	Gal	14419	2.19405e-11	10.3995	10.3995
1423396_at	AK018763	Mm.301626	NM_007428	ENSMUSG00000031980	angiotensinogen (serpin peptidase inhibitor, clade A, member 8)	Agt	11606	2.28878e-11	4.69139	4.69139
1455271_at	BB560177	---	NM_001145034	ENSMUSG00000087006	predicted gene 13889	Gm13889	620695	2.5121e-11	8.10161	8.10161
1427883_a_at	AW550625	Mm.249555	NM_009930	ENSMUSG00000026043	collagen, type III, alpha 1	Col3a1	12825	2.71654e-11	3.10483	3.10483
1417355_at	AB003040	Mm.389800	NM_008817	ENSMUSG00000002265	paternally expressed 3	Peg3	18616	2.75775e-11	7.37855	7.37855
1423294_at	AW555393	Mm.335639	NM_008590	---	mesoderm specific transcript	Mest	17294	2.76455e-11	8.04335	8.04335
1423328_at	AU017649	Mm.18218	NM_010267	ENSMUSG00000025777	ganglioside-induced differentiation-associated-protein 1	Gdap1	14545	3.67788e-11	0.14785	-6.76363
1436188_a_at	AI837704	Mm.29846	NM_001195006 /// NM_145602	ENSMUSG00000036564	N-myc downstream regulated gene 4	Ndrg4	234593	4.21049e-11	10.6563	10.6563
1426758_s_at	Y13832	Mm.289645	NR_003633 /// NR_027651 /// NR_027652	ENSMUSG00000021268	maternally expressed 3	Meg3	17263	4.31318e-11	8.81331	8.81331
1433575_at	BG083485	Mm.240627	NM_009238	ENSMUSG00000076431	SRY-box containing gene 4	Sox4	20677	4.46407e-11	4.65211	4.65211
1451289_at	AW105916	Mm.393242	NM_001111051 /// NM_001111052 /// NM_001111053 /// NM_001195538 /// NM_001195539 /// NM_001195540 /// NM_019978	---	doublecortin-like kinase 1	Dclk1	13175	4.97521e-11	10.6723	10.6723
1426615_s_at	AV006122	Mm.29846	NM_001195006 /// NM_145602	ENSMUSG00000036564	N-myc downstream regulated gene 4	Ndrg4	234593	6.62802e-11	10.3086	10.3086
1416021_a_at	BC002008	Mm.741	NM_010634 /// XR_105655	ENSMUSG00000027533 /// ENSMUSG00000074280	fatty acid binding protein 5, epidermal /// predicted gene 3601	Fabp5 /// Gm3601	100041975 /// 16592	7.15204e-11	4.2758	4.2758
1452035_at	BF158638	Mm.738	NM_009931	ENSMUSG00000031502	collagen, type IV, alpha 1	Col4a1	12826	7.40721e-11	3.73702	3.73702
1422558_at	AF015887	Mm.7329	NM_010255	ENSMUSG00000020150	guanidinoacetate methyltransferase	Gamt	14431	7.5363e-11	3.99008	3.99008
1422529_s_at	NM_009814	Mm.15343	NM_009814	ENSMUSG00000027861	calsequestrin 2	Casq2	12373	8.32844e-11	5.31268	5.31268
1450625_at	AV229424	Mm.10299	NM_007737	ENSMUSG00000026042	collagen, type V, alpha 2	Col5a2	12832	8.51553e-11	5.57431	5.57431
1460248_at	AF017639	Mm.471654	NM_018867	ENSMUSG00000030862	carboxypeptidase X 2 (M14 family)	Cpxm2	55987	8.55485e-11	6.68471	6.68471
1419589_at	BB039247	Mm.681	NM_010740	ENSMUSG00000027435	CD93 antigen	Cd93	17064	9.52028e-11	3.38275	3.38275
1435394_s_at	AI503490	Mm.262	NM_007484	ENSMUSG00000002233	ras homolog gene family, member C	Rhoc	11853	9.55319e-11	4.58036	4.58036
1436790_a_at	BG072739	Mm.41702	NM_009234	ENSMUSG00000063632	SRY-box containing gene 11	Sox11	20666	1.0277e-10	5.97647	5.97647
1420350_at	NM_028625	Mm.279773	NM_028625	ENSMUSG00000068890	late cornified envelope 1A2	Lce1a2	73722	1.06535e-10	15.7389	15.7389
1424795_a_at	BC023044	Mm.34166	NM_198000 /// NR_028486 /// NR_028487	ENSMUSG00000044320	RIKEN cDNA 1700001O22 gene	1700001O22Rik	73598	1.1111e-10	0.102169	-9.78771
1421768_a_at	NM_011982	Mm.37533	NM_011982 /// NM_147176 /// NM_152134	ENSMUSG00000007617	homer homolog 1 (Drosophila)	Homer1	26556	1.25778e-10	0.245526	-4.07289
1450757_at	NM_009866	Mm.1571	NM_009866	ENSMUSG00000031673	cadherin 11	Cdh11	12552	1.33469e-10	6.64634	6.64634
1424967_x_at	L47552	Mm.247470	NM_001130174 /// NM_001130175 /// NM_001130176 /// NM_001130177 /// NM_001130178 /// NM_001130179 /// NM_001130180 /// NM_001130181 /// NM_001136083 /// NM_011619	ENSMUSG00000026414	troponin T2, cardiac	Tnnt2	21956	1.33556e-10	11.3928	11.3928
1424271_at	AW105916	Mm.393242	NM_001111051 /// NM_001111052 /// NM_001111053 /// NM_001195538 /// NM_001195539 /// NM_001195540 /// NM_019978	---	doublecortin-like kinase 1	Dclk1	13175	1.39264e-10	8.47689	8.47689
1422831_at	NM_010181	Mm.20271	NM_010181	ENSMUSG00000024598	fibrillin 2	Fbn2	14119	1.64939e-10	5.77846	5.77846
1422437_at	AV229424	Mm.10299	NM_007737	ENSMUSG00000026042	collagen, type V, alpha 2	Col5a2	12832	1.81497e-10	3.58487	3.58487
1426306_a_at	AF319976	Mm.22575	NM_030700	ENSMUSG00000025268	melanoma antigen, family D, 2	Maged2	80884	2.04886e-10	5.47776	5.47776
1418440_at	NM_007739	Mm.130388	NM_007739	ENSMUSG00000068196	collagen, type VIII, alpha 1	Col8a1	12837	2.16642e-10	5.93167	5.93167
1424051_at	BC013560	Mm.181021	NM_009932	ENSMUSG00000031503	collagen, type IV, alpha 2	Col4a2	12827	2.27106e-10	3.65165	3.65165
1428111_at	AK003626	Mm.250980	NM_027052	ENSMUSG00000022464	solute carrier family 38, member 4	Slc38a4	69354	2.65879e-10	0.235552	-4.24535
1448562_at	NM_009477	Mm.4610	NM_001159401 /// NM_001159402 /// NM_009477	ENSMUSG00000020407	uridine phosphorylase 1	Upp1	22271	2.81537e-10	9.75409	9.75409
1419534_at	NM_138648	Mm.293626	NM_138648	ENSMUSG00000030162	oxidized low density lipoprotein (lectin-like) receptor 1	Olr1	108078	3.27038e-10	4.87787	4.87787
1416342_at	NM_011607	Mm.454219	NM_011607	ENSMUSG00000028364	tenascin C	Tnc	21923	3.4811e-10	5.35627	5.35627
1426208_x_at	AF147785	Mm.287857	NM_009538	ENSMUSG00000019817	pleiomorphic adenoma gene-like 1	Plagl1	22634	3.5199e-10	6.24323	6.24323
1422605_at	NM_021391	Mm.143788	NM_021391	ENSMUSG00000022490	protein phosphatase 1, regulatory (inhibitor) subunit 1A	Ppp1r1a	58200	3.56505e-10	0.17339	-5.76734
1416640_at	NM_021487	Mm.58507	NM_021487	---	potassium voltage-gated channel, Isk-related family, member 1-like, pseudogene	Kcne1l	66240	3.60861e-10	8.73654	8.73654
1424674_at	BB825002	Mm.21688	NM_139143	ENSMUSG00000024270	solute carrier family 39 (metal ion transporter), member 6	Slc39a6	106957	3.75207e-10	9.12485	9.12485
1423274_at	BB381966	Mm.319684	NM_008715	---	integrator complex subunit 6	Ints6	18130	3.89302e-10	3.80181	3.80181
1424131_at	AF064749	Mm.7562	XM_003085326 /// XM_003086176 /// XM_003086177 /// XM_003086178 /// XM_003086179 /// XM_003086180	ENSMUSG00000048126	collagen, type VI, alpha 3	Col6a3	12835	5.17725e-10	3.2376	3.2376
1418670_s_at	NM_008305	Mm.273662	NM_008305	ENSMUSG00000028763	perlecan (heparan sulfate proteoglycan 2)	Hspg2	15530	5.37189e-10	2.83331	2.83331
1424815_at	BC021322	Mm.275975	NM_145572	ENSMUSG00000030244	glycogen synthase 2	Gys2	232493	5.42269e-10	4.83707	4.83707
1451533_at	BC022687	Mm.186678	NM_145450	ENSMUSG00000037594	cDNA sequence BC022687	BC022687	217887	5.46741e-10	8.44914	8.44914
1436970_a_at	AA499047	Mm.4146	NM_001146268 /// NM_008809	ENSMUSG00000024620	platelet derived growth factor receptor, beta polypeptide	Pdgfrb	18596	5.78708e-10	3.26698	3.26698
1448254_at	BC002064	Mm.279690	NM_008973	---	pleiotrophin	Ptn	19242	5.81596e-10	5.06463	5.06463
1416514_a_at	NM_007984	Mm.289707	NM_007984	ENSMUSG00000029581	fascin homolog 1, actin bundling protein (Strongylocentrotus purpuratus)	Fscn1	14086	5.87683e-10	4.75703	4.75703
1419032_at	AW556821	Mm.391246	NM_133729	ENSMUSG00000031112	RIKEN cDNA 2610018G03 gene	2610018G03Rik	70415	5.91588e-10	0.24401	-4.0982
1418485_at	NM_009208	Mm.5053	NM_009208	ENSMUSG00000006576	solute carrier family 4 (anion exchanger), member 3	Slc4a3	20536	6.07041e-10	7.1924	7.1924
1417590_at	NM_024264	Mm.85083	NM_024264	ENSMUSG00000026170	cytochrome P450, family 27, subfamily a, polypeptide 1	Cyp27a1	104086	6.41866e-10	0.30239	-3.30699
1438006_at	BB818702	Mm.29950	NM_025757	ENSMUSG00000018415	RIKEN cDNA 4933439F18 gene	4933439F18Rik	66771	6.42135e-10	0.346047	-2.88978
1450130_at	AA215024	Mm.266215	NM_011273	ENSMUSG00000026469	xenotropic and polytropic retrovirus receptor 1	Xpr1	19775	6.44589e-10	0.275022	-3.63607
1421811_at	AI385532	Mm.4159	NM_011580	ENSMUSG00000040152	thrombospondin 1	Thbs1	21825	6.68863e-10	4.48257	4.48257
1450782_at	NM_009523	Mm.20355	NM_009523	ENSMUSG00000036856	wingless-related MMTV integration site 4	Wnt4	22417	6.69135e-10	0.257707	-3.88038
1424268_at	BC004831	Mm.136586	NM_001177833 /// NM_001177834 /// NM_001177835 /// NM_001177836 /// NM_001177837 /// NM_001177838 /// NM_001177839 /// NM_001177840 /// NM_145533	ENSMUSG00000027333	spermine oxidase	Smox	228608	7.21254e-10	0.261751	-3.82043
1423329_at	AU017649	Mm.18218	NM_010267	ENSMUSG00000025777	ganglioside-induced differentiation-associated-protein 1	Gdap1	14545	7.47724e-10	0.172278	-5.80457
1434479_at	AV246911	Mm.7281	NM_015734	ENSMUSG00000026837	collagen, type V, alpha 1	Col5a1	12831	8.14083e-10	2.87937	2.87937
1426348_at	BF158638	Mm.738	NM_009931	ENSMUSG00000031502	collagen, type IV, alpha 1	Col4a1	12826	8.25497e-10	3.61012	3.61012
1423110_at	BF227507	Mm.277792	NM_007743	ENSMUSG00000029661	collagen, type I, alpha 2	Col1a2	12843	8.48854e-10	3.54814	3.54814
1418304_at	NM_130878	Mm.156506	NM_130878	ENSMUSG00000021803	cadherin-related family member 1	Cdhr1	170677	8.61345e-10	7.86908	7.86908
1455494_at	BI794771	Mm.277735	NM_007742	ENSMUSG00000001506	collagen, type I, alpha 1	Col1a1	12842	8.66944e-10	4.70161	4.70161
1437052_s_at	BB414515	Mm.395108	NM_011401	ENSMUSG00000003153	solute carrier family 2 (facilitated glucose transporter), member 3	Slc2a3	20527	9.0816e-10	0.21663	-4.61617
1435370_a_at	AI315015	Mm.292803	NM_053200	ENSMUSG00000056973	carboxylesterase 1D	Ces1d	104158	9.29469e-10	0.166895	-5.99178
1417877_at	NM_026189	Mm.112977	NM_026189	ENSMUSG00000036611	endonuclease/exonuclease/phosphatase family domain containing 1	Eepd1	67484	1.01525e-09	0.354688	-2.81938
1416740_at	AW744319	Mm.7281	NM_015734	ENSMUSG00000026837	collagen, type V, alpha 1	Col5a1	12831	1.05146e-09	2.80776	2.80776
1448383_at	NM_008608	Mm.280175	NM_008608	ENSMUSG00000000957	matrix metallopeptidase 14 (membrane-inserted)	Mmp14	17387	1.0553e-09	4.2159	4.2159
1456739_x_at	BB392869	Mm.285969	NM_001166397 /// NM_001166398 /// NM_026139	ENSMUSG00000033436	armadillo repeat containing, X-linked 2	Armcx2	67416	1.19139e-09	3.53452	3.53452
1450857_a_at	BF227507	Mm.277792	NM_007743	ENSMUSG00000029661	collagen, type I, alpha 2	Col1a2	12843	1.19326e-09	2.39303	2.39303
1424596_s_at	BC019124	Mm.234441	NM_144799	ENSMUSG00000057604	LIM and cysteine-rich domains 1	Lmcd1	30937	1.19335e-09	2.66117	2.66117
1418091_at	NM_023755	Mm.24621	NM_023755	---	transcription factor CP2-like 1	Tcfcp2l1	81879	1.21675e-09	0.26018	-3.84349
1427068_x_at	AJ404329	Mm.29950	NM_025757	ENSMUSG00000018415	RIKEN cDNA 4933439F18 gene	4933439F18Rik	66771	1.22796e-09	0.284094	-3.51996
1417576_a_at	AK006346	Mm.127378	NM_001177841 /// NM_026580 /// NR_033587	ENSMUSG00000021203	OTU domain, ubiquitin aldehyde binding 2	Otub2	68149	1.25318e-09	0.198497	-5.03787
1428301_at	BM195235	Mm.443041	NM_001024712 /// NM_001029930 /// NM_001164727 /// NM_001177714 /// NM_001177715 /// XR_033080 /// XR_105595 /// XR_105603	---	predicted gene, ENSMUSG00000068790 /// alpha-takusan pseudogene /// predicted gene 10406 /// predicted gene 2897 /// predicted gene 3373 /// predicted gene 3558 /// predicted gene 3696	ENSMUSG00000068790 /// Gm10128 /// Gm10406 /// Gm2897 /// Gm3373 /// Gm3558 /// Gm3696	100036568 /// 100038847 /// 100040671 /// 100041874 /// 100042149 /// 100042312 /// 545007	1.3198e-09	4.48305	4.48305
1448327_at	NM_033268	Mm.37638	NM_033268	ENSMUSG00000052374	actinin alpha 2	Actn2	11472	1.32985e-09	2.10895	2.10895
1425458_a_at	AF022072	Mm.479549	NM_001177629 /// NM_010345	ENSMUSG00000020176	growth factor receptor bound protein 10	Grb10	14783	1.42641e-09	3.73293	3.73293
1429144_at	AV291259	Mm.211211	NM_001042671 /// NM_001042672 /// NM_028802	ENSMUSG00000027346	glycerophosphocholine phosphodiesterase GDE1 homolog (S. cerevisiae)	Gpcpd1	74182	1.52089e-09	0.288186	-3.46998
1448942_at	NM_025331	Mm.25547	NM_025331	ENSMUSG00000032766	guanine nucleotide binding protein (G protein), gamma 11	Gng11	66066	1.62656e-09	2.60646	2.60646
1448594_at	NM_018865	Mm.10222	NM_018865	ENSMUSG00000005124	WNT1 inducible signaling pathway protein 1	Wisp1	22402	1.7303e-09	5.1397	5.1397
1419050_at	NM_025376	Mm.330087	NM_001159602 /// NM_025376	ENSMUSG00000009214	transmembrane protein 8C	Tmem8c	66139	1.7322e-09	6.0029	6.0029
1420583_a_at	NM_013646	Mm.427266	NM_013646	ENSMUSG00000032238	RAR-related orphan receptor alpha	Rora	19883	1.74567e-09	0.360195	-2.77627
1418815_at	BC022107	Mm.257437	NM_007664	ENSMUSG00000024304	cadherin 2	Cdh2	12558	1.74758e-09	4.69821	4.69821
1430307_a_at	AK006387	Mm.148155	NM_008615	ENSMUSG00000032418	malic enzyme 1, NADP(+)-dependent, cytosolic	Me1	17436	1.74976e-09	0.345618	-2.89337
1452731_x_at	BM195235	Mm.432066	NM_001024712 /// NM_001029930 /// NM_001177714 /// NM_001177715 /// NR_033121 /// NR_033388 /// XR_033080 /// XR_105595 /// XR_105603	---	predicted gene, ENSMUSG00000068790 /// alpha-takusan pseudogene /// predicted gene 2897 /// alpha-takusan pseudogene /// predicted gene 3373 /// predicted gene 3558 /// predicted gene 3696 /// predicted pseudogene 8348	ENSMUSG00000068790 /// Gm10128 /// Gm2897 /// Gm3002 /// Gm3373 /// Gm3558 /// Gm3696 /// Gm8348	100036568 /// 100040671 /// 100040852 /// 100041874 /// 100042149 /// 100042312 /// 545007 /// 666890	1.75794e-09	3.6942	3.6942
1430700_a_at	AK005158	Mm.9277	NM_013737	ENSMUSG00000023913	phospholipase A2, group VII (platelet-activating factor acetylhydrolase, plasma)	Pla2g7	27226	1.76363e-09	0.307745	-3.24944
1431320_a_at	AK002362	Mm.3645	NM_010864	ENSMUSG00000034593	myosin VA	Myo5a	17918	2.03359e-09	6.38521	6.38521
1426992_at	AV337591	Mm.266215	NM_011273	ENSMUSG00000026469	xenotropic and polytropic retrovirus receptor 1	Xpr1	19775	2.04509e-09	0.339832	-2.94263
1448416_at	NM_008597	Mm.243085	NM_008597	ENSMUSG00000030218	matrix Gla protein	Mgp	17313	2.08556e-09	3.7881	3.7881
1424528_at	BC023116	Mm.45127	NM_001160149 /// NM_026770	ENSMUSG00000029161	cell growth regulator with EF hand domain 1	Cgref1	68567	2.17464e-09	3.5388	3.5388
1419197_x_at	NM_032541	Mm.439939	NM_032541	ENSMUSG00000050440	hepcidin antimicrobial peptide	Hamp	84506	2.2054e-09	9.74592	9.74592
1421065_at	NM_008413	Mm.275839	NM_001048177 /// NM_008413	ENSMUSG00000024789	Janus kinase 2	Jak2	16452	2.39225e-09	0.324631	-3.08042
1460238_at	NM_018857	Mm.17510	NM_018857	ENSMUSG00000063011	mesothelin	Msln	56047	2.40702e-09	7.37332	7.37332
1415834_at	NM_026268	Mm.1791	NM_026268	ENSMUSG00000019960	dual specificity phosphatase 6	Dusp6	67603	2.53082e-09	2.53138	2.53138
1448169_at	NM_010664	Mm.22479	NM_010664	ENSMUSG00000023043	keratin 18	Krt18	16668	2.54515e-09	5.0545	5.0545
1427168_a_at	AJ131395	Mm.297859	NM_181277	ENSMUSG00000022371	collagen, type XIV, alpha 1	Col14a1	12818	2.79301e-09	4.07874	4.07874
1434442_at	BB667844	Mm.21965	NM_175096	ENSMUSG00000047963	starch binding domain 1	Stbd1	52331	2.89384e-09	2.83636	2.83636
1416022_at	BC002008	Mm.741	NM_010634	ENSMUSG00000027533 /// ENSMUSG00000074280	fatty acid binding protein 5, epidermal	Fabp5	16592	3.13217e-09	3.57979	3.57979
1419518_at	NM_017379	Mm.32884	NM_017379	ENSMUSG00000030137	tubulin, alpha 8	Tuba8	53857	3.17141e-09	0.418292	-2.39068
1428585_at	BE853286	Mm.253564	NM_134156	ENSMUSG00000015143	actinin, alpha 1	Actn1	109711	3.19482e-09	3.25632	3.25632
1419156_at	AI428101	Mm.240627	NM_009238	ENSMUSG00000076431	SRY-box containing gene 4	Sox4	20677	3.34153e-09	3.91402	3.91402
1416034_at	NM_009846	Mm.29742	NM_009846	ENSMUSG00000047139	CD24a antigen	Cd24a	12484	3.88191e-09	0.414227	-2.41413
1419378_a_at	NM_052823	Mm.22742	NM_007503 /// NM_052823 /// NR_028499	ENSMUSG00000059412	FXYD domain-containing ion transport regulator 2	Fxyd2	11936	3.89121e-09	5.54654	5.54654
1422523_at	NM_021882	Mm.16756	NM_021882	ENSMUSG00000025359	silver	Si	20431	4.05845e-09	5.94442	5.94442
1451048_at	BG086961	Mm.289329	NM_019648	ENSMUSG00000036112	methionine aminopeptidase 2	Metap2	56307	4.10296e-09	0.283982	-3.52136
1427298_at	BB542096	---	NR_002870	ENSMUSG00000078190	dynamin 3, opposite strand	Dnm3os	474332	4.15333e-09	3.11236	3.11236
1421066_at	NM_008413	Mm.275839	NM_001048177 /// NM_008413	ENSMUSG00000024789	Janus kinase 2	Jak2	16452	4.46023e-09	0.378432	-2.64248
1421045_at	BB528408	Mm.235616	NM_008626	ENSMUSG00000020695	mannose receptor, C type 2	Mrc2	17534	5.62726e-09	2.75885	2.75885
1452300_at	BI102531	Mm.440686	NM_025476	---	family with sequence similarity 82, member B	Fam82b	66302	6.04835e-09	0.30959	-3.23008
1428074_at	BE981853	Mm.8569	NM_001002267	---	transmembrane protein 158	Tmem158	72309	6.11239e-09	3.5021	3.5021
1437308_s_at	AV024285	Mm.24816	NM_010169	ENSMUSG00000048376	coagulation factor II (thrombin) receptor	F2r	14062	6.14302e-09	3.75504	3.75504
1451475_at	BC019530	Mm.3085	NM_026376	ENSMUSG00000030123	plexin D1	Plxnd1	67784	6.2511e-09	2.61762	2.61762
1424629_at	U31625	Mm.244975	NM_009764	ENSMUSG00000017146	breast cancer 1	Brca1	12189	6.29241e-09	6.4387	6.4387
1422692_at	BE989104	Mm.41746	NM_011294	ENSMUSG00000022205	SUB1 homolog (S. cerevisiae)	Sub1	20024	6.36375e-09	0.279685	-3.57545
1417575_at	AK006346	Mm.127378	NM_001177841 /// NM_026580 /// NR_033587	ENSMUSG00000021203	OTU domain, ubiquitin aldehyde binding 2	Otub2	68149	6.44402e-09	0.333814	-2.99568
1420575_at	NM_013603	Mm.2064	NM_013603	ENSMUSG00000031760	metallothionein 3	Mt3	17751	6.78086e-09	6.87665	6.87665
1420682_at	M14537	Mm.86425	NM_009601	ENSMUSG00000041189	cholinergic receptor, nicotinic, beta polypeptide 1 (muscle)	Chrnb1	11443	7.07073e-09	2.65055	2.65055
1428571_at	AK004383	Mm.154662	NM_007740	ENSMUSG00000026147	collagen, type IX, alpha 1	Col9a1	12839	7.379e-09	0.195084	-5.126
1439959_at	AW488620	Mm.269011	NM_010198	ENSMUSG00000042826	fibroblast growth factor 11	Fgf11	14166	7.54339e-09	3.09861	3.09861
1449081_at	NM_053200	Mm.292803	NM_053200	ENSMUSG00000056973	carboxylesterase 1D	Ces1d	104158	7.56649e-09	0.250327	-3.99478
1419086_at	U49641	Mm.46053	NM_008009	ENSMUSG00000048373	fibroblast growth factor binding protein 1	Fgfbp1	14181	7.74252e-09	0.14404	-6.94252
1438653_x_at	AV309164	Mm.248906	NM_016843	ENSMUSG00000016541	ataxin 10	Atxn10	54138	7.78478e-09	2.50882	2.50882
1419754_at	NM_010864	Mm.3645	NM_010864	ENSMUSG00000034593	myosin VA	Myo5a	17918	7.94295e-09	7.08257	7.08257
1438165_x_at	BB559097	Mm.29210	NM_012037	ENSMUSG00000034993	vesicle amine transport protein 1 homolog (T californica)	Vat1	26949	8.23323e-09	4.43932	4.43932
1449533_at	NM_026433	Mm.212428	NM_026433	ENSMUSG00000069763	transmembrane protein 100	Tmem100	67888	8.27794e-09	0.22833	-4.37962
1424529_s_at	BC023116	Mm.45127	NM_001160149 /// NM_026770	ENSMUSG00000029161	cell growth regulator with EF hand domain 1	Cgref1	68567	8.28033e-09	4.51378	4.51378
1418937_at	AF177196	Mm.21389	NM_010050	ENSMUSG00000007682	deiodinase, iodothyronine, type II	Dio2	13371	8.47318e-09	4.77214	4.77214
1416794_at	NM_019717	Mm.175403	NM_019717 /// NM_178050	ENSMUSG00000059811	atlastin GTPase 2	Atl2	56298	8.57107e-09	0.37032	-2.70037
1453307_a_at	AK003821	Mm.332667	NM_001042491 /// NM_021505	ENSMUSG00000029472	anaphase-promoting complex subunit 5	Anapc5	59008	8.63313e-09	0.41141	-2.43067
1423669_at	U08020	Mm.277735	NM_007742	ENSMUSG00000001506	collagen, type I, alpha 1	Col1a1	12842	9.37948e-09	3.52976	3.52976
1426947_x_at	BI455189	Mm.1949	NM_146007	ENSMUSG00000020241	collagen, type VI, alpha 2	Col6a2	12834	9.38662e-09	2.72402	2.72402
1424393_s_at	BC026584	Mm.28514	NM_175236 /// NR_027664	ENSMUSG00000025911	alcohol dehydrogenase, iron containing, 1	Adhfe1	76187	9.41096e-09	0.31038	-3.22186
1427931_s_at	BG063905	Mm.206159	NM_172134	ENSMUSG00000032788	pyridoxal (pyridoxine, vitamin B6) kinase	Pdxk	216134	9.48485e-09	5.41694	5.41694
1416454_s_at	NM_007392	Mm.213025	NM_007392	ENSMUSG00000035783	actin, alpha 2, smooth muscle, aorta	Acta2	11475	9.52496e-09	3.92186	3.92186
1437234_x_at	BB357347	Mm.32020	NM_001077638 /// NM_133182	ENSMUSG00000020230	protein arginine N-methyltransferase 2	Prmt2	15468	9.81512e-09	3.37364	3.37364
1422444_at	BM935811	Mm.225096	NM_008397	ENSMUSG00000027111	integrin alpha 6	Itga6	16403	1.01144e-08	3.03814	3.03814
1420884_at	AK008863	Mm.29132	NM_025540	ENSMUSG00000042045	sarcolipin	Sln	66402	1.01773e-08	15.0431	15.0431
1418284_at	NM_009336	Mm.133919	NM_009336	ENSMUSG00000008958	vacuolar protein sorting 72 (yeast)	Vps72	21427	1.05653e-08	0.446918	-2.23754
1427123_s_at	BE653037	Mm.22891	NR_002845	---	coatomer protein complex, subunit gamma 2, antisense 2	Copg2as2	100044236	1.09362e-08	3.993	3.993
1421040_a_at	NM_008182	Mm.422778	NM_008182	ENSMUSG00000057933	glutathione S-transferase, alpha 2 (Yc2)	Gsta2	14858	1.095e-08	3.93087	3.93087
1427005_at	BM234765	Mm.380	NM_152804	ENSMUSG00000021701	polo-like kinase 2 (Drosophila)	Plk2	20620	1.09829e-08	2.76139	2.76139
1456601_x_at	AV002675	Mm.22742	NM_007503 /// NM_052823 /// NR_028499	ENSMUSG00000059412	FXYD domain-containing ion transport regulator 2	Fxyd2	11936	1.10642e-08	5.09773	5.09773
1424854_at	BC019757	Mm.261664	NM_175655 /// NM_175656 /// NM_175657 /// NM_178192 /// NM_178193	ENSMUSG00000060639	histone cluster 1, H4a /// histone cluster 1, H4b /// histone cluster 1, H4f /// histone cluster 1, H4i /// histone cluster 1, H4m	Hist1h4a /// Hist1h4b /// Hist1h4f /// Hist1h4i /// Hist1h4m	319157 /// 319158 /// 319161 /// 326619 /// 326620	1.13243e-08	0.31116	-3.21378
1418599_at	NM_007729	Mm.209715	NM_007729	ENSMUSG00000027966	collagen, type XI, alpha 1	Col11a1	12814	1.15536e-08	3.18845	3.18845
1417356_at	AB003040	Mm.389800	NM_008817	ENSMUSG00000002265	paternally expressed 3	Peg3	18616	1.16341e-08	5.16888	5.16888
1420991_at	AK009959	Mm.10279	NM_013468	ENSMUSG00000024803	ankyrin repeat domain 1 (cardiac muscle)	Ankrd1	107765	1.1996e-08	8.17949	8.17949
1456603_at	BG070087	Mm.34131	NM_029658	ENSMUSG00000020846	family with sequence similarity 101, member B	Fam101b	76566	1.22278e-08	2.76543	2.76543
1427346_at	X96606	Mm.420007	NM_001037716 /// NM_001081648 /// NM_001114383 /// NM_001122734 /// NM_011022 /// XM_001473108 /// XM_003085312 /// XM_982169	ENSMUSG00000072923 /// ENSMUSG00000072924 /// ENSMUSG00000072925 /// ENSMUSG00000072929 /// ENSMUSG00000072930 /// ENSMUSG00000072931 /// ENSMUSG00000072932 /// ENSMUSG00000079387 /// ENSMUSG00000079395 /// ENSMUSG00000079760 /// ENSMUSG00000079843	predicted gene 10439 /// predicted gene 15080 /// predicted gene 15085 /// predicted gene 15107 /// predicted gene 15128 /// leucine zipper protein 4 /// ovary testis transcribed	Gm10439 /// Gm15080 /// Gm15085 /// Gm15107 /// Gm15128 /// Luzp4 /// Ott	100039934 /// 18422 /// 382243 /// 434863 /// 434864 /// 434865 /// 666184	1.30513e-08	4.52561	4.52561
1427436_at	D83147	Mm.5039	NM_011380	---	sine oculis-related homeobox 2 homolog (Drosophila)	Six2	20472	1.323e-08	0.36751	-2.72102
1426993_at	AV337591	Mm.266215	NM_011273	ENSMUSG00000026469	xenotropic and polytropic retrovirus receptor 1	Xpr1	19775	1.4594e-08	0.316474	-3.15982
1460711_at	BG071611	Mm.297862	NM_030046	ENSMUSG00000044224	DnaJ (Hsp40) homolog, subfamily C, member 21	Dnajc21	78244	1.4781e-08	0.426135	-2.34667
1418704_at	NM_009113	Mm.6523	NM_009113	ENSMUSG00000042312	S100 calcium binding protein A13	S100a13	20196	1.50737e-08	2.9083	2.9083
1422795_at	AV273804	Mm.12665	NM_016716	---	cullin 3	Cul3	26554	1.57284e-08	0.385779	-2.59216
1456733_x_at	BB329489	Mm.22708	NM_001111043 /// NM_001111044 /// NM_009825	ENSMUSG00000070436	serine (or cysteine) peptidase inhibitor, clade H, member 1	Serpinh1	12406	1.59732e-08	2.4335	2.4335
1427320_at	BB316578	Mm.22891	NR_002845	---	coatomer protein complex, subunit gamma 2, antisense 2	Copg2as2	100044236	1.6437e-08	3.119	3.119
1426865_a_at	BB698413	Mm.4974	NM_001081445 /// NM_001113204 /// NM_010875	ENSMUSG00000039542	neural cell adhesion molecule 1	Ncam1	17967	1.72817e-08	3.26441	3.26441
1455019_x_at	BB818012	Mm.334999	NM_175451	ENSMUSG00000046841	cytoskeleton-associated protein 4	Ckap4	216197	1.7803e-08	3.58901	3.58901
1452271_at	AV337591	Mm.266215	NM_011273	ENSMUSG00000026469	xenotropic and polytropic retrovirus receptor 1	Xpr1	19775	1.87697e-08	0.344868	-2.89966
1448260_at	NM_011670	Mm.29807	NM_011670	ENSMUSG00000029223	ubiquitin carboxy-terminal hydrolase L1	Uchl1	22223	2.00867e-08	3.24748	3.24748
1417777_at	BC014865	Mm.34497	NM_025968	ENSMUSG00000028378	prostaglandin reductase 1	Ptgr1	67103	2.04221e-08	2.93113	2.93113
1416632_at	BC011081	Mm.378128	NM_008615	ENSMUSG00000032418 /// ENSMUSG00000078914	malic enzyme 1, NADP(+)-dependent, cytosolic	Me1	17436	2.0756e-08	0.382113	-2.61702
1448636_at	NM_021508	Mm.439911	NM_021508	ENSMUSG00000068697	myozenin 1	Myoz1	59011	2.10225e-08	0.339112	-2.94888
1452299_at	BI102531	Mm.78312	NM_177327	ENSMUSG00000041058	WW domain containing E3 ubiquitin protein ligase 1	Wwp1	107568	2.16895e-08	0.405095	-2.46856
1427339_at	AW542735	Mm.358876	NM_001039677	ENSMUSG00000028836	solute carrier family 30 (zinc transporter), member 2	Slc30a2	230810	2.18363e-08	0.287388	-3.47961
1420992_at	AK009959	Mm.10279	NM_013468	ENSMUSG00000024803	ankyrin repeat domain 1 (cardiac muscle)	Ankrd1	107765	2.18416e-08	9.43293	9.43293
1419833_s_at	AI851258	Mm.247642	NM_139206	ENSMUSG00000024451	ArfGAP with RhoGAP domain, ankyrin repeat and PH domain 3	Arap3	106952	2.28499e-08	2.75892	2.75892
1424940_s_at	BC022687	Mm.186678	NM_145450	ENSMUSG00000037594	cDNA sequence BC022687	BC022687	217887	2.29306e-08	4.05935	4.05935
1452382_at	BB542096	---	NR_002870	ENSMUSG00000078190	dynamin 3, opposite strand	Dnm3os	474332	2.49823e-08	3.11306	3.11306
1450276_a_at	NM_009132	Mm.2416	NM_001146196 /// NM_009132	ENSMUSG00000002565	scinderin	Scin	20259	2.50567e-08	0.309579	-3.23019
1416121_at	M65143	Mm.172	NM_010728	---	lysyl oxidase	Lox	16948	2.51672e-08	3.20106	3.20106
1425710_a_at	AB019479	Mm.37533	NM_011982 /// NM_147176 /// NM_152134	ENSMUSG00000007617	homer homolog 1 (Drosophila)	Homer1	26556	2.54935e-08	0.294696	-3.39332
1437405_a_at	BB787243	Mm.233799	NM_010517	ENSMUSG00000017493	insulin-like growth factor binding protein 4	Igfbp4	16010	2.56764e-08	2.70496	2.70496
1436959_x_at	BB311061	Mm.42956	NM_001039386 /// NM_001039387 /// NM_001177654 /// NM_001177655 /// NM_020276	ENSMUSG00000006476	nasal embryonic LHRH factor	Nelf	56876	2.59438e-08	2.73085	2.73085
1425658_at	AY083458	Mm.32955	NM_153098	ENSMUSG00000046186	CD109 antigen	Cd109	235505	2.59621e-08	3.55852	3.55852
1418622_at	NM_021518	Mm.397471	NM_021518	ENSMUSG00000047187	RAB2A, member RAS oncogene family	Rab2a	59021	2.63455e-08	0.50419	-1.98338
1416808_at	X14480	Mm.4691	NM_010917	ENSMUSG00000005397	nidogen 1	Nid1	18073	2.67154e-08	2.38529	2.38529
1416405_at	BC019502	Mm.2608	NM_007542	ENSMUSG00000031375	biglycan	Bgn	12111	2.6755e-08	3.60515	3.60515
1450198_at	NM_013849	Mm.390674	NM_001007268 /// NM_013849	ENSMUSG00000021768	dual specificity phosphatase 13	Dusp13	27389	2.70088e-08	0.466656	-2.1429
1418090_at	NM_032398	Mm.260768	NM_032398	ENSMUSG00000034845	plasmalemma vesicle associated protein	Plvap	84094	2.80212e-08	3.17305	3.17305
1419033_at	AW556821	Mm.391246	NM_133729	ENSMUSG00000031112	RIKEN cDNA 2610018G03 gene	2610018G03Rik	70415	2.80355e-08	0.336186	-2.97455
1422195_s_at	NM_011534	Mm.88761	NM_009323	ENSMUSG00000027868	T-box 15	Tbx15	21384	2.97377e-08	0.328017	-3.04862
1434875_a_at	AV018952	Mm.244426	NM_026122 /// NM_175074	ENSMUSG00000066456	high mobility group nucleosomal binding domain 3	Hmgn3	94353	3.00823e-08	2.53533	2.53533
1424114_s_at	BG970109	Mm.172674	NM_008482	ENSMUSG00000002900	laminin B1	Lamb1	16777	3.11483e-08	2.8919	2.8919
1421534_at	NM_008016	Mm.478422	NM_018769	---	deafness, autosomal dominant 5 (human)	Dfna5	54722	3.12415e-08	0.349477	-2.86142
1425067_at	AF427498	Mm.39945	NM_080437	ENSMUSG00000023473	cadherin, EGF LAG seven-pass G-type receptor 3 (flamingo homolog, Drosophila)	Celsr3	107934	3.24557e-08	4.32051	4.32051
1422168_a_at	AY057913	Mm.1442	NM_001048139 /// NM_001048141 /// NM_001048142 /// NM_007540	ENSMUSG00000048482	brain derived neurotrophic factor	Bdnf	12064	3.27698e-08	3.18197	3.18197
1452250_a_at	BI455189	Mm.1949	NM_146007	ENSMUSG00000020241	collagen, type VI, alpha 2	Col6a2	12834	3.28106e-08	2.64979	2.64979
1437378_x_at	BB224405	Mm.282242	NM_016741	ENSMUSG00000037936	scavenger receptor class B, member 1	Scarb1	20778	3.30526e-08	2.52592	2.52592
1424186_at	BG074158	Mm.181074	NM_026439	ENSMUSG00000022665	coiled-coil domain containing 80	Ccdc80	67896	3.31447e-08	2.82892	2.82892
1422669_at	AY009091	Mm.479239	NM_019480	ENSMUSG00000022339	estrogen receptor-binding fragment-associated gene 9	Ebag9	55960	3.57087e-08	0.466216	-2.14493
1450852_s_at	BQ173958	Mm.24816	NM_010169	ENSMUSG00000048376	coagulation factor II (thrombin) receptor	F2r	14062	3.61161e-08	2.80194	2.80194
1423112_at	AK009276	Mm.49884	NM_025356	---	ubiquitin-conjugating enzyme E2D 3 (UBC4/5 homolog, yeast)	Ube2d3	66105	3.61998e-08	0.452695	-2.20899
1448392_at	NM_009242	Mm.291442	NM_009242	ENSMUSG00000018593	secreted acidic cysteine rich glycoprotein	Sparc	20692	3.6275e-08	2.42326	2.42326
1417828_at	NM_007474	Mm.273175	NM_001109045 /// NM_007474	ENSMUSG00000030762	aquaporin 8	Aqp8	11833	3.63482e-08	4.81368	4.81368
1420550_at	AV014636	Mm.158176	NM_026394	ENSMUSG00000042124	late cornified envelope 1F	Lce1f	67828	3.67576e-08	8.37314	8.37314
1448755_at	AF011450	Mm.233547	NM_009928	ENSMUSG00000028339	collagen, type XV, alpha 1	Col15a1	12819	3.68892e-08	2.97691	2.97691
1448259_at	BI452727	Mm.182434	NM_008047	ENSMUSG00000022816	follistatin-like 1	Fstl1	14314	3.6945e-08	2.85932	2.85932
1427522_at	BB623455	Mm.443529	NM_175535	ENSMUSG00000053199	Rho GTPase activating protein 20	Arhgap20	244867	3.69956e-08	0.354639	-2.81977
1418326_at	BC026131	Mm.27943	NM_011404	ENSMUSG00000040010	solute carrier family 7 (cationic amino acid transporter, y+ system), member 5	Slc7a5	20539	3.76282e-08	5.30484	5.30484
1448590_at	NM_009933	Mm.2509	NM_009933	ENSMUSG00000001119 /// ENSMUSG00000078445	collagen, type VI, alpha 1	Col6a1	12833	3.97052e-08	2.52451	2.52451
1418093_a_at	NM_010113	Mm.252481	NM_010113	ENSMUSG00000028017	epidermal growth factor	Egf	13645	3.98235e-08	0.448154	-2.23138
1436339_at	BE627374	---	NR_015608 /// NR_027875	ENSMUSG00000073155	RIKEN cDNA 1810058I24 gene	1810058I24Rik	67705	3.99128e-08	1.9825	1.9825
1448269_a_at	NM_026167	Mm.224306	NM_026167	ENSMUSG00000036782	kelch-like 13 (Drosophila)	Klhl13	67455	4.06837e-08	3.29486	3.29486
1432466_a_at	AK019319	Mm.305152	NM_009696	ENSMUSG00000002985	apolipoprotein E	Apoe	11816	4.35785e-08	4.35106	4.35106
1451657_a_at	BC025915	Mm.327730	NM_145951	ENSMUSG00000031109	ecto-NOX disulfide-thiol exchanger 2	Enox2	209224	4.42421e-08	0.304583	-3.28318
1423086_at	BB769209	Mm.3484	NM_008720	ENSMUSG00000024413	Niemann Pick type C1	Npc1	18145	4.4613e-08	0.464228	-2.15412
1448421_s_at	NM_025711	Mm.383216	NM_001172481 /// NM_025711	ENSMUSG00000021388	asporin	Aspn	66695	4.53205e-08	3.07574	3.07574
1449532_at	NM_009604	Mm.2810	NM_009604	ENSMUSG00000026253	cholinergic receptor, nicotinic, gamma polypeptide	Chrng	11449	4.55925e-08	3.56998	3.56998
1423608_at	BI966443	Mm.193	NM_008409	ENSMUSG00000031239	integral membrane protein 2A	Itm2a	16431	4.69175e-08	1.7744	1.7744
1421102_a_at	NM_009498	Mm.273930	NM_009498	ENSMUSG00000028955	vesicle-associated membrane protein 3	Vamp3	22319	4.70363e-08	0.375919	-2.66015
1434496_at	BM947855	Mm.259022	NM_013807	ENSMUSG00000028680	polo-like kinase 3 (Drosophila)	Plk3	12795	4.78629e-08	2.9612	2.9612
1455812_x_at	BB530515	---	NM_139307	ENSMUSG00000039646	vasorin	Vasn	246154	4.8745e-08	3.36063	3.36063
1450652_at	NM_007802	Mm.272085	NM_007802	ENSMUSG00000028111	cathepsin K	Ctsk	13038	4.99367e-08	3.19158	3.19158
1434190_at	BG071956	Mm.18652	NM_009214	ENSMUSG00000071708	spermine synthase	Sms	20603	5.02109e-08	0.518751	-1.92771
1437380_x_at	BB558114	Mm.252080	NM_001081274	ENSMUSG00000028961	phosphogluconate dehydrogenase	Pgd	110208	5.1758e-08	3.74525	3.74525
1431164_at	AK017818	Mm.300814	NM_027491	ENSMUSG00000028278	Ras-related GTP binding D	Rragd	52187	5.21622e-08	0.322171	-3.10395
1416238_at	NM_011587	Mm.4345	NM_011587	ENSMUSG00000033191	tyrosine kinase with immunoglobulin-like and EGF-like domains 1	Tie1	21846	5.36739e-08	2.92575	2.92575
1448323_a_at	BC019502	Mm.2608	NM_007542	ENSMUSG00000031375	biglycan	Bgn	12111	5.5999e-08	3.46907	3.46907
1434553_at	BB667728	Mm.26088	NM_178936	ENSMUSG00000028132	transmembrane protein 56	Tmem56	99887	5.76272e-08	0.388381	-2.57479
1422849_a_at	AV028400	Mm.7723	NM_019402	ENSMUSG00000022194	poly(A) binding protein, nuclear 1	Pabpn1	54196	5.76275e-08	2.29591	2.29591
1416589_at	NM_009242	Mm.291442	NM_009242	ENSMUSG00000018593	secreted acidic cysteine rich glycoprotein	Sparc	20692	5.90821e-08	2.29154	2.29154
1449083_at	AA067702	Mm.209774	NM_025911	ENSMUSG00000030301	coiled-coil domain containing 91	Ccdc91	67015	5.93898e-08	0.433791	-2.30526
1417817_a_at	BC014727	Mm.405029	NM_001168281 /// NM_133784	ENSMUSG00000027803	WW domain containing transcription regulator 1	Wwtr1	97064	5.94199e-08	2.54613	2.54613
1423777_at	AK006800	Mm.346654	NM_028846	ENSMUSG00000026854	ubiquitin specific peptidase 20	Usp20	74270	5.94437e-08	3.0745	3.0745
1448605_at	NM_007484	Mm.262	NM_007484	ENSMUSG00000002233	ras homolog gene family, member C	Rhoc	11853	5.95248e-08	3.34672	3.34672
1419028_at	NM_033264	Mm.297444	NM_001177615 /// NM_001177616 /// NM_001177617 /// NM_001177618 /// NM_001177619 /// NM_001177620 /// NM_001177623 /// NM_028755 /// NM_033264	ENSMUSG00000032503	cyclic AMP-regulated phosphoprotein, 21	Arpp21	74100	5.98762e-08	3.19987	3.19987
1419748_at	NM_011994	Mm.295456	NM_011994	ENSMUSG00000055782	ATP-binding cassette, sub-family D (ALD), member 2	Abcd2	26874	6.07165e-08	0.358993	-2.78557
1419440_at	NM_021447	Mm.143796	NM_021447	ENSMUSG00000062077	tripartite motif-containing 54	Trim54	58522	6.08556e-08	0.511513	-1.95498
1453851_a_at	AK007410	Mm.281298	NM_011817	ENSMUSG00000021453	growth arrest and DNA-damage-inducible 45 gamma	Gadd45g	23882	6.17252e-08	0.351762	-2.84283
1452899_at	AK017440	Mm.293263	NR_028261	---	RNA imprinted and accumulated in nucleus	Rian	75745	6.18254e-08	7.77554	7.77554
1454613_at	AV162270	Mm.8180	NM_001136086 /// NM_009468	ENSMUSG00000024501	dihydropyrimidinase-like 3	Dpysl3	22240	6.22923e-08	2.77203	2.77203
1436836_x_at	BB724741	Mm.275555	NM_028044	ENSMUSG00000053931	calponin 3, acidic	Cnn3	71994	6.45765e-08	2.39578	2.39578
1421899_a_at	BB210729	Mm.7580	NM_008209	ENSMUSG00000026471	major histocompatibility complex, class I-related	Mr1	15064	6.56864e-08	0.309915	-3.22669
1433908_a_at	AV009769	Mm.205601	NM_007803	ENSMUSG00000031078	cortactin	Cttn	13043	6.67493e-08	2.39524	2.39524
1433956_at	AW543698	Mm.21767	NM_009868	ENSMUSG00000031871	cadherin 5	Cdh5	12562	7.18557e-08	2.54363	2.54363
1422948_s_at	NM_013550	Mm.158272	NM_001195421 /// NM_153173 /// NM_175656 /// NM_175657 /// NM_178192 /// NM_178193 /// NM_178208 /// NM_178210 /// NM_178211 /// XM_001476063	ENSMUSG00000060093 /// ENSMUSG00000060639 /// ENSMUSG00000060678 /// ENSMUSG00000060832 /// ENSMUSG00000060981 /// ENSMUSG00000064288 /// ENSMUSG00000069266 /// ENSMUSG00000069305 /// ENSMUSG00000069306	predicted gene 11275 /// histone cluster 1, H4a /// histone cluster 1, H4b /// histone cluster 1, H4c /// histone cluster 1, H4h /// histone cluster 1, H4i /// histone cluster 1, H4j /// histone cluster 1, H4k /// histone cluster 1, H4m	Gm11275 /// Hist1h4a /// Hist1h4b /// Hist1h4c /// Hist1h4h /// Hist1h4i /// Hist1h4j /// Hist1h4k /// Hist1h4m	100041230 /// 319155 /// 319158 /// 319159 /// 319160 /// 319161 /// 326619 /// 326620 /// 69386	7.43183e-08	0.434473	-2.30164
1422573_at	D85596	Mm.3238	NM_009667	ENSMUSG00000005686	adenosine monophosphate deaminase 3	Ampd3	11717	7.43634e-08	2.55634	2.55634
1423037_at	BB533323	Mm.29368	NM_011784	ENSMUSG00000044338	apelin receptor	Aplnr	23796	7.43956e-08	2.69164	2.69164
1427201_at	AJ277212	Mm.220895	NM_181390	---	musculoskeletal, embryonic nuclear protein 1	Mustn1	66175	7.49441e-08	3.19502	3.19502
1419352_at	BC003916	Mm.28679	NM_026304	ENSMUSG00000062797	lethal, Chr 7, Rinchik 6	l7Rn6	67669	7.49959e-08	0.475917	-2.10121
1425019_at	AV174556	Mm.259170	NM_145441	ENSMUSG00000020634	UBX domain protein 2A	Ubxn2a	217379	7.51101e-08	0.381159	-2.62358
1435635_at	BB549335	Mm.478266	NM_183028	ENSMUSG00000051285	protein-L-isoaspartate (D-aspartate) O-methyltransferase domain containing 1	Pcmtd1	319263	7.54051e-08	0.403799	-2.47648
1449852_a_at	NM_133838	Mm.132226	NM_133838	ENSMUSG00000027293	EH-domain containing 4	Ehd4	98878	7.5613e-08	2.65314	2.65314
1460241_a_at	BB829192	Mm.38248	NM_001035228 /// NM_011375	ENSMUSG00000056091	ST3 beta-galactoside alpha-2,3-sialyltransferase 5	St3gal5	20454	7.63388e-08	0.308946	-3.23682
1438627_x_at	BB095413	Mm.252080	NM_001081274	ENSMUSG00000028961	phosphogluconate dehydrogenase	Pgd	110208	7.64998e-08	3.08757	3.08757
1417005_at	AU079968	Mm.278357	NM_001025360 /// NM_001081959 /// NM_008450	ENSMUSG00000021288	kinesin light chain 1	Klc1	16593	7.65342e-08	2.7006	2.7006
1420855_at	BB229377	Mm.275320	NM_007925	ENSMUSG00000029675	elastin	Eln	13717	7.69577e-08	2.59585	2.59585
1456241_a_at	BB315716	Mm.253403	NM_001164798 /// NM_001164799 /// NM_001164800 /// NM_001164801 /// NM_001164802 /// NM_024249	ENSMUSG00000061306	solute carrier family 38, member 10	Slc38a10	72055	7.70721e-08	2.19292	2.19292
1450756_s_at	AV273804	Mm.12665	NM_016716	---	cullin 3	Cul3	26554	7.84729e-08	0.41116	-2.43214
1418300_a_at	NM_021462	Mm.42126	NM_021462	ENSMUSG00000020190	MAP kinase-interacting serine/threonine kinase 2	Mknk2	17347	8.04901e-08	1.81995	1.81995
1423799_at	BI693609	Mm.13886	NM_011508	ENSMUSG00000035530	eukaryotic translation initiation factor 1	Eif1	20918	8.2632e-08	0.554139	-1.8046
1417839_at	NM_013805	Mm.22768	NM_013805	ENSMUSG00000041378	claudin 5	Cldn5	12741	8.31177e-08	2.48545	2.48545
1424111_at	BG092290	Mm.26553	NM_010515	ENSMUSG00000023830	insulin-like growth factor 2 receptor	Igf2r	16004	8.38972e-08	2.34721	2.34721
1447945_at	BI466869	Mm.439772	NM_001025577	ENSMUSG00000055435	avian musculoaponeurotic fibrosarcoma (v-maf) AS42 oncogene homolog	Maf	17132	8.71463e-08	0.361247	-2.76819
1449078_at	NM_018784	Mm.212742	NM_018784	ENSMUSG00000022747	ST3 beta-galactoside alpha-2,3-sialyltransferase 6	St3gal6	54613	8.73389e-08	0.457805	-2.18434
1456676_a_at	AV282911	Mm.19669	NM_001177752 /// NM_001177753 /// NM_001177754 /// NM_001177755 /// NM_001177756 /// NM_001177757 /// NM_001177758 /// NM_133232	ENSMUSG00000026773	6-phosphofructo-2-kinase/fructose-2,6-biphosphatase 3	Pfkfb3	170768	8.75176e-08	0.234189	-4.27006
1450062_a_at	NM_019791	Mm.27578	NM_019791	ENSMUSG00000025151	melanoma antigen, family D, 1	Maged1	94275	8.79283e-08	2.56223	2.56223
1420713_a_at	NM_010783	Mm.329100	NM_001109973 /// NM_010783	ENSMUSG00000032717	MyoD family inhibitor	Mdfi	17240	8.9254e-08	2.80344	2.80344
1431936_a_at	AK009828	Mm.143717	NM_001160163 /// NM_001160164 /// NM_001160165 /// NM_015750	ENSMUSG00000079434	neuraminidase 2	Neu2	23956	9.05702e-08	2.63011	2.63011
1424746_at	BC016221	Mm.99996	NM_153103	ENSMUSG00000020821	kinesin family member 1C	Kif1c	16562	9.16422e-08	0.391382	-2.55505
1429723_at	AK018153	Mm.282706	NM_025697	ENSMUSG00000021930	RIKEN cDNA 6330409N04 gene	6330409N04Rik	66674	9.42342e-08	0.501091	-1.99564
1424443_at	AV378394	Mm.221412	NM_145375	ENSMUSG00000038623	transmembrane 6 superfamily member 1	Tm6sf1	107769	9.45553e-08	3.28441	3.28441
1451978_at	AF357006	Mm.250492	NM_010729	ENSMUSG00000032334	lysyl oxidase-like 1	Loxl1	16949	9.58601e-08	2.5816	2.5816
1417092_at	BC013446	Mm.3542	NM_001083935 /// NM_001083936 /// NM_011199	ENSMUSG00000032492	parathyroid hormone 1 receptor	Pth1r	19228	9.71982e-08	4.11666	4.11666
1422507_at	NM_007793	Mm.6095	NM_007793	ENSMUSG00000005054	cystatin B	Cstb	13014	9.90457e-08	3.97154	3.97154
1452514_a_at	X65997	Mm.247073	NM_001122733 /// NM_021099	ENSMUSG00000005672	kit oncogene	Kit	16590	9.93972e-08	2.85312	2.85312
1427580_a_at	BB649603	Mm.293263	NR_028261	---	RNA imprinted and accumulated in nucleus	Rian	75745	1.00181e-07	4.88259	4.88259
1436038_a_at	BF318238	Mm.474449	NM_001159616 /// NM_001159617 /// NM_001159618 /// NM_001159619 /// NM_001159620 /// NM_019543	ENSMUSG00000022940	phosphatidylinositol glycan anchor biosynthesis, class P	Pigp	56176	1.02014e-07	0.537948	-1.85892
1424626_at	BC021951	Mm.282978	NM_027237	ENSMUSG00000042041	RIKEN cDNA 2010003K11 gene	2010003K11Rik	69861	1.04193e-07	3.68447	3.68447
1417696_at	BG064396	Mm.28099	NM_009230	ENSMUSG00000026600	sterol O-acyltransferase 1	Soat1	20652	1.05026e-07	4.06072	4.06072
1435030_at	AA538567	Mm.31102	NM_001081132	ENSMUSG00000043241	UPF2 regulator of nonsense transcripts homolog (yeast)	Upf2	326622	1.07135e-07	0.485918	-2.05796
1451742_a_at	AF424698	Mm.28877	NM_139297	ENSMUSG00000001891	UDP-glucose pyrophosphorylase 2	Ugp2	216558	1.08371e-07	1.48293	1.48293
1438483_at	BB794641	Mm.44249	NM_008712	ENSMUSG00000029361	nitric oxide synthase 1, neuronal	Nos1	18125	1.08921e-07	2.38087	2.38087
1421898_a_at	BB210729	Mm.7580	NM_008209	ENSMUSG00000026471	major histocompatibility complex, class I-related	Mr1	15064	1.0898e-07	0.38078	-2.62619
1429711_at	BB812465	Mm.202561	NM_019637	ENSMUSG00000053205 /// ENSMUSG00000071748	serine/threonine/tyrosine interaction protein	Styx	56291	1.10035e-07	0.432344	-2.31297
1418563_at	BC006030	Mm.240490	NM_001113564 /// NM_001113565 /// NM_001113566 /// NM_025814	---	serpine1 mRNA binding protein 1	Serbp1	66870	1.10996e-07	0.496414	-2.01445
1417311_at	NM_024223	Mm.133825	NM_024223	ENSMUSG00000006356	cysteine rich protein 2	Crip2	68337	1.12061e-07	2.12655	2.12655
1428108_x_at	AK004359	Mm.273785	NM_178874	ENSMUSG00000042066	transmembrane and coiled-coil domains 2	Tmcc2	68875	1.12333e-07	0.418165	-2.3914
1455820_x_at	BB138434	Mm.282242	NM_016741	ENSMUSG00000037936	scavenger receptor class B, member 1	Scarb1	20778	1.12745e-07	2.4155	2.4155
1420654_a_at	NM_028803	Mm.396102	NM_028803	ENSMUSG00000022707	glucan (1,4-alpha-), branching enzyme 1	Gbe1	74185	1.14515e-07	2.24699	2.24699
1428847_a_at	BM248206	Mm.402299	NM_009600	ENSMUSG00000028649	microtubule-actin crosslinking factor 1	Macf1	11426	1.15861e-07	2.19584	2.19584
1419703_at	NM_016919	Mm.334994	NM_016919	ENSMUSG00000004098	collagen, type V, alpha 3	Col5a3	53867	1.15884e-07	2.51095	2.51095
1436917_s_at	BB491018	Mm.266611	NM_153410	ENSMUSG00000026930	G-protein signalling modulator 1 (AGS3-like, C. elegans)	Gpsm1	67839	1.16131e-07	3.27834	3.27834
1423114_at	AK009276	Mm.49884	NM_025356	---	ubiquitin-conjugating enzyme E2D 3 (UBC4/5 homolog, yeast)	Ube2d3	66105	1.20284e-07	0.439594	-2.27482
1424034_at	BI660199	Mm.427266	NM_013646	ENSMUSG00000032238	RAR-related orphan receptor alpha	Rora	19883	1.23534e-07	0.486321	-2.05626
1423706_a_at	BC014793	Mm.252080	NM_001081274	ENSMUSG00000028961	phosphogluconate dehydrogenase	Pgd	110208	1.23805e-07	2.70902	2.70902
1429159_at	AK018605	Mm.313876	NM_172471	ENSMUSG00000025780	inter-alpha (globulin) inhibitor H5	Itih5	209378	1.23845e-07	2.42322	2.42322
1434025_at	BG069607	Mm.476215	---	---	---	---	---	1.23973e-07	2.52186	2.52186
1450747_at	AW764104	Mm.248266	NM_001110305 /// NM_001110306 /// NM_001110307 /// NM_016679	ENSMUSG00000003308	kelch-like ECH-associated protein 1	Keap1	50868	1.26118e-07	0.392399	-2.54843
1426216_at	BC025427	Mm.249548	NM_026225	ENSMUSG00000027742	component of oligomeric golgi complex 6	Cog6	67542	1.26231e-07	0.471487	-2.12095
1425848_a_at	BC018204	Mm.23916	NM_025869	ENSMUSG00000039661	dual specificity phosphatase 26 (putative)	Dusp26	66959	1.29329e-07	0.28237	-3.54145
1416229_at	NM_019437	Mm.7013	NM_019437	ENSMUSG00000024712	riboflavin kinase	Rfk	54391	1.313e-07	0.399341	-2.50413
1430295_at	BG094302	Mm.193925	NM_010303	ENSMUSG00000020611	guanine nucleotide binding protein, alpha 13	Gna13	14674	1.35662e-07	3.42311	3.42311
1417039_a_at	NM_025611	Mm.329078	NM_025611	ENSMUSG00000038545	cullin 7	Cul7	66515	1.3578e-07	3.05121	3.05121
1415806_at	NM_008872	Mm.154660	NM_008872	ENSMUSG00000031538	plasminogen activator, tissue	Plat	18791	1.36384e-07	2.39249	2.39249
1427722_at	BC026899	Mm.269823	NM_177787	ENSMUSG00000044378	solute carrier family 15, member 5	Slc15a5	277898	1.38079e-07	0.325523	-3.07198
1451501_a_at	BC024375	Mm.3986	NM_001048147 /// NM_001048178 /// NM_010284	ENSMUSG00000055737	growth hormone receptor	Ghr	14600	1.40458e-07	0.432275	-2.31334
1418835_at	NM_009344	Mm.3117	NM_009344	ENSMUSG00000020205	pleckstrin homology-like domain, family A, member 1	Phlda1	21664	1.40887e-07	2.45113	2.45113
1452929_at	AK003546	Mm.241109	NM_019765	ENSMUSG00000049550	CAP-GLY domain containing linker protein 1	Clip1	56430	1.43158e-07	0.514937	-1.94198
1424886_at	BC025145	Mm.184021	NM_001014288 /// NM_011211	ENSMUSG00000028399	protein tyrosine phosphatase, receptor type, D	Ptprd	19266	1.44504e-07	2.93866	2.93866
1455090_at	BF681826	Mm.208919	NM_011923	ENSMUSG00000004105	angiopoietin-like 2	Angptl2	26360	1.44516e-07	2.31602	2.31602
1423597_at	BB303874	Mm.153230	NM_001038999 /// NM_009727	ENSMUSG00000037685	ATPase, aminophospholipid transporter (APLT), class I, type 8A, member 1	Atp8a1	11980	1.46995e-07	0.398916	-2.50679
1456700_x_at	BB100920	Mm.479533	NM_008538	---	myristoylated alanine rich protein kinase C substrate	Marcks	17118	1.47361e-07	2.87279	2.87279
1434328_at	BI081163	Mm.2050	NM_025586	ENSMUSG00000012405	ribosomal protein L15	Rpl15	66480	1.49487e-07	0.492575	-2.03015
1437807_x_at	BB066232	Mm.18962	NM_009818	ENSMUSG00000037815	catenin (cadherin associated protein), alpha 1	Ctnna1	12385	1.4961e-07	2.18446	2.18446
1415780_a_at	NM_026139	Mm.285969	NM_001166397 /// NM_001166398 /// NM_026139	ENSMUSG00000033436	armadillo repeat containing, X-linked 2	Armcx2	67416	1.49907e-07	3.08769	3.08769
1425730_at	AV091458	Mm.463590	NM_133183	ENSMUSG00000078815	calcium channel, voltage-dependent, gamma subunit 6	Cacng6	54378	1.5544e-07	0.429625	-2.32761
1422103_a_at	BC024319	Mm.34064	NM_001113563 /// NM_011489	ENSMUSG00000020919	signal transducer and activator of transcription 5B	Stat5b	20851	1.55856e-07	0.491633	-2.03404
1455106_a_at	BG967663	Mm.16831	NM_021273	ENSMUSG00000001270	creatine kinase, brain	Ckb	12709	1.57825e-07	4.41522	4.41522
1423145_a_at	AK010167	Mm.10762	NM_011540	ENSMUSG00000007877	titin-cap	Tcap	21393	1.60506e-07	0.619046	-1.61539
1449146_at	NM_010929	Mm.173813	NM_010929	ENSMUSG00000015468	Notch gene homolog 4 (Drosophila)	Notch4	18132	1.60818e-07	2.73629	2.73629
1423259_at	BB121406	Mm.458006	NM_031166	ENSMUSG00000021379	inhibitor of DNA binding 4	Id4	15904	1.60857e-07	4.34184	4.34184
1450044_at	NM_008057	Mm.297906	NM_008057	ENSMUSG00000041075	frizzled homolog 7 (Drosophila)	Fzd7	14369	1.64797e-07	0.458666	-2.18023
1422798_at	AU079588	Mm.440084	NM_001004357 /// NM_025771	ENSMUSG00000039419	contactin associated protein-like 2	Cntnap2	66797	1.6687e-07	0.264459	-3.78131
1460302_at	AI385532	Mm.4159	NM_011580	ENSMUSG00000040152	thrombospondin 1	Thbs1	21825	1.72457e-07	2.7081	2.7081
1422871_at	NM_010603	Mm.4970	NM_010603	ENSMUSG00000042529	potassium inwardly-rectifying channel, subfamily J, member 12	Kcnj12	16515	1.72545e-07	0.467528	-2.13891
1418694_at	BG071725	Mm.29194	NM_019715	---	potassium channel modulatory factor 1	Kcmf1	74287	1.74035e-07	0.455218	-2.19675
1422506_a_at	NM_007793	Mm.6095	NM_007793	ENSMUSG00000005054	cystatin B	Cstb	13014	1.86524e-07	4.45987	4.45987
1424008_a_at	BC021788	Mm.29148	NM_028030	ENSMUSG00000032387	RNA binding protein with multiple splicing 2	Rbpms2	71973	1.89036e-07	3.10576	3.10576
1452492_a_at	BC022752	Mm.440037	NM_001145960 /// NM_020258	ENSMUSG00000032122	solute carrier family 37 (glycerol-3-phosphate transporter), member 2	Slc37a2	56857	1.90293e-07	2.67305	2.67305
1420842_at	BF235516	Mm.29855	NM_011213	ENSMUSG00000033295	protein tyrosine phosphatase, receptor type, F	Ptprf	19268	1.93566e-07	3.2714	3.2714
1427067_at	AJ404329	Mm.29950	NM_025757	ENSMUSG00000018415	RIKEN cDNA 4933439F18 gene	4933439F18Rik	66771	1.93602e-07	0.305264	-3.27585
1422852_at	NM_019686	Mm.42192	NM_019686	ENSMUSG00000037493	calcium and integrin binding family member 2	Cib2	56506	1.94042e-07	0.45981	-2.17481
1423106_at	AK010432	Mm.384918	NM_009458	ENSMUSG00000020390	ubiquitin-conjugating enzyme E2B, RAD6 homology (S. cerevisiae)	Ube2b	22210	1.94377e-07	0.531864	-1.88018
1415698_at	BC011152	Mm.171335	NM_001035122 /// NM_027307	ENSMUSG00000021556	golgi membrane protein 1	Golm1	105348	1.94997e-07	0.389974	-2.56427
1418057_at	NM_009384	Mm.310902	NM_001145886 /// NM_001145887 /// NM_009384	ENSMUSG00000002489	T-cell lymphoma invasion and metastasis 1	Tiam1	21844	1.95155e-07	0.367567	-2.72059
1451071_a_at	BC025618	Mm.280103	NM_144900	ENSMUSG00000033161	ATPase, Na+/K+ transporting, alpha 1 polypeptide	Atp1a1	11928	1.95693e-07	2.34539	2.34539
1419625_at	NM_013558	Mm.14287	NM_013558	ENSMUSG00000007033	heat shock protein 1-like	Hspa1l	15482	1.95994e-07	0.403651	-2.47739
1429710_at	BB812465	Mm.202561	NM_019637	ENSMUSG00000053205 /// ENSMUSG00000071748	serine/threonine/tyrosine interaction protein	Styx	56291	1.96617e-07	0.436389	-2.29153
1416178_a_at	NM_013746	Mm.477791	NM_001163182 /// NM_001163183 /// NM_001163184 /// NM_001163185 /// NM_001163186 /// NM_001163187 /// NM_013746	ENSMUSG00000030701	pleckstrin homology domain containing, family B (evectins) member 1	Plekhb1	27276	1.98298e-07	0.450856	-2.218
1424035_at	BI660199	Mm.427266	NM_013646	ENSMUSG00000032238	RAR-related orphan receptor alpha	Rora	19883	2.01077e-07	0.359259	-2.78351
1453946_a_at	AK017691	Mm.171399	NM_029756	ENSMUSG00000026504	serologically defined colon cancer antigen 8	Sdccag8	76816	2.01123e-07	0.331023	-3.02093
1421698_a_at	NM_007733	Mm.329196	NM_007733	ENSMUSG00000026141	collagen, type XIX, alpha 1	Col19a1	12823	2.02574e-07	2.65664	2.65664
1426734_at	BB008324	Mm.28244	NM_177632	ENSMUSG00000046546	family with sequence similarity 43, member A	Fam43a	224093	2.03781e-07	2.51721	2.51721
1416431_at	NM_026473	Mm.181860	NM_026473	ENSMUSG00000001473	tubulin, beta 6	Tubb6	67951	2.06323e-07	3.69277	3.69277
1416614_at	BC010712	Mm.425101	NM_025613	---	EP300 interacting inhibitor of differentiation 1	Eid1	58521	2.08649e-07	1.96191	1.96191
1417194_at	NM_013671	Mm.290876	NM_013671	---	superoxide dismutase 2, mitochondrial	Sod2	20656	2.09893e-07	0.403028	-2.48122
1456716_s_at	BM219457	Mm.196596	NM_029623	ENSMUSG00000024410	RIKEN cDNA 3110002H16 gene	3110002H16Rik	76482	2.10835e-07	2.9708	2.9708
1449388_at	NM_011582	Mm.20865	NM_011582	ENSMUSG00000021702	thrombospondin 4	Thbs4	21828	2.11263e-07	2.34343	2.34343
1456028_x_at	BB454540	Mm.479533	NM_008538	ENSMUSG00000069662	myristoylated alanine rich protein kinase C substrate	Marcks	17118	2.11283e-07	3.35187	3.35187
1450016_at	BG065754	Mm.2103	NM_009831	ENSMUSG00000020326	cyclin G1	Ccng1	12450	2.14286e-07	0.505517	-1.97817
1426754_x_at	BB312117	Mm.334999	NM_175451	ENSMUSG00000046841	cytoskeleton-associated protein 4	Ckap4	216197	2.14503e-07	3.32502	3.32502
1450397_at	BB731480	Mm.4173	NM_008634	ENSMUSG00000052727	microtubule-associated protein 1B	Mtap1b	17755	2.2109e-07	2.72697	2.72697
1419088_at	BI111620	Mm.4871	NM_011595	ENSMUSG00000020044	tissue inhibitor of metalloproteinase 3	Timp3	21859	2.21149e-07	0.375208	-2.66519
1416013_at	NM_011116	Mm.6483	NM_011116	ENSMUSG00000003363	phospholipase D family, member 3	Pld3	18807	2.23381e-07	2.5388	2.5388
1422919_at	NM_013751	Mm.103650	NM_013751	ENSMUSG00000022525	HRAS-like suppressor	Hrasls	27281	2.25529e-07	0.460768	-2.17029
1422557_s_at	NM_013602	Mm.192991	NM_013602	ENSMUSG00000031765	metallothionein 1	Mt1	17748	2.25939e-07	4.77679	4.77679
1418714_at	NM_008748	Mm.39725	NM_008748	ENSMUSG00000037887	dual specificity phosphatase 8	Dusp8	18218	2.26683e-07	0.37125	-2.6936
1449422_at	NM_009867	Mm.184711	NM_009867	ENSMUSG00000000305	cadherin 4	Cdh4	12561	2.29678e-07	0.283329	-3.52946
1427969_s_at	BC027760	Mm.25960	NM_028059	---	zinc finger protein 654	Zfp654	72020	2.29894e-07	0.442112	-2.26187
1423653_at	BC025618	Mm.280103	NM_144900	ENSMUSG00000033161	ATPase, Na+/K+ transporting, alpha 1 polypeptide	Atp1a1	11928	2.33309e-07	2.20302	2.20302
1427347_s_at	BC003475	Mm.469917	NM_009450	ENSMUSG00000058672	tubulin, beta 2A	Tubb2a	22151	2.33675e-07	3.37607	3.37607
1428163_at	AK010187	Mm.196592	NM_025535	ENSMUSG00000020386	SAR1 gene homolog B (S. cerevisiae)	Sar1b	66397	2.34096e-07	0.581736	-1.71899
1417211_a_at	NM_023483	Mm.171374	NM_023483	ENSMUSG00000037971	RIKEN cDNA 1110032A03 gene	1110032A03Rik	68721	2.47251e-07	0.406497	-2.46004
1421679_a_at	NM_007669	Mm.479070	NM_001111099 /// NM_007669	ENSMUSG00000023067	cyclin-dependent kinase inhibitor 1A (P21)	Cdkn1a	12575	2.48018e-07	2.95111	2.95111
1423977_at	BC020029	Mm.212157	NM_026273	ENSMUSG00000059920 /// ENSMUSG00000079138 /// ENSMUSG00000082737	RIKEN cDNA 4930453N24 gene	4930453N24Rik	67609	2.49659e-07	0.441076	-2.26718
1418379_s_at	NM_054044	Mm.87046	NM_054044	ENSMUSG00000031486	G protein-coupled receptor 124	Gpr124	78560	2.49722e-07	2.90455	2.90455
1451601_a_at	BC025823	Mm.212812	NM_153060	ENSMUSG00000040447	spinster homolog 2 (Drosophila)	Spns2	216892	2.50048e-07	0.461482	-2.16693
1448835_at	NM_033270	Mm.23296	NM_033270 /// NR_027677	ENSMUSG00000057469	E2F transcription factor 6	E2f6	50496	2.52874e-07	0.452199	-2.21142
1421063_s_at	NM_033174	Mm.274995	NM_001082961 /// NM_001082962 /// NM_013670 /// NM_033174	ENSMUSG00000000948	small nuclear ribonucleoprotein N /// SNRPN upstream reading frame	Snrpn /// Snurf	20646 /// 84704	2.55122e-07	0.42793	-2.33683
1416673_at	NM_019517	Mm.97885	NM_019517	ENSMUSG00000040605	beta-site APP-cleaving enzyme 2	Bace2	56175	2.57318e-07	3.02501	3.02501
1451077_at	BM114165	---	XM_003085452 /// XM_003085453 /// XM_003085454 /// XM_003085455 /// XM_003086476 /// XM_003086477 /// XM_003086478 /// XM_003086479	ENSMUSG00000058558	60S ribosomal protein L5-like	LOC100503670	100503670	2.58281e-07	0.417321	-2.39624
1451912_a_at	AF321301	Mm.35691	NM_001164259 /// NM_054071	ENSMUSG00000008090	fibroblast growth factor receptor-like 1	Fgfrl1	116701	2.64396e-07	2.35031	2.35031
1428405_at	BF580567	Mm.359030	NM_181821	ENSMUSG00000023904	host cell factor C1 regulator 1 (XPO1-dependent)	Hcfc1r1	353502	2.66823e-07	1.95601	1.95601
1431099_at	AA265122	Mm.280673	NM_008276	ENSMUSG00000027102	homeobox D8	Hoxd8	15437	2.67325e-07	0.475536	-2.10289
1423212_at	BE650359	Mm.6822	NM_001042623 /// NM_007905	ENSMUSG00000040669	polyhomeotic-like 1 (Drosophila)	Phc1	13619	2.70934e-07	0.435897	-2.29412
1419309_at	NM_010329	Mm.2976	NM_010329	ENSMUSG00000028583	podoplanin	Pdpn	14726	2.75541e-07	2.61594	2.61594
1449632_s_at	AI325255	Mm.3894	NM_001163481 /// NM_010221	ENSMUSG00000001555	FK506 binding protein 10	Fkbp10	14230	2.78557e-07	2.80762	2.80762
1418459_at	AA067702	Mm.209774	NM_025911	ENSMUSG00000030301	coiled-coil domain containing 91	Ccdc91	67015	2.85494e-07	0.378887	-2.63931
1426755_at	BB312117	Mm.334999	NM_175451	ENSMUSG00000046841	cytoskeleton-associated protein 4	Ckap4	216197	2.85698e-07	2.51224	2.51224
1449382_at	NM_133661	Mm.274506	NM_133661	ENSMUSG00000030109	solute carrier family 6 (neurotransmitter transporter, betaine/GABA), member 12	Slc6a12	14411	2.85961e-07	3.00484	3.00484
1448300_at	NM_025569	Mm.218286	NM_025569	ENSMUSG00000026688	microsomal glutathione S-transferase 3	Mgst3	66447	2.86107e-07	0.602009	-1.66111
1436713_s_at	BM119226	Mm.289645	NR_003633 /// NR_027651 /// NR_027652	ENSMUSG00000021268	maternally expressed 3	Meg3	17263	2.88468e-07	3.23612	3.23612
1424713_at	AY061807	Mm.440576	NM_001102468 /// NM_138304	ENSMUSG00000032246	calmodulin-like 4	Calml4	75600	2.88569e-07	2.59937	2.59937
1454607_s_at	AV216491	Mm.289936	NM_177420	ENSMUSG00000024640	phosphoserine aminotransferase 1	Psat1	107272	2.88626e-07	3.00513	3.00513
1452666_a_at	AK004359	Mm.273785	NM_178874	ENSMUSG00000042066	transmembrane and coiled-coil domains 2	Tmcc2	68875	2.88786e-07	0.405791	-2.46432
1418884_x_at	NM_011653	Mm.439690	NM_011653	---	tubulin, alpha 1A	Tuba1a	22142	2.98518e-07	2.34784	2.34784
1421624_a_at	NM_010135	Mm.389224	NM_001083120 /// NM_001083121 /// NM_008680 /// NM_010135	ENSMUSG00000022995	enabled homolog (Drosophila)	Enah	13800	2.98931e-07	2.5284	2.5284
1417168_a_at	AI553394	Mm.272770	NM_016808 /// NM_198091 /// NM_198092	ENSMUSG00000032010	ubiquitin specific peptidase 2	Usp2	53376	3.02983e-07	0.493498	-2.02635
1424638_at	AK007630	Mm.195663	NM_001111099 /// NM_007669	ENSMUSG00000023067	cyclin-dependent kinase inhibitor 1A (P21)	Cdkn1a	12575	3.04448e-07	3.1768	3.1768
1451943_a_at	AF259673	Mm.261045	NM_008910	ENSMUSG00000021096	protein phosphatase 1A, magnesium dependent, alpha isoform	Ppm1a	19042	3.05712e-07	0.480758	-2.08005
1448182_a_at	NM_009846	Mm.29742	NM_009846	ENSMUSG00000047139	CD24a antigen	Cd24a	12484	3.07461e-07	0.537242	-1.86136
1451871_a_at	M33324	Mm.3986	NM_001048147 /// NM_001048178 /// NM_010284	ENSMUSG00000055737	growth hormone receptor	Ghr	14600	3.07934e-07	0.435283	-2.29736
1455570_x_at	BB833102	Mm.275555	NM_028044	---	calponin 3, acidic	Cnn3	71994	3.08599e-07	2.20033	2.20033
1460356_at	AF361882	Mm.41751	NM_027102	ENSMUSG00000001946	endothelial cell-specific adhesion molecule	Esam	69524	3.14468e-07	2.0979	2.0979
1423726_at	BC025496	Mm.29210	NM_012037	ENSMUSG00000034993	vesicle amine transport protein 1 homolog (T californica)	Vat1	26949	3.14827e-07	2.44914	2.44914
1437155_a_at	BG066193	Mm.405029	NM_001168281 /// NM_133784	ENSMUSG00000027803	WW domain containing transcription regulator 1	Wwtr1	97064	3.15968e-07	2.52121	2.52121
1451878_a_at	BC020052	Mm.390630	NM_021310	ENSMUSG00000021690	junction-mediating and regulatory protein	Jmy	57748	3.20203e-07	0.363016	-2.7547
1448405_a_at	BC010712	Mm.425101	NM_025613	---	EP300 interacting inhibitor of differentiation 1	Eid1	58521	3.22742e-07	1.95148	1.95148
1421466_at	NM_080444	Mm.207071	NM_080444	ENSMUSG00000038204	ankyrin repeat and SOCS box-containing 10	Asb10	117590	3.27869e-07	0.458542	-2.18082
1426670_at	BM208224	Mm.273098	NM_021604	ENSMUSG00000041936	agrin	Agrn	11603	3.3658e-07	2.09406	2.09406
1417937_at	NM_021532	Mm.46662	NM_001190466 /// NM_021532	ENSMUSG00000044548	dapper homolog 1, antagonist of beta-catenin (xenopus)	Dact1	59036	3.43464e-07	2.6128	2.6128
1430519_a_at	AK007767	Mm.272551	NM_011135	ENSMUSG00000031601	CCR4-NOT transcription complex, subunit 7	Cnot7	18983	3.4454e-07	0.411646	-2.42927
1418367_x_at	BC010564	Mm.358954	NM_013549 /// NM_175662 /// NM_178212 /// NM_178216	ENSMUSG00000063954 /// ENSMUSG00000064220 /// ENSMUSG00000070392	histone cluster 2, H2aa1 /// histone cluster 2, H2aa2 /// histone cluster 2, H2ac /// histone cluster 2, H3c1	Hist2h2aa1 /// Hist2h2aa2 /// Hist2h2ac /// Hist2h3c1	15077 /// 15267 /// 319176 /// 319192	3.54309e-07	0.502059	-1.9918
1437540_at	AV313762	Mm.114683	NM_134160	ENSMUSG00000036853	mucolipin 3	Mcoln3	171166	3.56275e-07	3.32162	3.32162
1424392_at	BC026584	Mm.28514	NM_175236 /// NR_027664	ENSMUSG00000025911	alcohol dehydrogenase, iron containing, 1	Adhfe1	76187	3.5865e-07	0.364032	-2.74701
1459882_at	AV312905	Mm.272989	NM_025541	ENSMUSG00000019857	ASF1 anti-silencing function 1 homolog A (S. cerevisiae)	Asf1a	66403	3.74409e-07	0.407112	-2.45633
1422882_at	BE333485	Mm.246304	NM_013635 /// NM_198710	ENSMUSG00000020570	synaptophysin-like protein	Sypl	19027	3.76613e-07	0.371716	-2.69022
1455898_x_at	BB414515	Mm.395108	NM_011401	ENSMUSG00000003153	solute carrier family 2 (facilitated glucose transporter), member 3	Slc2a3	20527	3.76674e-07	0.304945	-3.27928
1417130_s_at	NM_020581	Mm.196189	NM_020581	ENSMUSG00000002289	angiopoietin-like 4	Angptl4	57875	3.76765e-07	2.75749	2.75749
1435177_a_at	BF019960	Mm.332667	NM_001042491 /// NM_021505	ENSMUSG00000029472	anaphase-promoting complex subunit 5	Anapc5	59008	3.7677e-07	0.578557	-1.72844
1425020_at	AV174556	Mm.259170	NM_145441	ENSMUSG00000020634	UBX domain protein 2A	Ubxn2a	217379	3.7694e-07	0.550586	-1.81625
1434927_at	BM124741	Mm.46181	NM_013868	ENSMUSG00000006221	heat shock protein family, member 7 (cardiovascular)	Hspb7	29818	3.77714e-07	2.11545	2.11545
1424144_at	AF477481	Mm.21873	NM_026014	ENSMUSG00000006585	chromatin licensing and DNA replication factor 1	Cdt1	67177	3.78207e-07	3.88738	3.88738
1416053_at	NM_008516	Mm.428543	NM_008516	ENSMUSG00000034648	leucine rich repeat protein 1, neuronal	Lrrn1	16979	3.80514e-07	2.14498	2.14498
1415897_a_at	BI150149	Mm.14796	NM_019946	ENSMUSG00000008540	microsomal glutathione S-transferase 1	Mgst1	56615	3.81512e-07	0.45814	-2.18274
1439389_s_at	BB500055	Mm.29874	NM_001093764 /// NM_001093765 /// NM_001093766 /// NM_016969	---	myeloid-associated differentiation marker	Myadm	50918	3.82795e-07	2.22212	2.22212
1417128_at	NM_023320	Mm.458147	NM_023320	ENSMUSG00000015745	pleckstrin homology domain containing, family O member 1	Plekho1	67220	3.84654e-07	2.61518	2.61518
1428182_at	AK011290	Mm.25125	NM_026364	ENSMUSG00000015869	phosphoribosyl pyrophosphate synthetase-associated protein 1	Prpsap1	67763	3.8507e-07	2.27152	2.27152
1416687_at	BC021352	Mm.79983	NM_001142916 /// NM_011961	ENSMUSG00000032374	procollagen lysine, 2-oxoglutarate 5-dioxygenase 2	Plod2	26432	3.88828e-07	3.21737	3.21737
1450702_at	AJ306425	Mm.2681	NM_010424	ENSMUSG00000006611	hemochromatosis	Hfe	15216	3.89046e-07	2.51754	2.51754
1417719_at	NM_021788	Mm.118	NM_021788	ENSMUSG00000031609	sin3 associated polypeptide	Sap30	60406	3.96966e-07	2.13905	2.13905
1416906_at	NM_021505	Mm.332667	NM_001042491 /// NM_021505	ENSMUSG00000029472	anaphase-promoting complex subunit 5	Anapc5	59008	3.97427e-07	0.599224	-1.66882
1454060_a_at	AK010412	Mm.400954	NM_010937	ENSMUSG00000027852	neuroblastoma ras oncogene	Nras	18176	3.99542e-07	2.12938	2.12938
1450414_at	BC023427	Mm.144089	NM_011057	ENSMUSG00000000489	platelet derived growth factor, B polypeptide	Pdgfb	18591	4.09008e-07	2.60304	2.60304
1421845_at	AV174110	Mm.250936	NM_025673	ENSMUSG00000022200	golgi phosphoprotein 3	Golph3	66629	4.11097e-07	0.410825	-2.43413
1433966_x_at	AV212753	Mm.2942	NM_012055	ENSMUSG00000029752	asparagine synthetase	Asns	27053	4.35184e-07	2.46299	2.46299
1433919_at	AV302111	Mm.51340	NM_023048	ENSMUSG00000042607	ankyrin repeat and SOCS box-containing 4	Asb4	65255	4.35752e-07	0.360822	-2.77145
1434089_at	BB426294	Mm.252321	NM_001109975 /// NM_177340	ENSMUSG00000043079	synaptopodin	Synpo	104027	4.36083e-07	2.48307	2.48307
1429615_at	AI430439	Mm.290924	NM_053009	ENSMUSG00000024695	zinc finger protein 91	Zfp91	109910	4.36741e-07	0.495685	-2.01741
1417695_a_at	BG064396	Mm.28099	NM_009230	ENSMUSG00000026600	sterol O-acyltransferase 1	Soat1	20652	4.39931e-07	7.29203	7.29203
1416529_at	U25633	Mm.182785	NM_010128	ENSMUSG00000030208	epithelial membrane protein 1	Emp1	13730	4.40894e-07	2.31238	2.31238
1451674_at	BF468072	Mm.252987	NM_020333	ENSMUSG00000017740	solute carrier family 12, member 5	Slc12a5	57138	4.41645e-07	2.73672	2.73672
1422445_at	BM935811	Mm.225096	NM_008397	ENSMUSG00000027111	integrin alpha 6	Itga6	16403	4.54231e-07	2.06658	2.06658
1455422_x_at	AW208509	Mm.2214	NM_011129	ENSMUSG00000020486	septin 4	Sept4	18952	4.54899e-07	2.18393	2.18393
1417846_at	NM_013881	Mm.162025	NM_013881	ENSMUSG00000004798	Unc-51 like kinase 2 (C. elegans)	Ulk2	29869	4.55908e-07	0.458367	-2.18166
1460314_s_at	NM_019469	Mm.342457	NM_013548 /// NM_013550 /// NM_054045 /// NM_145073 /// NM_175653 /// NM_178203 /// NM_178204 /// NM_178205 /// NM_178206 /// NM_178207 /// NM_178215 /// NM_178216	ENSMUSG00000059309 /// ENSMUSG00000062417 /// ENSMUSG00000062808 /// ENSMUSG00000069265 /// ENSMUSG00000069267 /// ENSMUSG00000069273 /// ENSMUSG00000069310 /// ENSMUSG00000069312 /// ENSMUSG00000070392 /// ENSMUSG00000074403 /// ENSMUSG00000075032 /// ENSMUSG00000081058	histone cluster 1, H3a /// histone cluster 1, H3b /// histone cluster 1, H3c /// histone cluster 1, H3d /// histone cluster 1, H3e /// histone cluster 1, H3f /// histone cluster 1, H3g /// histone cluster 1, H3h /// histone cluster 1, H3i /// histone cluster 2, H3b /// histone cluster 2, H3c1 /// histone cluster 2, H3c2, pseudogene	Hist1h3a /// Hist1h3b /// Hist1h3c /// Hist1h3d /// Hist1h3e /// Hist1h3f /// Hist1h3g /// Hist1h3h /// Hist1h3i /// Hist2h3b /// Hist2h3c1 /// Hist2h3c2-ps	15077 /// 260423 /// 319148 /// 319149 /// 319150 /// 319151 /// 319152 /// 319153 /// 319154 /// 360198 /// 97114 /// 97908	4.64879e-07	0.435585	-2.29576
1420512_at	NM_020265	Mm.103593	NM_020265	ENSMUSG00000028031	dickkopf homolog 2 (Xenopus laevis)	Dkk2	56811	4.72614e-07	0.415728	-2.40542
1435989_x_at	AW322280	Mm.358618	NM_031170	---	keratin 8	Krt8	16691	4.79074e-07	2.1596	2.1596
1416416_x_at	NM_010358	Mm.37199	NM_010358	ENSMUSG00000058135	glutathione S-transferase, mu 1	Gstm1	14862	4.88641e-07	0.495151	-2.01959
1418171_at	NM_025703	Mm.182094	NM_001168578 /// NM_025703	ENSMUSG00000051579	transcription elongation factor A (SII)-like 8	Tceal8	66684	4.91508e-07	2.12087	2.12087
1448321_at	NM_022316	Mm.273295	NM_001146217 /// NM_022316	ENSMUSG00000021136	SPARC related modular calcium binding 1	Smoc1	64075	4.91719e-07	2.75079	2.75079
1436771_x_at	BB314208	Mm.252080	NM_001081274	ENSMUSG00000028961	phosphogluconate dehydrogenase	Pgd	110208	4.94546e-07	3.56367	3.56367
1417765_a_at	NM_007446	Mm.439727	NM_001110505 /// NM_007446	ENSMUSG00000074264	amylase 1, salivary	Amy1	11722	4.95529e-07	0.372851	-2.68203
1415931_at	NM_010514	Mm.3862	NM_001122736 /// NM_001122737 /// NM_010514	ENSMUSG00000048583	insulin-like growth factor 2	Igf2	16002	4.99535e-07	2.7676	2.7676
1423346_at	AV286991	Mm.29648	NM_007853	ENSMUSG00000038633	degenerative spermatocyte homolog 1 (Drosophila)	Degs1	13244	5.05079e-07	2.07303	2.07303
1424737_at	BC009165	Mm.28585	NM_009381	ENSMUSG00000035686	thyroid hormone responsive SPOT14 homolog (Rattus)	Thrsp	21835	5.05633e-07	2.7624	2.7624
1434736_at	BB744589	Mm.158903	NM_172563	ENSMUSG00000003949	hepatic leukemia factor	Hlf	217082	5.08632e-07	0.294081	-3.40042
1453733_a_at	AK017833	Mm.300083	NM_025762 /// NM_027500	ENSMUSG00000027942	RIKEN cDNA 4933434E20 gene	4933434E20Rik	99650	5.13042e-07	0.520199	-1.92234
1427915_s_at	AI019214	Mm.289248	NM_026456 /// XM_001475337	ENSMUSG00000079658	transcription elongation factor B polypeptide 1-like /// transcription elongation factor B (SIII), polypeptide 1	LOC100045866 /// Tceb1	100045866 /// 67923	5.17447e-07	0.381699	-2.61987
1451827_a_at	BC021378	Mm.31748	NM_015760	ENSMUSG00000030562	NADPH oxidase 4	Nox4	50490	5.19777e-07	2.78906	2.78906
1438001_x_at	AV054377	Mm.280075	NM_007874	ENSMUSG00000005873	receptor accessory protein 5	Reep5	13476	5.19867e-07	2.29446	2.29446
1439364_a_at	BF147716	Mm.29564	NM_008610	ENSMUSG00000031740	matrix metallopeptidase 2	Mmp2	17390	5.20075e-07	2.28174	2.28174
1448471_a_at	NM_007796	Mm.30144	NM_001145799 /// NM_007796	ENSMUSG00000044258	cytotoxic T lymphocyte-associated protein 2 alpha	Ctla2a	13024	5.20282e-07	2.63371	2.63371
1416759_at	NM_138315	Mm.290431	NM_001164433 /// NM_138315	ENSMUSG00000019823	microtubule associated monoxygenase, calponin and LIM domain containing 1	Mical1	171580	5.20342e-07	2.89442	2.89442
1415973_at	AW546141	Mm.479533	NM_008538	---	myristoylated alanine rich protein kinase C substrate	Marcks	17118	5.22318e-07	2.62364	2.62364
1416033_at	AW494906	Mm.251890	NM_134142	ENSMUSG00000034659	transmembrane protein 109	Tmem109	68539	5.25223e-07	0.423498	-2.36129
1456439_x_at	BB209438	Mm.290431	NM_001164433 /// NM_138315	ENSMUSG00000019823	microtubule associated monoxygenase, calponin and LIM domain containing 1	Mical1	171580	5.25829e-07	3.56991	3.56991
1426690_a_at	AI326423	Mm.278701	NM_011480	ENSMUSG00000020538	sterol regulatory element binding transcription factor 1	Srebf1	20787	5.27176e-07	0.523886	-1.90881
1426710_at	BB396904	Mm.288630	NM_007590	ENSMUSG00000019370	calmodulin 3	Calm3	12315	5.27367e-07	0.459462	-2.17646
1424800_at	BQ044016	Mm.389224	NM_001083120 /// NM_001083121 /// NM_008680 /// NM_010135	---	enabled homolog (Drosophila)	Enah	13800	5.32325e-07	1.95019	1.95019
1416432_at	NM_133232	Mm.19669	NM_001177752 /// NM_001177753 /// NM_001177754 /// NM_001177755 /// NM_001177756 /// NM_001177757 /// NM_001177758 /// NM_133232	ENSMUSG00000026773	6-phosphofructo-2-kinase/fructose-2,6-biphosphatase 3	Pfkfb3	170768	5.34351e-07	0.311766	-3.20754
1417872_at	U41739	Mm.3126	NM_001077361 /// NM_001077362 /// NM_010211	ENSMUSG00000023092	four and a half LIM domains 1	Fhl1	14199	5.39759e-07	1.58841	1.58841
1454747_a_at	BB229004	Mm.254784	NM_001163729 /// NM_027910	ENSMUSG00000063576	kelch domain containing 3	Klhdc3	71765	5.41204e-07	1.79752	1.79752
1452716_at	AK017688	Mm.27227	NM_027464	ENSMUSG00000021792	RIKEN cDNA 5730469M10 gene	5730469M10Rik	70564	5.4221e-07	0.420793	-2.37647
1449188_at	NM_021565	Mm.143813	NM_021565	ENSMUSG00000035621	midnolin	Midn	59090	5.58382e-07	2.6726	2.6726
1452163_at	BB151715	Mm.292415	NM_001038642 /// NM_011808	ENSMUSG00000032035	E26 avian leukemia oncogene 1, 5 domain	Ets1	23871	5.7101e-07	2.06287	2.06287
1431777_a_at	AK002970	Mm.244426	NM_026122 /// NM_175074	ENSMUSG00000066456	high mobility group nucleosomal binding domain 3	Hmgn3	94353	5.81827e-07	2.40447	2.40447
1415892_at	NM_009163	Mm.412319	NM_009163	ENSMUSG00000020097	sphingosine phosphate lyase 1	Sgpl1	20397	5.90051e-07	4.41767	4.41767
1426642_at	BC004724	Mm.193099	NM_010233	ENSMUSG00000026193	fibronectin 1	Fn1	14268	6.02763e-07	2.73176	2.73176
1423831_at	BB756794	Mm.33649	NM_001170555 /// NM_001170556 /// NM_145401	ENSMUSG00000028944	protein kinase, AMP-activated, gamma 2 non-catalytic subunit	Prkag2	108099	6.21882e-07	2.64437	2.64437
1417374_at	AW491660	Mm.1155	NM_009447	ENSMUSG00000026202	tubulin, alpha 4A	Tuba4a	22145	6.2489e-07	0.619953	-1.61303
1420661_a_at	NM_025757	Mm.29950	NM_025757	ENSMUSG00000018415	RIKEN cDNA 4933439F18 gene	4933439F18Rik	66771	6.30616e-07	0.453414	-2.20549
1423756_s_at	BC019836	Mm.233799	NM_010517	ENSMUSG00000017493	insulin-like growth factor binding protein 4	Igfbp4	16010	6.4396e-07	2.87205	2.87205
1424010_at	BC022666	Mm.272278	NM_029568	ENSMUSG00000042436	microfibrillar-associated protein 4	Mfap4	76293	6.56387e-07	2.80035	2.80035
1460276_a_at	NM_011906	Mm.284480	NM_011906	ENSMUSG00000002871	transmembrane protein, adipocyte asscociated 1	Tpra1	24100	6.567e-07	2.32872	2.32872
1448330_at	NM_010358	Mm.37199	NM_010358	ENSMUSG00000058135	glutathione S-transferase, mu 1	Gstm1	14862	6.56812e-07	0.466743	-2.14251
1425206_a_at	BB224620	Mm.9002	NM_001033962 /// NM_011668 /// NM_173010	---	Ubiquitin protein ligase E3A	Ube3a	22215	6.60263e-07	0.357926	-2.79388
1422438_at	NM_010145	Mm.9075	NM_010145	ENSMUSG00000038776	epoxide hydrolase 1, microsomal	Ephx1	13849	6.61951e-07	2.34338	2.34338
1449945_at	NM_133249	Mm.415302	NM_133249	ENSMUSG00000033871	peroxisome proliferative activated receptor, gamma, coactivator 1 beta	Ppargc1b	170826	6.61988e-07	2.02103	2.02103
1416741_at	AW744319	Mm.7281	NM_015734	ENSMUSG00000026837	collagen, type V, alpha 1	Col5a1	12831	6.64204e-07	2.20794	2.20794
1417400_at	NM_030690	Mm.212395	NM_001166408 /// NM_030690	ENSMUSG00000022246	retinoic acid induced 14	Rai14	75646	6.65222e-07	2.50535	2.50535
1420858_at	AK010212	Mm.3193	NM_008862	ENSMUSG00000027499	protein kinase inhibitor, alpha	Pkia	18767	6.74086e-07	0.535133	-1.86869
1452734_at	BI410170	Mm.181237	NM_001083938 /// NM_026611	ENSMUSG00000052126 /// ENSMUSG00000073469 /// ENSMUSG00000079724	ribonuclease T2A /// ribonuclease T2B	Rnaset2a /// Rnaset2b	100037283 /// 68195	6.77092e-07	1.86456	1.86456
1434865_a_at	BB749620	Mm.22530	NM_001162872 /// NM_016857	ENSMUSG00000020792	exocyst complex component 7	Exoc7	53413	6.78173e-07	0.459714	-2.17527
1423461_a_at	AV328436	Mm.21846	NM_011908	ENSMUSG00000001687	ubiquitin-like 3	Ubl3	24109	6.84602e-07	0.535971	-1.86577
1437406_x_at	BB787243	Mm.233799	NM_010517	ENSMUSG00000017493	insulin-like growth factor binding protein 4	Igfbp4	16010	6.85261e-07	2.54666	2.54666
1452294_at	AK008111	Mm.36560	NM_029357	ENSMUSG00000051375	protocadherin 1	Pcdh1	75599	6.86155e-07	2.78689	2.78689
1450859_s_at	AK009276	Mm.49884	NM_025356 /// XM_001480977 /// XM_003086331	ENSMUSG00000082394 /// ENSMUSG00000083283	ubiquitin-conjugating enzyme E2D 3 (UBC4/5 homolog, yeast) pseudogene /// ubiquitin-conjugating enzyme E2D 3 (UBC4/5 homolog, yeast)	Gm4596 /// Ube2d3	100043702 /// 66105	6.99491e-07	0.520577	-1.92094
1427098_at	BI102531	Mm.78312	NM_177327	ENSMUSG00000041058	WW domain containing E3 ubiquitin protein ligase 1	Wwp1	107568	7.00874e-07	0.527949	-1.89412
1433822_x_at	AI842295	Mm.332667	NM_001042491 /// NM_021505	ENSMUSG00000029472	anaphase-promoting complex subunit 5	Anapc5	59008	7.13732e-07	0.645148	-1.55003
1452200_at	BF100837	Mm.289456	NM_029976	ENSMUSG00000020392	CDKN2A interacting protein N-terminal like	Cdkn2aipnl	52626	7.13984e-07	0.441366	-2.26569
1422942_at	NM_010254	Mm.57149	NM_010254	ENSMUSG00000020793	galanin receptor 2	Galr2	14428	7.16837e-07	3.74525	3.74525
1426952_at	BB667215	Mm.356496	NM_176837	ENSMUSG00000039031	Rho GTPase activating protein 18	Arhgap18	73910	7.16968e-07	2.20314	2.20314
1451780_at	AF068182	Mm.9749	NM_008528	ENSMUSG00000061132	B-cell linker	Blnk	17060	7.30364e-07	3.96308	3.96308
1424379_at	BC019393	Mm.27736	NM_009800	ENSMUSG00000003273	carbonic anhydrase 11	Car11	12348	7.30429e-07	0.42571	-2.34902
1416623_at	NM_013691	Mm.2114	NM_013691	ENSMUSG00000028047	thrombospondin 3	Thbs3	21827	7.3936e-07	2.51458	2.51458
1460281_at	NM_080847	Mm.160150	NM_080847	ENSMUSG00000029685	ankyrin repeat and SOCS box-containing 15	Asb15	78910	7.41729e-07	0.325023	-3.0767
1456012_x_at	AV101824	Mm.181237	NM_001083938 /// NM_026611	ENSMUSG00000052126 /// ENSMUSG00000073469 /// ENSMUSG00000079724	ribonuclease T2A /// ribonuclease T2B	Rnaset2a /// Rnaset2b	100037283 /// 68195	7.45606e-07	1.96683	1.96683
1448592_at	NM_019922	Mm.20904	NM_019922	ENSMUSG00000032431	cartilage associated protein	Crtap	56693	7.48657e-07	2.18084	2.18084
1448733_at	M64279	Mm.289584	NM_007552	ENSMUSG00000026739	Bmi1 polycomb ring finger oncogene	Bmi1	12151	7.50331e-07	0.48617	-2.05689
1434326_x_at	BB317923	Mm.335229	NM_175484	ENSMUSG00000041729	coronin, actin binding protein, 2B	Coro2b	235431	7.52868e-07	2.67792	2.67792
1437889_x_at	AI931862	Mm.2608	NM_007542	ENSMUSG00000031375	biglycan	Bgn	12111	7.6297e-07	2.82386	2.82386
1417182_at	C77509	Mm.477493	NM_019794	---	DnaJ (Hsp40) homolog, subfamily A, member 2	Dnaja2	56445	7.71828e-07	0.453432	-2.2054
1426582_at	BM119623	Mm.209903	NM_001025093 /// NM_009715	ENSMUSG00000027104	activating transcription factor 2	Atf2	11909	7.72196e-07	0.493561	-2.02609
1449297_at	NM_009808	Mm.42163	NM_009808	ENSMUSG00000025887	caspase 12	Casp12	12364	7.77797e-07	0.301903	-3.31232
1416793_at	NM_019717	Mm.175403	NM_019717 /// NM_178050	ENSMUSG00000059811	atlastin GTPase 2	Atl2	56298	7.79039e-07	0.546217	-1.83077
1434210_s_at	AV174595	Mm.245210	NM_008377	ENSMUSG00000030029	leucine-rich repeats and immunoglobulin-like domains 1	Lrig1	16206	7.79306e-07	0.508244	-1.96756
1424143_a_at	AF477481	Mm.21873	NM_026014	ENSMUSG00000006585	chromatin licensing and DNA replication factor 1	Cdt1	67177	7.83336e-07	4.73933	4.73933
1452032_at	BI687658	Mm.30039	NM_021880	ENSMUSG00000020612	protein kinase, cAMP dependent regulatory, type I, alpha	Prkar1a	19084	7.86177e-07	1.79893	1.79893
1416657_at	NM_009652	Mm.6645	NM_001165894 /// NM_009652	ENSMUSG00000001729	thymoma viral proto-oncogene 1	Akt1	11651	7.86282e-07	2.2638	2.2638
1448130_at	NM_010191	Mm.474432	NM_010191	ENSMUSG00000021273	farnesyl diphosphate farnesyl transferase 1	Fdft1	14137	7.86593e-07	0.512571	-1.95095
1438758_at	AU046270	Mm.291504	NM_134052	ENSMUSG00000020629	acireductone dioxygenase 1	Adi1	104923	7.86788e-07	0.536954	-1.86236
1451447_at	BC024476	Mm.374846	NM_001172099 /// NM_198013	ENSMUSG00000018378	CUE domain containing 1	Cuedc1	103841	7.87608e-07	0.418266	-2.39082
1452092_at	AK019474	Mm.213582	NM_029935	ENSMUSG00000030930	carbohydrate (N-acetylgalactosamine 4-sulfate 6-O) sulfotransferase 15	Chst15	77590	7.87625e-07	2.45808	2.45808
1416846_a_at	NM_018884	Mm.321654	NM_018884	ENSMUSG00000035357	PDZ domain containing RING finger 3	Pdzrn3	55983	7.87981e-07	0.501058	-1.99578
1417126_a_at	NM_026517	Mm.371630	NM_026517	ENSMUSG00000029012 /// ENSMUSG00000039221 /// ENSMUSG00000084235	ribosomal protein L22 like 1	Rpl22l1	68028	7.88999e-07	0.566478	-1.76529
1416008_at	AV172776	Mm.311655	NM_001163630 /// NM_001163631 /// NM_001163632 /// NM_009122	ENSMUSG00000023927	special AT-rich sequence binding protein 1	Satb1	20230	7.9134e-07	0.462592	-2.16173
1451140_s_at	BB756794	Mm.33649	NM_001170555 /// NM_001170556 /// NM_145401	ENSMUSG00000028944	protein kinase, AMP-activated, gamma 2 non-catalytic subunit	Prkag2	108099	8.00359e-07	2.46355	2.46355
1418547_at	NM_009364	Mm.25612	NM_009364	ENSMUSG00000029664	tissue factor pathway inhibitor 2	Tfpi2	21789	8.07953e-07	2.58459	2.58459
1460665_a_at	NM_011135	Mm.272551	NM_011135	ENSMUSG00000031601	CCR4-NOT transcription complex, subunit 7	Cnot7	18983	8.32528e-07	0.455466	-2.19555
1421664_a_at	NM_019637	Mm.202561	NM_019637	ENSMUSG00000053205 /// ENSMUSG00000071748	serine/threonine/tyrosine interaction protein	Styx	56291	8.40448e-07	0.496042	-2.01596
1419945_s_at	C80220	Mm.397471	NM_021518	ENSMUSG00000047187	RAB2A, member RAS oncogene family	Rab2a	59021	8.4898e-07	0.506869	-1.97289
1439103_at	BB183750	Mm.389191	NM_145991	ENSMUSG00000026361	cell division cycle 73, Paf1/RNA polymerase II complex component, homolog (S. cerevisiae)	Cdc73	214498	8.5359e-07	0.403746	-2.47681
1448119_at	NM_007563	Mm.282863	NM_007563	ENSMUSG00000038871	2,3-bisphosphoglycerate mutase	Bpgm	12183	8.62568e-07	0.455786	-2.19401
1423584_at	AI481026	Mm.233470	NM_001159518 /// NM_008048	ENSMUSG00000036256	insulin-like growth factor binding protein 7	Igfbp7	29817	8.63641e-07	2.08711	2.08711
1438322_x_at	BB028312	Mm.474432	NM_010191	ENSMUSG00000021273	farnesyl diphosphate farnesyl transferase 1	Fdft1	14137	8.7048e-07	0.53626	-1.86477
1448400_a_at	NM_031878	Mm.21772	NM_001130187 /// NM_031878	ENSMUSG00000078619	SWI/SNF related, matrix associated, actin dependent regulator of chromatin, subfamily d, member 2	Smarcd2	83796	8.71877e-07	2.15714	2.15714
1416084_at	AA124553	Mm.292405	NM_009551	ENSMUSG00000024750	zinc finger, AN1-type domain 5	Zfand5	22682	8.73758e-07	0.503655	-1.98549
1425164_a_at	J03293	Mm.3159	NM_011079	ENSMUSG00000025537	phosphorylase kinase gamma 1	Phkg1	18682	8.74394e-07	0.458083	-2.18301
1416532_at	NM_133901	Mm.273570	NM_001081362	ENSMUSG00000045482	transformation/transcription domain-associated protein	Trrap	100683	8.97696e-07	2.10048	2.10048
1416704_at	BC012235	Mm.311337	NM_001168508 /// NM_001168513 /// NM_001168514 /// NM_011951	ENSMUSG00000053436	mitogen-activated protein kinase 14	Mapk14	26416	9.01897e-07	0.41602	-2.40373
1448149_at	NM_009818	Mm.18962	NM_009818	ENSMUSG00000037815	catenin (cadherin associated protein), alpha 1	Ctnna1	12385	9.0305e-07	2.22427	2.22427
1416578_at	NM_019712	Mm.29405	NM_019712	ENSMUSG00000022400	ring-box 1	Rbx1	56438	9.03792e-07	0.476985	-2.0965
1451280_at	BB159263	Mm.297444	NM_001177615 /// NM_001177616 /// NM_001177617 /// NM_001177618 /// NM_001177619 /// NM_001177620 /// NM_001177623 /// NM_028755 /// NM_033264	ENSMUSG00000032503	cyclic AMP-regulated phosphoprotein, 21	Arpp21	74100	9.0587e-07	2.23047	2.23047
1417399_at	NM_019521	Mm.3982	NM_019521	ENSMUSG00000031451	growth arrest specific 6	Gas6	14456	9.16425e-07	1.7787	1.7787
1449180_at	BG071725	Mm.29194	NM_019715	---	potassium channel modulatory factor 1	Kcmf1	74287	9.29786e-07	0.506816	-1.9731
1428699_at	AW744143	Mm.18652	NM_009214	ENSMUSG00000071708	spermine synthase	Sms	20603	9.3025e-07	0.433932	-2.30451
1448894_at	NM_008012	---	NM_008012	ENSMUSG00000029762	aldo-keto reductase family 1, member B8	Akr1b8	14187	9.30991e-07	2.90161	2.90161
1415940_at	NM_133349	Mm.24521	NM_001159908 /// NM_133349	ENSMUSG00000053581	zinc finger, AN1-type domain 2A	Zfand2a	100494	9.41509e-07	2.21012	2.21012
1415971_at	AW546141	Mm.479533	NM_008538	ENSMUSG00000069662	myristoylated alanine rich protein kinase C substrate	Marcks	17118	9.41848e-07	2.25411	2.25411
1416014_at	NM_015751	Mm.5831	NM_015751	ENSMUSG00000058355	ATP-binding cassette, sub-family E (OABP), member 1	Abce1	24015	9.474e-07	0.472719	-2.11542
1424248_at	BB159263	Mm.297444	NM_001177615 /// NM_001177616 /// NM_001177617 /// NM_001177618 /// NM_001177619 /// NM_001177620 /// NM_001177623 /// NM_028755 /// NM_033264	ENSMUSG00000032503	cyclic AMP-regulated phosphoprotein, 21	Arpp21	74100	9.75212e-07	2.71539	2.71539
1416165_at	NM_133685	Mm.29274	NM_133685	ENSMUSG00000056515	RAB31, member RAS oncogene family	Rab31	106572	9.75247e-07	3.16631	3.16631
1450070_s_at	BF456404	Mm.260227	NM_011035	ENSMUSG00000030774	p21 protein (Cdc42/Rac)-activated kinase 1	Pak1	18479	9.78617e-07	1.94119	1.94119
1419351_a_at	BC003916	Mm.28679	NM_026304	ENSMUSG00000062797	lethal, Chr 7, Rinchik 6	l7Rn6	67669	9.91347e-07	0.496301	-2.01491
1428311_at	AW061011	Mm.281741	NM_001111121	ENSMUSG00000048701	coiled-coil domain containing 6	Ccdc6	76551	9.95819e-07	0.534047	-1.87249
1426956_a_at	AJ414734	Mm.215389	NM_013735	ENSMUSG00000043909	transformation related protein 53 binding protein 1	Trp53bp1	27223	9.99597e-07	1.98138	1.98138
1427414_at	AV112640	Mm.253102	NM_008924	ENSMUSG00000032601	protein kinase, cAMP dependent regulatory, type II alpha	Prkar2a	19087	1.00712e-06	0.459002	-2.17864
1435178_x_at	BF019960	Mm.332667	NM_001042491 /// NM_021505	ENSMUSG00000029472	anaphase-promoting complex subunit 5	Anapc5	59008	1.00816e-06	0.606493	-1.64882
1449314_at	NM_011766	Mm.39496	NM_011766	ENSMUSG00000022306	zinc finger protein, multitype 2	Zfpm2	22762	1.01059e-06	2.38949	2.38949
1419176_at	AK008752	Mm.294871	NM_033560	ENSMUSG00000031600	vacuolar protein sorting 37A (yeast)	Vps37a	52348	1.01378e-06	0.448062	-2.23183
1418571_at	NM_013749	Mm.28518	NM_001161746 /// NM_013749	ENSMUSG00000023905	tumor necrosis factor receptor superfamily, member 12a	Tnfrsf12a	27279	1.01389e-06	2.27195	2.27195
1423566_a_at	BI499717	Mm.270681	NM_013559	ENSMUSG00000029657	heat shock 105kDa/110kDa protein 1	Hsph1	15505	1.02511e-06	0.467774	-2.13778
1456695_x_at	BF720337	Mm.332667	NM_001042491 /// NM_021505	ENSMUSG00000029472	anaphase-promoting complex subunit 5	Anapc5	59008	1.04211e-06	0.619874	-1.61323
1451341_s_at	BB208266	Mm.4863	NM_145538	ENSMUSG00000090213	transmembrane protein 189	Tmem189	407243	1.05795e-06	2.51885	2.51885
1418572_x_at	NM_013749	Mm.28518	NM_001161746 /// NM_013749	ENSMUSG00000023905	tumor necrosis factor receptor superfamily, member 12a	Tnfrsf12a	27279	1.05945e-06	2.43757	2.43757
1433488_x_at	BB543167	Mm.207683	NM_029364	ENSMUSG00000034707	glucosamine (N-acetyl)-6-sulfatase	Gns	75612	1.05957e-06	2.61295	2.61295
1451411_at	BC020004	Mm.103439	NM_001195774 /// NM_022420	ENSMUSG00000008734	G protein-coupled receptor, family C, group 5, member B	Gprc5b	64297	1.05987e-06	2.44595	2.44595
1418715_at	BC023496	Mm.24742	NM_001114339 /// NM_023792	ENSMUSG00000033610	pantothenate kinase 1	Pank1	75735	1.06132e-06	2.14865	2.14865
1418908_at	NM_013626	Mm.5121	NM_013626	ENSMUSG00000026335	peptidylglycine alpha-amidating monooxygenase	Pam	18484	1.06353e-06	2.37748	2.37748
1449254_at	NM_009263	Mm.288474	NM_009263	ENSMUSG00000029304	secreted phosphoprotein 1	Spp1	20750	1.06766e-06	4.4007	4.4007
1434557_at	BB794880	Mm.280805	NM_146001	ENSMUSG00000039959	huntingtin interacting protein 1	Hip1	215114	1.06812e-06	2.0606	2.0606
1423607_at	AK014312	Mm.18888	NM_008524	ENSMUSG00000036446	lumican	Lum	17022	1.06891e-06	2.39631	2.39631
1427295_at	BB406585	Mm.253403	NM_001164798 /// NM_001164799 /// NM_001164800 /// NM_001164801 /// NM_001164802 /// NM_024249	ENSMUSG00000061306	solute carrier family 38, member 10	Slc38a10	72055	1.06927e-06	2.04902	2.04902
1460230_at	NM_013681	Mm.441431	NM_001111015 /// NM_013681	---	synapsin II	Syn2	20965	1.07062e-06	2.77248	2.77248
1421018_at	NM_025370	Mm.479150	NM_025370	ENSMUSG00000021482	RIKEN cDNA 1110018J18 gene	1110018J18Rik	66129	1.07242e-06	0.406147	-2.46216
1420836_at	BB032012	Mm.46067	NM_026232	ENSMUSG00000022003	solute carrier family 25, member 30	Slc25a30	67554	1.08221e-06	0.485813	-2.0584
1417050_at	NM_026161	Mm.258993	NM_026161	ENSMUSG00000040794	C1q and tumor necrosis factor related protein 4	C1qtnf4	67445	1.08252e-06	0.408414	-2.4485
1418749_at	NM_030263	Mm.32525	NM_027626 /// NM_030263 /// NM_177698	ENSMUSG00000030465	pleckstrin and Sec7 domain containing 3	Psd3	234353	1.0864e-06	0.509559	-1.96248
1423691_x_at	M21836	Mm.358618	NM_031170	ENSMUSG00000049382	keratin 8	Krt8	16691	1.09381e-06	2.51494	2.51494
1451446_at	AF378762	Mm.232525	NM_054041	ENSMUSG00000033420	anthrax toxin receptor 1	Antxr1	69538	1.1248e-06	2.35289	2.35289
1419340_at	NM_031260	Mm.358791	NM_031260	ENSMUSG00000015365	Moloney leukemia virus 10-like 1	Mov10l1	83456	1.13304e-06	2.89847	2.89847
1436874_x_at	BM210336	Mm.371544	NM_007451	ENSMUSG00000016319	solute carrier family 25 (mitochondrial carrier, adenine nucleotide translocator), member 5	Slc25a5	11740	1.13392e-06	2.14138	2.14138
1421961_a_at	AI664344	Mm.20437	NM_019874	ENSMUSG00000036052	DnaJ (Hsp40) homolog, subfamily B, member 5	Dnajb5	56323	1.1412e-06	0.448395	-2.23018
1427882_at	AK016368	Mm.398647	NM_153806	ENSMUSG00000039756	deoxynucleotidyltransferase, terminal, interacting protein 2	Dnttip2	99480	1.14227e-06	0.508127	-1.96801
1437974_a_at	BB713410	Mm.196605	NM_001146100 /// NM_010438	ENSMUSG00000037012	hexokinase 1	Hk1	15275	1.14277e-06	2.50937	2.50937
1423772_x_at	U27316	Mm.371544	NM_007451	ENSMUSG00000016319	solute carrier family 25 (mitochondrial carrier, adenine nucleotide translocator), member 5	Slc25a5	11740	1.15563e-06	2.14294	2.14294
1423797_at	BC026817	Mm.431573	NM_030210	ENSMUSG00000029482	acetoacetyl-CoA synthetase	Aacs	78894	1.18166e-06	2.76267	2.76267
1419171_at	BB667295	Mm.272705	NM_026321	---	family with sequence similarity 174, member A	Fam174a	67698	1.1876e-06	0.415936	-2.40422
1425090_s_at	BC024837	Mm.101976	NM_145922	ENSMUSG00000027895	potassium voltage gated channel, Shaw-related subfamily, member 4	Kcnc4	99738	1.19785e-06	0.438715	-2.27938
1433428_x_at	AW321975	Mm.330731	NM_009373	ENSMUSG00000037820	transglutaminase 2, C polypeptide	Tgm2	21817	1.19831e-06	2.03358	2.03358
1455149_at	BB072090	Mm.27949	NM_021506	ENSMUSG00000031642	SH3 domain containing ring finger 1	Sh3rf1	59009	1.20185e-06	2.43497	2.43497
1453208_at	AV030118	Mm.291762	NM_001163445	ENSMUSG00000072704	RIKEN cDNA 2700089E24 gene	2700089E24Rik	381820	1.23497e-06	0.537152	-1.86167
1426575_at	BE629162	Mm.329810	NM_001168525 /// NM_001168526 /// NM_144792	ENSMUSG00000040451	sphingomyelin synthase 1	Sgms1	208449	1.24984e-06	0.561573	-1.78071
1420514_at	NM_138751	Mm.297197	NM_138751	ENSMUSG00000025666	transmembrane protein 47	Tmem47	192216	1.26168e-06	2.23034	2.23034
1453486_a_at	BI133839	Mm.40447	NM_020052	ENSMUSG00000007279	signal peptide, CUB domain, EGF-like 2	Scube2	56788	1.26491e-06	3.045	3.045
1436759_x_at	AV172168	Mm.275555	NM_028044	---	calponin 3, acidic	Cnn3	71994	1.26651e-06	2.18303	2.18303
1425393_a_at	U74463	Mm.3906	NM_001042557 /// NM_001164172 /// NM_011944	ENSMUSG00000002948	mitogen-activated protein kinase kinase 7	Map2k7	26400	1.30194e-06	0.429021	-2.33089
1419443_at	NM_009119	Mm.344671	NM_009119	ENSMUSG00000021963	Sin3-associated polypeptide 18	Sap18	20220	1.30351e-06	0.490166	-2.04013
1451707_s_at	BC011108	Mm.272633	NM_001037493 /// NM_027868	ENSMUSG00000030089	solute carrier family 41, member 3	Slc41a3	71699	1.31845e-06	0.499077	-2.0037
1435943_at	AI647687	Mm.20388	NM_007876	---	dipeptidase 1 (renal)	Dpep1	13479	1.32028e-06	2.30628	2.30628
1418402_at	NM_009616	Mm.89940	NM_009616	ENSMUSG00000011256	a disintegrin and metallopeptidase domain 19 (meltrin beta)	Adam19	11492	1.32731e-06	3.27794	3.27794
1460412_at	AA222756	Mm.5107	NM_024237	ENSMUSG00000027386	fibulin 7	Fbln7	70370	1.33135e-06	2.77366	2.77366
1422542_at	NM_011823	Mm.391232	NM_011823	ENSMUSG00000040229	G protein-coupled receptor 34	Gpr34	23890	1.34806e-06	2.6612	2.6612
1449135_at	NM_009236	Mm.264904	NM_009236	ENSMUSG00000046470	SRY-box containing gene 18	Sox18	20672	1.36061e-06	2.38899	2.38899
1417825_at	NM_016903	Mm.38055	NM_016903	ENSMUSG00000021996	esterase D/formylglutathione hydrolase	Esd	13885	1.37772e-06	1.76252	1.76252
1427992_a_at	BF729629	Mm.248313	NM_024448	ENSMUSG00000023460	RAB12, member RAS oncogene family	Rab12	19328	1.39214e-06	0.518899	-1.92716
1427014_at	BC026996	Mm.30571	NM_201407	ENSMUSG00000042404	DENN/MADD domain containing 4B	Dennd4b	229541	1.39505e-06	0.568678	-1.75846
1435567_at	AI504378	Mm.212889	NM_008832 /// NM_173021	ENSMUSG00000034055	phosphorylase kinase alpha 1	Phka1	18679	1.39856e-06	0.511368	-1.95554
1448136_at	BC003264	Mm.250256	NM_001136077 /// NM_015744	ENSMUSG00000022425	ectonucleotide pyrophosphatase/phosphodiesterase 2	Enpp2	18606	1.40774e-06	0.502084	-1.9917
1421329_a_at	NM_009762	Mm.234274	NM_001160127 /// NM_009762	ENSMUSG00000055027	SET and MYND domain containing 1	Smyd1	12180	1.42034e-06	0.505268	-1.97915
1448134_at	NM_013753	Mm.269699	NM_013753	ENSMUSG00000020092	cDNA sequence X99384	X99384	27355	1.42714e-06	2.04041	2.04041
1426808_at	X16834	Mm.248615	NM_001145953 /// NM_010705	ENSMUSG00000050335	lectin, galactose binding, soluble 3	Lgals3	16854	1.43547e-06	6.18914	6.18914
1424747_at	BC016221	Mm.99996	NM_153103	ENSMUSG00000020821	kinesin family member 1C	Kif1c	16562	1.4357e-06	0.476151	-2.10017
1434282_at	BM250711	Mm.22315	NM_001081282	ENSMUSG00000035941	inhibitor of Bruton agammaglobulinemia tyrosine kinase	Ibtk	108837	1.43681e-06	0.414168	-2.41448
1449379_at	NM_010612	Mm.285	NM_010612	ENSMUSG00000062960	kinase insert domain protein receptor	Kdr	16542	1.43911e-06	2.20204	2.20204
1438957_x_at	BB027654	Mm.284503	NM_138651	ENSMUSG00000058793	CDP-diacylglycerol synthase (phosphatidate cytidylyltransferase) 2	Cds2	110911	1.44002e-06	1.9744	1.9744
1452661_at	AK011596	Mm.28683	NM_011638	ENSMUSG00000022797	transferrin receptor	Tfrc	22042	1.44155e-06	1.79858	1.79858
1415678_at	BC008595	Mm.261045	NM_008910	---	protein phosphatase 1A, magnesium dependent, alpha isoform	Ppm1a	19042	1.4456e-06	0.541308	-1.84738
1423238_at	AK003906	Mm.46232	NM_013712	ENSMUSG00000031312	integrin beta 1 binding protein 2	Itgb1bp2	26549	1.44825e-06	1.7518	1.7518
1451800_at	BC027339	Mm.25531	NM_027375	ENSMUSG00000038039	GRIP and coiled-coil domain containing 2	Gcc2	70297	1.44884e-06	0.367731	-2.71938
1427471_at	BF782863	Mm.214746	NM_015822	ENSMUSG00000022124	F-box and leucine-rich repeat protein 3	Fbxl3	50789	1.46897e-06	0.466858	-2.14198
1417225_at	NM_022992	Mm.291014	NM_022992	ENSMUSG00000035199	ADP-ribosylation factor-like 6 interacting protein 5	Arl6ip5	65106	1.47395e-06	1.83548	1.83548
1452474_a_at	AJ311773	Mm.263514	NM_181728	ENSMUSG00000034842	ADP-ribosyltransferase 3	Art3	109979	1.47474e-06	0.567756	-1.76132
1421520_at	NM_020604	Mm.143761	NM_020604	ENSMUSG00000042686	junctophilin 1	Jph1	57339	1.47539e-06	0.535967	-1.86579
1438360_x_at	AV003169	Mm.371544	NM_007451	ENSMUSG00000016319	solute carrier family 25 (mitochondrial carrier, adenine nucleotide translocator), member 5	Slc25a5	11740	1.47962e-06	2.30254	2.30254
1424214_at	BC006604	Mm.5002	NM_145562	ENSMUSG00000034981	prostate androgen-regulated mucin-like protein 1	Parm1	231440	1.4861e-06	0.49868	-2.00529
1416050_a_at	NM_016741	Mm.282242	NM_016741	ENSMUSG00000037936	scavenger receptor class B, member 1	Scarb1	20778	1.50585e-06	2.22523	2.22523
1422045_a_at	X63440	Mm.319117	NM_011203	ENSMUSG00000028771	protein tyrosine phosphatase, non-receptor type 12	Ptpn12	19248	1.52338e-06	2.01476	2.01476
1455698_at	BQ175470	Mm.26017	NM_027016	---	SEC62 homolog (S. cerevisiae)	Sec62	69276	1.53274e-06	0.451877	-2.21299
1427056_at	AV228731	Mm.65867	NM_001024139	ENSMUSG00000033453	a disintegrin-like and metallopeptidase (reprolysin type) with thrombospondin type 1 motif, 15	Adamts15	235130	1.53301e-06	2.56241	2.56241
1426395_s_at	BB379268	Mm.458184	NM_144545	ENSMUSG00000027236	eukaryotic translation initiation factor 3, subunit J	Eif3j	78655	1.53307e-06	0.509238	-1.96372
1422576_at	NM_016843	Mm.248906	NM_016843	ENSMUSG00000016541	ataxin 10	Atxn10	54138	1.53503e-06	1.73633	1.73633
1416211_a_at	BC002064	Mm.279690	NM_008973	ENSMUSG00000029838	pleiotrophin	Ptn	19242	1.54947e-06	2.51288	2.51288
1423997_at	BC016898	Mm.277713	NM_001161854 /// NM_144901	ENSMUSG00000068823	cold shock domain containing E1, RNA binding	Csde1	229663	1.55123e-06	0.618059	-1.61797
1415864_at	NM_007563	Mm.282863	NM_007563	ENSMUSG00000038871	2,3-bisphosphoglycerate mutase	Bpgm	12183	1.5634e-06	0.503924	-1.98442
1416845_at	NM_133804	Mm.27387	NM_133804	ENSMUSG00000024736	transmembrane protein 132A	Tmem132a	98170	1.56521e-06	2.67234	2.67234
1423422_at	AV113827	Mm.51340	NM_023048	ENSMUSG00000042607	ankyrin repeat and SOCS box-containing 4	Asb4	65255	1.56618e-06	0.395265	-2.52995
1418350_at	L07264	Mm.289681	NM_010415	ENSMUSG00000024486	heparin-binding EGF-like growth factor	Hbegf	15200	1.56631e-06	2.13898	2.13898
1426716_at	BC025099	Mm.275413	NM_146142	ENSMUSG00000035517	tudor domain containing 7	Tdrd7	100121	1.58624e-06	2.55461	2.55461
1426725_s_at	BB151715	Mm.292415	NM_001038642 /// NM_011808	ENSMUSG00000032035	E26 avian leukemia oncogene 1, 5 domain	Ets1	23871	1.59484e-06	2.22303	2.22303
1426482_at	BF457576	Mm.4428	NM_028410	ENSMUSG00000030753	protein-kinase, interferon-inducible double stranded RNA dependent inhibitor, repressor of (P58 repressor)	Prkrir	72981	1.60028e-06	0.48884	-2.04566
1423310_at	BQ177165	Mm.432513	NM_001164792 /// NM_011627	ENSMUSG00000035274	trophoblast glycoprotein	Tpbg	21983	1.60364e-06	1.85043	1.85043
1425627_x_at	J03952	Mm.37199	NM_010358	---	glutathione S-transferase, mu 1	Gstm1	14862	1.60513e-06	0.51706	-1.93401
1423321_at	BI078799	Mm.29874	NM_001093764 /// NM_001093765 /// NM_001093766 /// NM_016969	---	myeloid-associated differentiation marker	Myadm	50918	1.62901e-06	2.15894	2.15894
1434486_x_at	AW146314	Mm.28877	NM_139297	ENSMUSG00000001891	UDP-glucose pyrophosphorylase 2	Ugp2	216558	1.63145e-06	1.47427	1.47427
1417163_at	NM_022019	Mm.404024	NM_022019	ENSMUSG00000039384	dual specificity phosphatase 10	Dusp10	63953	1.65374e-06	0.442907	-2.25781
1419078_at	NM_008697	Mm.244047	NM_001081453 /// NM_008697	ENSMUSG00000021068	ninein	Nin	18080	1.6675e-06	0.43623	-2.29237
1417339_a_at	NM_019682	Mm.256858	NM_001177391 /// NM_019682	ENSMUSG00000009013	dynein light chain LC8-type 1 /// predicted gene 6788	Dynll1 /// Gm6788	56455 /// 627788	1.68313e-06	1.79852	1.79852
1451353_at	AV378394	Mm.221412	NM_145375	ENSMUSG00000038623	transmembrane 6 superfamily member 1	Tm6sf1	107769	1.68458e-06	2.78154	2.78154
1418366_at	BC010564	Mm.358954	NM_013549 /// NM_175662 /// NM_178212 /// NM_178216	ENSMUSG00000063954 /// ENSMUSG00000064220 /// ENSMUSG00000070392	histone cluster 2, H2aa1 /// histone cluster 2, H2aa2 /// histone cluster 2, H2ac /// histone cluster 2, H3c1	Hist2h2aa1 /// Hist2h2aa2 /// Hist2h2ac /// Hist2h3c1	15077 /// 15267 /// 319176 /// 319192	1.70272e-06	0.508012	-1.96846
1426063_a_at	U10551	Mm.247486	NM_010276	ENSMUSG00000028214	GTP binding protein (gene overexpressed in skeletal muscle)	Gem	14579	1.7036e-06	2.34341	2.34341
1452831_s_at	AV305746	Mm.202337	NM_172146	ENSMUSG00000029246	phosphoribosyl pyrophosphate amidotransferase	Ppat	231327	1.71803e-06	0.534584	-1.87061
1424411_at	BB208266	Mm.4863	NM_145538	ENSMUSG00000090213	transmembrane protein 189	Tmem189	407243	1.732e-06	1.96188	1.96188
1423536_at	BF148627	Mm.65979	NM_001172098 /// NM_052973	ENSMUSG00000020954	striatin, calmodulin binding protein 3	Strn3	94186	1.73289e-06	0.577371	-1.73199
1417376_a_at	NM_018770	Mm.234832	NM_001025600 /// NM_018770 /// NM_207675 /// NM_207676	ENSMUSG00000032076	cell adhesion molecule 1	Cadm1	54725	1.76006e-06	0.432434	-2.31249
1433757_a_at	BB025231	Mm.298728	NM_022656	---	nischarin	Nisch	64652	1.7836e-06	2.60542	2.60542
1451382_at	BC025169	Mm.35083	NM_026929	ENSMUSG00000027313	ChaC, cation transport regulator-like 1 (E. coli)	Chac1	69065	1.78607e-06	0.305118	-3.27742
1417702_a_at	NM_080462	Mm.33120	NM_080462	ENSMUSG00000026986	histamine N-methyltransferase	Hnmt	140483	1.81484e-06	0.356994	-2.80117
1450017_at	BG065754	Mm.2103	NM_009831	ENSMUSG00000020326	cyclin G1	Ccng1	12450	1.90996e-06	0.624292	-1.60181
1415972_at	AW546141	Mm.479533	NM_008538	ENSMUSG00000069662	myristoylated alanine rich protein kinase C substrate	Marcks	17118	1.91643e-06	2.4222	2.4222
1449164_at	BC021637	Mm.15819	NM_009853	ENSMUSG00000018774	CD68 antigen	Cd68	12514	1.94534e-06	5.22847	5.22847
1424720_at	BC026638	Mm.86759	NM_145926	ENSMUSG00000036620	mannoside acetylglucosaminyltransferase 4, isoenzyme B	Mgat4b	103534	1.94714e-06	2.12269	2.12269
1431429_a_at	AK006286	Mm.12723	NM_001039515 /// NM_007487	ENSMUSG00000047446	ADP-ribosylation factor-like 4A	Arl4a	11861	1.99306e-06	0.519877	-1.92353
1448770_a_at	NM_007512	Mm.2171	NM_007512	ENSMUSG00000054428	ATPase inhibitory factor 1	Atpif1	11983	1.99415e-06	1.99363	1.99363
1417763_at	BG077348	Mm.476789	NM_025965	ENSMUSG00000021427	signal sequence receptor, alpha	Ssr1	107513	1.99503e-06	2.45908	2.45908
1427542_at	BC027318	Mm.153750	NM_175407	ENSMUSG00000038248	sine oculis-binding protein homolog (Drosophila)	Sobp	109205	1.99529e-06	0.511687	-1.95432
1449939_s_at	NM_010052	Mm.157069	NM_001190703 /// NM_001190704 /// NM_001190705 /// NM_010052 /// NR_033813	ENSMUSG00000040856	delta-like 1 homolog (Drosophila)	Dlk1	13386	2.00285e-06	3.62074	3.62074
1426972_at	AK009425	Mm.29293	NM_027135	ENSMUSG00000039234	Sec24 related gene family, member D (S. cerevisiae)	Sec24d	69608	2.00376e-06	2.14266	2.14266
1437624_x_at	AV211435	Mm.325564	NM_025839	ENSMUSG00000022516	nudix (nucleoside diphosphate linked moiety X)-type motif 16-like 1	Nudt16l1	66911	2.00486e-06	1.94024	1.94024
1422186_s_at	NM_029787	Mm.22560	NM_029787	ENSMUSG00000018042	cytochrome b5 reductase 3	Cyb5r3	109754	2.00768e-06	1.9317	1.9317
1417493_at	M64279	Mm.289584	NM_007552	ENSMUSG00000026739	Bmi1 polycomb ring finger oncogene	Bmi1	12151	2.02483e-06	0.548936	-1.8217
1436362_x_at	AA798895	---	---	---	RIKEN cDNA 2700079J08 gene	2700079J08Rik	77014	2.04116e-06	2.05152	2.05152
1448819_at	AA985754	Mm.377134	NM_026030	ENSMUSG00000074656	eukaryotic translation initiation factor 2, subunit 2 (beta)	Eif2s2	67204	2.0697e-06	0.47079	-2.12409
1456125_a_at	AV006937	Mm.256858	NM_001177391 /// NM_019682	ENSMUSG00000009013	dynein light chain LC8-type 1 /// predicted gene 6788	Dynll1 /// Gm6788	56455 /// 627788	2.07096e-06	1.89334	1.89334
1431203_at	AA690806	Mm.171399	NM_029756	ENSMUSG00000026504	serologically defined colon cancer antigen 8	Sdccag8	76816	2.07334e-06	0.411911	-2.42771
1425803_a_at	AF072245	Mm.322	NM_010773	ENSMUSG00000024513	methyl-CpG binding domain protein 2	Mbd2	17191	2.07629e-06	0.483015	-2.07033
1416090_at	AK011810	Mm.301527	NM_024221	ENSMUSG00000021748	pyruvate dehydrogenase (lipoamide) beta	Pdhb	68263	2.09391e-06	1.48627	1.48627
1434148_at	BB364520	Mm.4269	NM_001083967 /// NM_013685	ENSMUSG00000053477	transcription factor 4	Tcf4	21413	2.10866e-06	1.95171	1.95171
1451927_a_at	AF128892	Mm.311337	NM_001168508 /// NM_001168513 /// NM_001168514 /// NM_011951	ENSMUSG00000053436	mitogen-activated protein kinase 14	Mapk14	26416	2.113e-06	0.362003	-2.76241
1438634_x_at	BB105164	Mm.271967	NM_010688	ENSMUSG00000038366	LIM and SH3 protein 1	Lasp1	16796	2.1208e-06	2.23964	2.23964
1418981_at	NM_009808	Mm.42163	NM_009808	ENSMUSG00000025887	caspase 12	Casp12	12364	2.13067e-06	0.324356	-3.08303
1418432_at	AK005226	Mm.26135	NM_133781	ENSMUSG00000036707	calcium binding protein 39	Cab39	12283	2.16465e-06	0.559471	-1.7874
1434135_at	BB107552	Mm.21686	NM_178640	ENSMUSG00000039242	UDP-GalNAc:betaGlcNAc beta 1,3-galactosaminyltransferase, polypeptide 2	B3galnt2	97884	2.16744e-06	0.530317	-1.88566
1452520_a_at	X03819	Mm.2810	NM_009604	ENSMUSG00000026253	cholinergic receptor, nicotinic, gamma polypeptide	Chrng	11449	2.17786e-06	2.56253	2.56253
1418174_at	BC018323	Mm.378235	NM_016974	ENSMUSG00000059824	D site albumin promoter binding protein	Dbp	13170	2.18008e-06	0.527245	-1.89665
1438652_x_at	BB546727	Mm.362054	NM_011822	ENSMUSG00000025728	phosphatidylinositol glycan anchor biosynthesis, class Q	Pigq	14755	2.18278e-06	2.03408	2.03408
1416383_a_at	NM_008797	Mm.1845	NM_001162946 /// NM_008797	ENSMUSG00000024892	pyruvate carboxylase	Pcx	18563	2.18605e-06	0.49304	-2.02823
1415951_at	NM_010221	Mm.3894	NM_001163481 /// NM_010221	ENSMUSG00000001555	FK506 binding protein 10	Fkbp10	14230	2.18693e-06	2.18135	2.18135
1448803_at	NM_018748	Mm.10409	NM_018748	ENSMUSG00000038708	golgi autoantigen, golgin subfamily a, 4	Golga4	54214	2.21908e-06	0.507191	-1.97164
1426961_at	BB308157	Mm.427078	NM_172674	ENSMUSG00000038116	PHD finger protein 20	Phf20	228829	2.25866e-06	0.553724	-1.80595
1426053_a_at	AF131102	Mm.266215	NM_011273	ENSMUSG00000026469	xenotropic and polytropic retrovirus receptor 1	Xpr1	19775	2.26055e-06	0.412423	-2.4247
1417377_at	NM_018770	Mm.234832	NM_001025600 /// NM_018770 /// NM_207675 /// NM_207676	ENSMUSG00000032076	cell adhesion molecule 1	Cadm1	54725	2.28861e-06	0.415379	-2.40744
1438546_x_at	C81442	Mm.371544	NM_007451	ENSMUSG00000016319 /// ENSMUSG00000067106 /// ENSMUSG00000067161	solute carrier family 25 (mitochondrial carrier, adenine nucleotide translocator), member 5	Slc25a5	11740	2.28938e-06	2.03692	2.03692
1427468_at	M81483	Mm.274432	NM_008914	ENSMUSG00000021816	protein phosphatase 3, catalytic subunit, beta isoform	Ppp3cb	19056	2.34743e-06	0.548033	-1.82471
1418538_at	NM_134090	Mm.298199	NM_134090	ENSMUSG00000010830	KDEL (Lys-Asp-Glu-Leu) endoplasmic reticulum protein retention receptor 3	Kdelr3	105785	2.35922e-06	2.00609	2.00609
1415865_s_at	NM_007563	Mm.282863	NM_007563	ENSMUSG00000038871	2,3-bisphosphoglycerate mutase	Bpgm	12183	2.36846e-06	0.577081	-1.73286
1428406_s_at	BF580567	Mm.359030	NM_181821	ENSMUSG00000023904	host cell factor C1 regulator 1 (XPO1-dependent)	Hcfc1r1	353502	2.37531e-06	1.75959	1.75959
1448899_s_at	BC003738	Mm.204634	NM_009013	ENSMUSG00000030346	RAD51 associated protein 1	Rad51ap1	19362	2.39979e-06	2.41595	2.41595
1416077_at	NM_009627	Mm.1408	NM_009627	ENSMUSG00000030790	adrenomedullin	Adm	11535	2.40001e-06	2.76669	2.76669
1416357_a_at	NM_023061	Mm.275003	NM_023061	ENSMUSG00000032135	melanoma cell adhesion molecule	Mcam	84004	2.4004e-06	2.2166	2.2166
1448104_at	NM_134042	Mm.247510	NM_134042	---	aldehyde dehydrogenase family 6, subfamily A1	Aldh6a1	104776	2.40491e-06	0.504319	-1.98287
1417373_a_at	AW491660	Mm.1155	NM_009447	ENSMUSG00000026202	tubulin, alpha 4A	Tuba4a	22145	2.42662e-06	0.736935	-1.35697
1417366_s_at	AU079514	Mm.285993	NM_009790	ENSMUSG00000001175	calmodulin 1	Calm1	12313	2.42912e-06	0.593585	-1.68468
1426215_at	AF071068	Mm.12906	NM_001190448 /// NM_016672	ENSMUSG00000020182	dopa decarboxylase	Ddc	13195	2.43046e-06	3.06986	3.06986
1448192_s_at	AK011304	Mm.287178	NM_001037746 /// NM_021463	ENSMUSG00000031432 /// ENSMUSG00000047022 /// ENSMUSG00000079104	predicted gene 5081 /// phosphoribosyl pyrophosphate synthetase 1	Gm5081 /// Prps1	19139 /// 328099	2.43095e-06	0.531401	-1.88182
1419023_x_at	NM_023119	Mm.372357	NM_001025388 /// NM_023119 /// XM_003086406 /// XM_003086407 /// XM_003086408 /// XM_003086409 /// XM_003086410 /// XM_003086411 /// XM_003086412 /// XM_003086413 /// XM_003086414 /// XM_003086415 /// XM_003086416 /// XM_003086417	ENSMUSG00000059040 /// ENSMUSG00000063524 /// ENSMUSG00000064193	enolase 1, alpha non-neuron /// predicted gene 5506 /// alpha-enolase-like	Eno1 /// Gm5506 /// LOC100503183	100503183 /// 13806 /// 433182	2.43553e-06	1.77987	1.77987
1419068_at	BB280137	Mm.288639	NM_019983	ENSMUSG00000025340	RAB guanine nucleotide exchange factor (GEF) 1	Rabgef1	56715	2.49738e-06	0.540004	-1.85184
1451287_s_at	BC024599	Mm.24838	NM_145144	ENSMUSG00000001864	allograft inflammatory factor 1-like	Aif1l	108897	2.51137e-06	3.05825	3.05825
1418621_at	NM_021518	Mm.397471	NM_021518	ENSMUSG00000047187	RAB2A, member RAS oncogene family	Rab2a	59021	2.51419e-06	0.581909	-1.71848
1427868_x_at	AJ002522	Mm.422801	NM_030679	ENSMUSG00000056328	myosin, heavy polypeptide 1, skeletal muscle, adult	Myh1	17879	2.51858e-06	1.36336	1.36336
1419192_at	NM_010215	Mm.2565	NM_001171024 /// NM_010215	ENSMUSG00000074141	interleukin 4 induced 1 /// Nup62-Il4i1 protein	Il4i1 /// Nup62-il4i1	100328588 /// 14204	2.52756e-06	3.11633	3.11633
1425567_a_at	D63423	Mm.1620	NM_009673	ENSMUSG00000027712	annexin A5	Anxa5	11747	2.54928e-06	2.14811	2.14811
1423860_at	AB006361	Mm.1008	NM_008963	ENSMUSG00000015090	prostaglandin D2 synthase (brain)	Ptgds	19215	2.55015e-06	4.28124	4.28124
1427404_x_at	BC004017	Mm.372357	NM_001025388	ENSMUSG00000059040 /// ENSMUSG00000063524 /// ENSMUSG00000064193	predicted gene 5506	Gm5506	433182	2.55148e-06	1.79088	1.79088
1451012_a_at	AV216648	Mm.458000	NM_011733 /// NM_139117	ENSMUSG00000030189	cold shock domain protein A	Csda	56449	2.57592e-06	0.696373	-1.43601
1460417_at	AB041803	Mm.443019	XR_035177 /// XR_035288	ENSMUSG00000044471	cDNA sequence AB041803	AB041803	232685	2.62948e-06	0.456623	-2.18999
1449884_at	BC025062	Mm.252132	NM_026626	---	EF-hand calcium binding domain 2	Efcab2	68226	2.69795e-06	0.406798	-2.45822
1435360_at	BB076581	Mm.473702	NM_001166644	---	zinc finger protein 651	Zfp651	270210	2.70043e-06	0.517663	-1.93176
1419155_a_at	AI428101	Mm.240627	NM_009238	ENSMUSG00000076431	SRY-box containing gene 4	Sox4	20677	2.83471e-06	2.11108	2.11108
1434641_x_at	AW121511	Mm.283926	NM_144926	ENSMUSG00000030683	seizure related 6 homolog like 2	Sez6l2	233878	2.83842e-06	2.21534	2.21534
1415877_at	NM_009468	Mm.8180	NM_001136086 /// NM_009468	ENSMUSG00000024501	dihydropyrimidinase-like 3	Dpysl3	22240	2.85643e-06	2.16657	2.16657
1416136_at	NM_008610	Mm.29564	NM_008610	ENSMUSG00000031740	matrix metallopeptidase 2	Mmp2	17390	2.87882e-06	2.24432	2.24432
1452025_a_at	AF483521	Mm.259230	NM_001044697 /// NM_001044698 /// NM_001044699 /// NM_001044700	ENSMUSG00000049321	zinc finger protein 2	Zfp2	22678	2.90821e-06	0.463936	-2.15547
1429173_at	AK009174	Mm.20169	NM_001172154 /// NM_027109	ENSMUSG00000019088	deoxyribonuclease 1-like 1	Dnase1l1	69537	2.90841e-06	0.571516	-1.74973
1427902_at	BQ176063	Mm.5222	NM_175229	ENSMUSG00000039218	serine/arginine repetitive matrix 2	Srrm2	75956	2.93096e-06	1.97983	1.97983
1426404_a_at	BI150320	Mm.172605	NM_013876	ENSMUSG00000028557	ring finger protein 11	Rnf11	29864	2.97474e-06	0.586547	-1.70489
1419811_at	AW125421	Mm.439750	NM_009624	---	adenylate cyclase 9	Adcy9	11515	2.97552e-06	0.540304	-1.85081
1418673_at	NM_011415	Mm.4272	NM_011415	ENSMUSG00000022676	snail homolog 2 (Drosophila)	Snai2	20583	2.97929e-06	2.02877	2.02877
1418509_at	BC010758	Mm.21454	NM_007621	ENSMUSG00000025150	carbonyl reductase 2	Cbr2	12409	2.99603e-06	0.540436	-1.85036
1417697_at	BG064396	Mm.28099	NM_009230	ENSMUSG00000026600	sterol O-acyltransferase 1	Soat1	20652	3.00488e-06	3.29533	3.29533
1449718_s_at	AI649104	Mm.212157	NM_026273	ENSMUSG00000059920	RIKEN cDNA 4930453N24 gene	4930453N24Rik	67609	3.00741e-06	0.442894	-2.25788
1426226_at	U58497	Mm.310973	NM_001113389 /// NM_007890	ENSMUSG00000022897	dual-specificity tyrosine-(Y)-phosphorylation regulated kinase 1a	Dyrk1a	13548	3.1233e-06	0.419485	-2.38388
1430769_s_at	AW911794	Mm.440181	NM_026520	ENSMUSG00000074922	family with sequence similarity 122, member A	Fam122a	68034	3.13366e-06	0.494248	-2.02328
1421965_s_at	NM_008716	Mm.439741	NM_008716	ENSMUSG00000038146	Notch gene homolog 3 (Drosophila)	Notch3	18131	3.14918e-06	2.14187	2.14187
1437342_x_at	BB498753	Mm.28853	NM_145925	ENSMUSG00000009291	pituitary tumor-transforming 1 interacting protein	Pttg1ip	108705	3.15994e-06	1.96741	1.96741
1449576_at	NM_025437	Mm.294623	NM_025437	ENSMUSG00000067194	eukaryotic translation initiation factor 1A, X-linked	Eif1ax	66235	3.16062e-06	0.507661	-1.96982
1427066_a_at	AJ404329	Mm.29950	NM_025757	ENSMUSG00000018415	RIKEN cDNA 4933439F18 gene	4933439F18Rik	66771	3.16656e-06	0.526286	-1.90011
1427065_at	AJ404329	Mm.29950	NM_025757	ENSMUSG00000018415	RIKEN cDNA 4933439F18 gene	4933439F18Rik	66771	3.17089e-06	0.448753	-2.2284
1426483_at	BF457576	Mm.4428	NM_028410	ENSMUSG00000030753	protein-kinase, interferon-inducible double stranded RNA dependent inhibitor, repressor of (P58 repressor)	Prkrir	72981	3.17443e-06	0.506114	-1.97584
1417789_at	NM_011330	Mm.4686	NM_011330	ENSMUSG00000020676	chemokine (C-C motif) ligand 11	Ccl11	20292	3.17692e-06	0.413623	-2.41766
1448606_at	U70622	Mm.4772	NM_010336 /// NM_172989	ENSMUSG00000038668	lysophosphatidic acid receptor 1	Lpar1	14745	3.17907e-06	1.86813	1.86813
1460411_s_at	BC022157	Mm.311974	NM_134117	ENSMUSG00000024247	protein kinase domain containing, cytoplasmic	Pkdcc	106522	3.19607e-06	0.559838	-1.78623
1452366_at	AV371987	Mm.334569	NM_172753	ENSMUSG00000036356	chondroitin sulfate N-acetylgalactosaminyltransferase 1	Csgalnact1	234356	3.24756e-06	2.0474	2.0474
1418589_a_at	AF100171	Mm.10414	NM_001039543 /// NM_010801	ENSMUSG00000048416	myeloid leukemia factor 1	Mlf1	17349	3.29129e-06	0.608177	-1.64426
1419501_at	BC008105	Mm.89926	NM_012048	ENSMUSG00000021668	polymerase (DNA directed), kappa	Polk	27015	3.33095e-06	0.451121	-2.2167
1417101_at	BC004714	Mm.296181	NM_001002012 /// NM_008301	ENSMUSG00000059970	heat shock protein 2	Hspa2	15512	3.34112e-06	2.27973	2.27973
1424099_at	BC019664	Mm.12715	NM_027127	ENSMUSG00000021760	glutathione peroxidase 8 (putative)	Gpx8	69590	3.3805e-06	1.92299	1.92299
1417621_at	NM_016791	Mm.329560	NM_001164109 /// NM_001164110 /// NM_001164111 /// NM_001164112 /// NM_016791 /// NM_198429	---	nuclear factor of activated T-cells, cytoplasmic, calcineurin-dependent 1	Nfatc1	18018	3.38061e-06	1.86322	1.86322
1449818_at	NM_008830	Mm.297825	NM_008830	ENSMUSG00000042476	ATP-binding cassette, sub-family B (MDR/TAP), member 4	Abcb4	18670	3.38066e-06	0.538891	-1.85566
1436902_x_at	BB096368	Mm.3532	NM_001039392 /// NM_001190327 /// NM_025284	ENSMUSG00000050347 /// ENSMUSG00000079523	thymosin, beta 10	Tmsb10	19240	3.38434e-06	4.45788	4.45788
1450627_at	NM_020332	Mm.265264	NM_020332	ENSMUSG00000022265	progressive ankylosis	Ank	11732	3.38597e-06	0.573538	-1.74356
1453527_a_at	AK010787	Mm.313651	NM_001163480 /// NM_021360	ENSMUSG00000006435	neuralized homolog 1A (Drosophila)	Neurl1a	18011	3.38624e-06	0.498462	-2.00617
1421032_a_at	NM_019965	Mm.103610	NM_019965	ENSMUSG00000020109	DnaJ (Hsp40) homolog, subfamily B, member 12	Dnajb12	56709	3.387e-06	0.433255	-2.30811
1435228_at	AW559011	Mm.24569	NM_001033328	ENSMUSG00000073139	cDNA sequence BC023829	BC023829	236848	3.38948e-06	0.534635	-1.87043
1423630_at	BM899392	Mm.34598	NM_030206	ENSMUSG00000020810	cytoglobin	Cygb	114886	3.39316e-06	1.98352	1.98352
1421851_at	BB731480	Mm.4173	NM_008634	---	microtubule-associated protein 1B	Mtap1b	17755	3.39417e-06	2.27649	2.27649
1449483_at	BC008105	Mm.89926	NM_012048	ENSMUSG00000021668	polymerase (DNA directed), kappa	Polk	27015	3.42549e-06	0.465993	-2.14595
1429005_at	BB107412	Mm.103246	NM_001081279	ENSMUSG00000070056	malignant fibrous histiocytoma amplified sequence 1	Mfhas1	52065	3.43401e-06	1.95981	1.95981
1428055_at	AB076245	Mm.293263	NR_028261	---	RNA imprinted and accumulated in nucleus	Rian	75745	3.45847e-06	3.2243	3.2243
1430777_a_at	AK014644	Mm.250936	NM_025673	ENSMUSG00000022200	golgi phosphoprotein 3	Golph3	66629	3.46181e-06	0.471516	-2.12082
1422485_at	AK004804	Mm.100399	NM_008540	ENSMUSG00000024515	MAD homolog 4 (Drosophila)	Smad4	17128	3.48327e-06	0.582526	-1.71666
1420997_a_at	NM_008155	Mm.390025	NM_008155	ENSMUSG00000036427	glucose phosphate isomerase 1	Gpi1	14751	3.48563e-06	1.40723	1.40723
1419182_at	NM_022814	Mm.261024	NM_022814	ENSMUSG00000028369	sushi, von Willebrand factor type A, EGF and pentraxin domain containing 1	Svep1	64817	3.49958e-06	2.4252	2.4252
1449620_s_at	AW125421	Mm.439750	NM_009624	---	adenylate cyclase 9	Adcy9	11515	3.50173e-06	0.54386	-1.83871
1417047_at	AF269062	Mm.34171	NM_138750 /// NM_178047	ENSMUSG00000027376	prominin 2	Prom2	192212	3.50437e-06	3.56945	3.56945
1451562_at	BC006662	Mm.379358	NM_145466	ENSMUSG00000041625	AIG2-like domain 1	A2ld1	223267	3.50443e-06	0.525725	-1.90213
1450079_at	AK012873	Mm.22367	NM_013724	ENSMUSG00000052854	Nik related kinase	Nrk	27206	3.51535e-06	2.51976	2.51976
1423058_at	BI102231	Mm.392504	NM_007604	ENSMUSG00000015733	capping protein (actin filament) muscle Z-line, alpha 2	Capza2	12343	3.51687e-06	0.609977	-1.6394
1416362_a_at	BB456860	Mm.12758	NM_010219	ENSMUSG00000030357	FK506 binding protein 4	Fkbp4	14228	3.5184e-06	0.609303	-1.64122
1435416_x_at	BB393168	Mm.362054	NM_011822	ENSMUSG00000025728	phosphatidylinositol glycan anchor biosynthesis, class Q	Pigq	14755	3.52014e-06	1.96391	1.96391
1424312_at	BC014875	Mm.259976	NM_028320	ENSMUSG00000026457	adiponectin receptor 1	Adipor1	72674	3.5224e-06	0.501308	-1.99478
1456310_a_at	AV218922	Mm.10374	NM_001190445 /// NR_033802	ENSMUSG00000073684	RIKEN cDNA 2610002J02 gene	2610002J02Rik	67513	3.55345e-06	2.81483	2.81483
1420131_s_at	AU018448	Mm.28853	NM_145925	ENSMUSG00000009291	pituitary tumor-transforming 1 interacting protein	Pttg1ip	108705	3.56047e-06	1.85124	1.85124
1428317_at	AI510221	Mm.126404	NM_026126	---	FUN14 domain containing 2	Fundc2	67391	3.56666e-06	0.47434	-2.10819
1427313_at	AV373771	Mm.287572	NM_008967	ENSMUSG00000043017	prostaglandin I receptor (IP)	Ptgir	19222	3.57444e-06	2.72288	2.72288
1449095_at	NM_139061	Mm.170103	NM_139061	ENSMUSG00000020128	vacuolar protein sorting 54 (yeast)	Vps54	245944	3.57761e-06	0.546314	-1.83045
1423917_a_at	BC011434	Mm.205601	NM_007803	ENSMUSG00000031078	cortactin	Cttn	13043	3.59606e-06	1.98985	1.98985
1431611_a_at	AK013775	Mm.234832	NM_001025600 /// NM_018770 /// NM_207675 /// NM_207676	ENSMUSG00000032076	cell adhesion molecule 1	Cadm1	54725	3.63399e-06	0.390079	-2.56358
1436226_at	AI891570	Mm.289248	NM_026456	ENSMUSG00000079658	transcription elongation factor B (SIII), polypeptide 1	Tceb1	67923	3.6494e-06	0.516927	-1.93451
1450449_a_at	NM_021430	Mm.479162	NM_021430	ENSMUSG00000029392	Rab interacting lysosomal protein-like 1	Rilpl1	75695	3.6925e-06	0.532858	-1.87667
1429650_at	AV091811	Mm.440269	NM_001145827 /// NM_028800	ENSMUSG00000042608	serine/threonine kinase 40	Stk40	74178	3.69262e-06	0.606114	-1.64986
1449020_at	NM_023564	Mm.28874	NM_001168497 /// NM_023564 /// NR_033133	ENSMUSG00000019461	phospholipid scramblase 3	Plscr3	70310	3.73534e-06	2.04856	2.04856
1438169_a_at	BB009122	Mm.27789	NM_145148	ENSMUSG00000030064	FERM domain containing 4B	Frmd4b	232288	3.76782e-06	2.52949	2.52949
1415802_at	NM_009196	Mm.9086	NM_009196	ENSMUSG00000032902	solute carrier family 16 (monocarboxylic acid transporters), member 1	Slc16a1	20501	3.82027e-06	1.87413	1.87413
1416818_at	NM_020606	Mm.143763	NM_020606	ENSMUSG00000030770	parvin, alpha	Parva	57342	3.85034e-06	2.24503	2.24503
1451112_s_at	BC024876	Mm.222867	NM_146057	ENSMUSG00000039168	death-associated protein	Dap	223453	3.85263e-06	2.34328	2.34328
1438759_x_at	AU046270	Mm.291504	NM_134052	ENSMUSG00000020629	acireductone dioxygenase 1	Adi1	104923	3.8536e-06	0.550977	-1.81496
1427294_a_at	BB406585	Mm.253403	NM_001164798 /// NM_001164799 /// NM_001164800 /// NM_001164801 /// NM_001164802 /// NM_024249	ENSMUSG00000061306	solute carrier family 38, member 10	Slc38a10	72055	3.88675e-06	1.98875	1.98875
1416184_s_at	NM_016660	Mm.4438	NM_001025427 /// NM_001039356 /// NM_001166476 /// NM_001166477 /// NM_001166535 /// NM_001166536 /// NM_001166537 /// NM_001166539 /// NM_001166540 /// NM_001166541 /// NM_001166542 /// NM_001166543 /// NM_001166544 /// NM_001166545 /// NM_001166546 /// NM_016660	ENSMUSG00000046711 /// ENSMUSG00000078249	high mobility group AT-hook 1 /// high mobility group AT-hook I, related sequence 1	Hmga1 /// Hmga1-rs1	111241 /// 15361	3.89784e-06	2.20579	2.20579
1423569_at	AW108522	Mm.29975	NM_025961	ENSMUSG00000027199	glycine amidinotransferase (L-arginine:glycine amidinotransferase)	Gatm	67092	3.95314e-06	3.22776	3.22776
1449198_a_at	BB829192	Mm.38248	NM_001035228 /// NM_011375	ENSMUSG00000056091	ST3 beta-galactoside alpha-2,3-sialyltransferase 5	St3gal5	20454	3.99425e-06	0.502248	-1.99105
1418349_at	L07264	Mm.289681	NM_010415	ENSMUSG00000024486	heparin-binding EGF-like growth factor	Hbegf	15200	3.99443e-06	2.3434	2.3434
1455252_at	BG073522	Mm.224354	NM_022887	ENSMUSG00000026812	tuberous sclerosis 1	Tsc1	64930	4.05773e-06	0.526518	-1.89927
1434511_at	BM233125	Mm.237296	NM_199446	ENSMUSG00000036879	phosphorylase kinase beta	Phkb	102093	4.06091e-06	0.621777	-1.60829
1437545_at	BM194994	Mm.23808	NM_198023	ENSMUSG00000037896	REST corepressor 1	Rcor1	217864	4.06346e-06	1.95752	1.95752
1427556_at	BC019408	Mm.250604	NM_001081044	ENSMUSG00000027470	myosin, light polypeptide kinase 2, skeletal muscle	Mylk2	228785	4.07749e-06	0.521291	-1.91832
1418952_at	AF422244	Mm.283493	NM_138628	ENSMUSG00000039891	taxilin beta	Txlnb	378431	4.08488e-06	0.563656	-1.77413
1460390_at	BI648081	Mm.121920	NM_011436	ENSMUSG00000049313	sortilin-related receptor, LDLR class A repeats-containing	Sorl1	20660	4.13474e-06	0.471793	-2.11958
1423743_at	BC017124	Mm.371682	NM_145985	ENSMUSG00000032096	archain 1	Arcn1	213827	4.13651e-06	0.545525	-1.8331
1418124_at	NM_026519	Mm.220942	NM_026519	ENSMUSG00000027131	transmembrane protein 85	Tmem85	68032	4.18738e-06	0.561379	-1.78133
1431827_a_at	AK014829	Mm.126976	NM_001112705 /// NM_011903	ENSMUSG00000020694	tousled-like kinase 2 (Arabidopsis)	Tlk2	24086	4.2044e-06	0.480499	-2.08117
1424263_at	BC024599	Mm.24838	NM_145144	ENSMUSG00000001864	allograft inflammatory factor 1-like	Aif1l	108897	4.20654e-06	2.60468	2.60468
1423585_at	AI481026	Mm.233470	NM_001159518 /// NM_008048	ENSMUSG00000036256	insulin-like growth factor binding protein 7	Igfbp7	29817	4.26475e-06	2.35022	2.35022
1426209_at	AF414080	Mm.21612	NM_001039878 /// NM_133789	ENSMUSG00000030374	striatin, calmodulin binding protein 4	Strn4	97387	4.31062e-06	2.12974	2.12974
1424404_at	BC004797	Mm.38143	NM_029554	ENSMUSG00000060512	RIKEN cDNA 0610040J01 gene	0610040J01Rik	76261	4.31155e-06	0.404078	-2.47477
1420411_a_at	NM_028744	Mm.248647	NM_025951 /// NM_028744	ENSMUSG00000029186	phosphatidylinositol 4-kinase type 2 beta	Pi4k2b	67073	4.34268e-06	1.73943	1.73943
1416904_at	NM_020007	Mm.255723	NM_020007	ENSMUSG00000027763	muscleblind-like 1 (Drosophila)	Mbnl1	56758	4.35638e-06	0.644603	-1.55134
1454661_at	AU080319	Mm.2966	NM_175015	ENSMUSG00000018770	ATP synthase, H+ transporting, mitochondrial F0 complex, subunit C3 (subunit 9)	Atp5g3	228033	4.35971e-06	1.25155	1.25155
1415907_at	NM_007632	Mm.27291	NM_001081635 /// NM_001081636 /// NM_007632	ENSMUSG00000034165	cyclin D3	Ccnd3	12445	4.43729e-06	1.98189	1.98189
1455965_at	BG064671	Mm.475917	NM_172845	ENSMUSG00000006403	a disintegrin-like and metallopeptidase (reprolysin type) with thrombospondin type 1 motif, 4	Adamts4	240913	4.43878e-06	1.88461	1.88461
1448208_at	NM_008539	Mm.223717	NM_008539	ENSMUSG00000031681	MAD homolog 1 (Drosophila)	Smad1	17125	4.44025e-06	1.76033	1.76033
1448829_at	AV281575	Mm.173953	NM_025695	ENSMUSG00000020608	structural maintenance of chromosomes 6	Smc6	67241	4.46312e-06	0.546809	-1.82879
1424148_a_at	BC026642	Mm.204991	NM_145934	ENSMUSG00000038781	signal transducing adaptor family member 2	Stap2	106766	4.55564e-06	1.95293	1.95293
1449118_at	NM_010022	Mm.3636	NM_010022	ENSMUSG00000000340	dihydrolipoamide branched chain transacylase E2	Dbt	13171	4.64868e-06	0.44392	-2.25266
1426573_at	BM235734	Mm.36817	NM_145494 /// XM_003086093	ENSMUSG00000024556	NAD-dependent malic enzyme, mitochondrial-like /// malic enzyme 2, NAD(+)-dependent, mitochondrial	LOC100505264 /// Me2	100505264 /// 107029	4.71154e-06	2.66669	2.66669
1450411_at	AV376206	Mm.440181	NM_026520	---	family with sequence similarity 122, member A	Fam122a	68034	4.71259e-06	0.428925	-2.33141
1418644_a_at	AF145287	Mm.135645	NM_011492	ENSMUSG00000003068	serine/threonine kinase 11	Stk11	20869	4.73219e-06	0.543672	-1.83934
1434542_at	BI648645	Mm.200423	NM_173866	ENSMUSG00000031700	glutamic pyruvate transaminase (alanine aminotransferase) 2	Gpt2	108682	4.73862e-06	0.440143	-2.27199
1437457_a_at	BB124537	Mm.182746	NM_008098	ENSMUSG00000029840	myotrophin	Mtpn	14489	4.79138e-06	1.9945	1.9945
1456495_s_at	BG070848	Mm.240435	NM_145525	ENSMUSG00000042359	oxysterol binding protein-like 6	Osbpl6	99031	4.80804e-06	0.422922	-2.3645
1417975_at	BF018653	Mm.30601	NM_008467	ENSMUSG00000027782	karyopherin (importin) alpha 4	Kpna4	16649	4.82992e-06	0.44626	-2.24085
1434801_x_at	AV026569	Mm.371544	NM_007451	ENSMUSG00000016319	solute carrier family 25 (mitochondrial carrier, adenine nucleotide translocator), member 5	Slc25a5	11740	4.84916e-06	2.081	2.081
1425399_at	BC010797	Mm.134053	NM_001081259	---	major facilitator superfamily domain containing 7B	Mfsd7b	226844	4.84954e-06	0.436382	-2.29157
1420647_a_at	NM_031170	Mm.358618	NM_031170	ENSMUSG00000049382	keratin 8	Krt8	16691	4.85532e-06	2.3264	2.3264
1449244_at	BC022107	Mm.257437	NM_007664	ENSMUSG00000024304	cadherin 2	Cdh2	12558	4.87579e-06	2.62961	2.62961
1450138_a_at	NM_009254	Mm.252210	NM_001164117 /// NM_001164118 /// NM_009254 /// NR_028309	ENSMUSG00000060147	serine (or cysteine) peptidase inhibitor, clade B, member 6a	Serpinb6a	20719	4.90547e-06	1.43258	1.43258
1456530_x_at	BB748075	Mm.282096	NM_001039175 /// NM_001039176 /// NM_019422	ENSMUSG00000006390	elongation of very long chain fatty acids (FEN1/Elo2, SUR4/Elo3, yeast)-like 1	Elovl1	54325	5.00163e-06	2.06012	2.06012
1451146_at	BC004747	Mm.254997	NM_001004066 /// NM_019565	ENSMUSG00000042063	zinc finger protein 386 (Kruppel-like)	Zfp386	56220	5.05892e-06	0.508414	-1.9669
1448580_at	BG074127	Mm.276271	NM_009149	---	golgi apparatus protein 1	Glg1	20340	5.0732e-06	1.7341	1.7341
1451751_at	AF335325	Mm.250841	NM_030143	ENSMUSG00000046818	DNA-damage-inducible transcript 4-like	Ddit4l	73284	5.11454e-06	0.557391	-1.79407
1434846_at	AW557010	Mm.273718	NM_001081014 /// NM_184088	ENSMUSG00000038024	DENN/MADD domain containing 4C	Dennd4c	329877	5.19396e-06	0.52408	-1.90811
1421840_at	BB144704	Mm.277376	NM_013454	ENSMUSG00000015243	ATP-binding cassette, sub-family A (ABC1), member 1	Abca1	11303	5.24824e-06	1.82639	1.82639
1420994_at	BM214359	Mm.33935	NM_001159407 /// NM_001159408 /// NM_054052	ENSMUSG00000022686	UDP-GlcNAc:betaGal beta-1,3-N-acetylglucosaminyltransferase 5	B3gnt5	108105	5.28816e-06	2.14939	2.14939
1416844_at	NM_133182	Mm.32020	NM_001077638 /// NM_133182	ENSMUSG00000020230	protein arginine N-methyltransferase 2	Prmt2	15468	5.30309e-06	2.19207	2.19207
1449547_at	NM_080856	Mm.138259	NM_001170748 /// NM_080856	ENSMUSG00000021898	ankyrin repeat and SOCS box-containing 14	Asb14	142687	5.32062e-06	0.494287	-2.02311
1448411_at	NM_011716	Mm.20916	NM_011716	ENSMUSG00000039474	Wolfram syndrome 1 homolog (human)	Wfs1	22393	5.33994e-06	1.79516	1.79516
1426962_at	BB308157	Mm.427078	NM_172674	ENSMUSG00000038116	PHD finger protein 20	Phf20	228829	5.39213e-06	0.566442	-1.76541
1422744_at	NM_008832	Mm.212889	NM_008832 /// NM_173021	ENSMUSG00000034055	phosphorylase kinase alpha 1	Phka1	18679	5.39312e-06	0.506992	-1.97242
1426539_at	AI117611	Mm.34489	NM_145628	ENSMUSG00000031066	ubiquitin specific peptidase 11	Usp11	236733	5.43837e-06	2.21266	2.21266
1427916_at	BB122084	Mm.206379	NM_153091	ENSMUSG00000045576	suppression of tumorigenicity 7-like	St7l	229681	5.48214e-06	0.526474	-1.89943
1436757_a_at	AV167903	Mm.400	NM_025628	ENSMUSG00000036751	cytochrome c oxidase, subunit VIb polypeptide 1	Cox6b1	110323	5.50996e-06	1.31325	1.31325
1418951_at	AF422244	Mm.283493	NM_138628	ENSMUSG00000039891	taxilin beta	Txlnb	378431	5.51455e-06	0.527783	-1.89472
1455480_s_at	BG070759	Mm.49884	NM_025356	ENSMUSG00000078578	ubiquitin-conjugating enzyme E2D 3 (UBC4/5 homolog, yeast)	Ube2d3	66105	5.51491e-06	0.63068	-1.58559
1422864_at	NM_009821	Mm.4081	NM_001111021 /// NM_001111022 /// NM_001111023 /// NM_009821	ENSMUSG00000022952	runt related transcription factor 1	Runx1	12394	5.54222e-06	4.00489	4.00489
1424592_a_at	BC014718	Mm.440565	NM_010061	ENSMUSG00000005980	deoxyribonuclease I	Dnase1	13419	5.59316e-06	0.393786	-2.53945
1421841_at	NM_008010	Mm.6904	NM_001163215 /// NM_001163216 /// NM_001163217 /// NM_008010	ENSMUSG00000054252	fibroblast growth factor receptor 3	Fgfr3	14184	5.60437e-06	2.70462	2.70462
1416085_s_at	AA124553	Mm.292405	NM_009551	ENSMUSG00000024750	zinc finger, AN1-type domain 5	Zfand5	22682	5.65118e-06	0.65568	-1.52513
1449969_at	NM_016712	Mm.71935	NM_016712	ENSMUSG00000005628	tropomodulin 4	Tmod4	50874	5.65413e-06	0.678082	-1.47475
1427733_a_at	D90176	Mm.31274	NM_001122952 /// NM_001122953 /// NM_010905	ENSMUSG00000028565	nuclear factor I/A	Nfia	18027	5.70085e-06	0.449077	-2.22679
1424895_at	BC021308	Mm.226941	NM_029522	ENSMUSG00000027883	G-protein signalling modulator 2 (AGS3-like, C. elegans)	Gpsm2	76123	5.71003e-06	2.08016	2.08016
1448181_at	BC013486	Mm.41389	NM_023184	ENSMUSG00000030087	Kruppel-like factor 15	Klf15	66277	5.71708e-06	0.527167	-1.89693
1416474_at	NM_020043	Mm.209041	NM_020043	ENSMUSG00000032816	immunoglobulin superfamily, DCC subclass, member 4	Igdcc4	56741	5.74662e-06	1.72241	1.72241
1426084_a_at	BC010841	Mm.211654	NM_001160018 /// NM_001160019 /// NM_144791	ENSMUSG00000026466	torsin A interacting protein 1	Tor1aip1	208263	5.77245e-06	0.543395	-1.84028
1425550_a_at	BC005697	Mm.30039	NM_021880	ENSMUSG00000020612	protein kinase, cAMP dependent regulatory, type I, alpha	Prkar1a	19084	5.78739e-06	1.80602	1.80602
1424769_s_at	BI248947	Mm.308134	NM_145575	ENSMUSG00000029761	caldesmon 1	Cald1	109624	5.84488e-06	2.13066	2.13066
1422880_at	BE333485	Mm.246304	NM_013635 /// NM_198710	ENSMUSG00000020570	synaptophysin-like protein	Sypl	19027	5.85987e-06	0.643972	-1.55286
1424318_at	BC019131	Mm.76694	NM_173752	ENSMUSG00000042363	RIKEN cDNA 1110067D22 gene	1110067D22Rik	216551	5.86435e-06	0.521212	-1.9186
1417847_at	NM_013881	Mm.162025	NM_013881	ENSMUSG00000004798	Unc-51 like kinase 2 (C. elegans)	Ulk2	29869	5.92615e-06	0.569696	-1.75532
1452156_a_at	AY032852	Mm.298728	NM_022656	ENSMUSG00000021910	nischarin	Nisch	64652	5.97287e-06	1.74364	1.74364
1448412_a_at	NM_023910	Mm.286399	NM_023910	ENSMUSG00000029723	TSC22 domain family, member 4	Tsc22d4	78829	5.99273e-06	1.83664	1.83664
1435517_x_at	BB465250	Mm.27832	NM_022327	ENSMUSG00000004451	v-ral simian leukemia viral oncogene homolog B (ras related)	Ralb	64143	6.07029e-06	2.13361	2.13361
1423976_at	BC020029	Mm.212157	NM_026273	ENSMUSG00000059920	RIKEN cDNA 4930453N24 gene	4930453N24Rik	67609	6.07585e-06	0.578156	-1.72964
1417597_at	NM_007642	Mm.255003	NM_007642	ENSMUSG00000026012	CD28 antigen	Cd28	12487	6.21706e-06	0.449306	-2.22566
1435758_at	BI685536	Mm.393827	NM_019737	---	UDP-Gal:betaGlcNAc beta 1,4-galactosyltransferase, polypeptide 6	B4galt6	56386	6.22465e-06	2.73627	2.73627
1438717_a_at	BG070848	Mm.240435	NM_145525	ENSMUSG00000042359	oxysterol binding protein-like 6	Osbpl6	99031	6.22726e-06	0.399016	-2.50617
1436049_at	BB827491	Mm.246237	NM_023434	ENSMUSG00000016831	TOX high mobility group box family member 4	Tox4	268741	6.22917e-06	0.565497	-1.76835
1448651_at	BC004571	Mm.251904	NM_016918	ENSMUSG00000025817	nudix (nucleoside diphosphate linked moiety X)-type motif 5	Nudt5	53893	6.2311e-06	2.37354	2.37354
1436344_at	BB005022	Mm.1465	NM_174847	ENSMUSG00000045975	C2 calcium-dependent domain containing 2	C2cd2	207781	6.26383e-06	0.539017	-1.85523
1451678_at	BI452475	Mm.291832	NM_026272	ENSMUSG00000000056	nuclear prelamin A recognition factor	Narf	67608	6.27037e-06	0.579633	-1.72523
1452880_at	AK003721	Mm.379733	NM_001005223	ENSMUSG00000020526	zinc finger, HIT type 3	Znhit3	448850	6.27573e-06	0.530237	-1.88595
1452453_a_at	X14836	Mm.131530	NM_009792 /// NM_177407	ENSMUSG00000024617	calcium/calmodulin-dependent protein kinase II alpha	Camk2a	12322	6.28089e-06	0.409769	-2.4404
1448754_at	NM_011254	Mm.279741	NM_011254	ENSMUSG00000046402	retinol binding protein 1, cellular	Rbp1	19659	6.28618e-06	2.45491	2.45491
1448710_at	D87747	Mm.1401	NM_009911	ENSMUSG00000045382	chemokine (C-X-C motif) receptor 4	Cxcr4	12767	6.33739e-06	3.8704	3.8704
1417124_at	NM_019771	Mm.28919	NM_019771	ENSMUSG00000015932	destrin	Dstn	56431	6.40549e-06	1.79128	1.79128
1450843_a_at	BI220012	Mm.22708	NM_001111043 /// NM_001111044 /// NM_009825	ENSMUSG00000070436	serine (or cysteine) peptidase inhibitor, clade H, member 1	Serpinh1	12406	6.44676e-06	2.00584	2.00584
1419693_at	NM_130449	Mm.218571	NM_130449	ENSMUSG00000036103	collectin sub-family member 12	Colec12	140792	6.47143e-06	2.74527	2.74527
1424649_a_at	BC025461	Mm.22270	NM_001168679 /// NM_001168680 /// NM_146010	ENSMUSG00000034127	tetraspanin 8	Tspan8	216350	6.49761e-06	0.517378	-1.93282
1433581_at	AV309085	Mm.258746	NM_001033145	ENSMUSG00000045414	RIKEN cDNA 1190002N15 gene	1190002N15Rik	68861	6.51213e-06	2.1313	2.1313
1452331_s_at	BC021511	Mm.274314	NM_001123327	ENSMUSG00000074994	glutamine and serine rich 1	Qser1	99003	6.52396e-06	0.512549	-1.95103
1420018_s_at	C76990	Mm.22270	NM_001168679 /// NM_001168680 /// NM_146010	---	tetraspanin 8	Tspan8	216350	6.52563e-06	0.407582	-2.45349
1418719_at	NM_029621	Mm.27355	NM_001163042 /// NM_029621	ENSMUSG00000035439	4HAUS augmin-like complex, subunit 8	Haus8	76478	6.5305e-06	2.05497	2.05497
1415991_a_at	NM_027910	Mm.254784	NM_001163729 /// NM_027910	ENSMUSG00000063576	kelch domain containing 3	Klhdc3	71765	6.58676e-06	1.68311	1.68311
1417359_at	NM_008546	Mm.7386	NM_001161799 /// NM_008546	ENSMUSG00000060572	microfibrillar-associated protein 2	Mfap2	17150	6.5901e-06	2.04815	2.04815
1416230_at	NM_019437	Mm.7013	NM_019437	ENSMUSG00000024712	riboflavin kinase	Rfk	54391	6.59722e-06	0.525956	-1.9013
1448602_at	NM_011224	Mm.27806	NM_011224	ENSMUSG00000032648	muscle glycogen phosphorylase	Pygm	19309	6.62127e-06	0.768884	-1.30059
1450663_at	NM_011581	Mm.26688	NM_011581	---	thrombospondin 2	Thbs2	21826	6.62433e-06	1.89608	1.89608
1460202_at	NM_021508	Mm.439911	NM_021508	ENSMUSG00000068697	myozenin 1	Myoz1	59011	6.63062e-06	0.749021	-1.33508
1451038_at	BB819942	Mm.29262	NM_013912	ENSMUSG00000037010	apelin	Apln	30878	6.64619e-06	2.25774	2.25774
1418634_at	NM_008714	Mm.290610	NM_008714	ENSMUSG00000026923	Notch gene homolog 1 (Drosophila)	Notch1	18128	6.66799e-06	2.06091	2.06091
1451125_at	BC017133	Mm.404420	NM_146169	ENSMUSG00000045896	poly(A) binding protein interacting protein 2B	Paip2b	232164	6.71584e-06	0.550264	-1.81731
1417417_a_at	NM_007748	Mm.43415	NM_007748	ENSMUSG00000041697	cytochrome c oxidase, subunit VI a, polypeptide 1	Cox6a1	12861	6.79486e-06	1.98819	1.98819
1427718_a_at	X58876	Mm.22670	NM_010786	ENSMUSG00000020184	transformed mouse 3T3 cell double minute 2	Mdm2	17246	6.79811e-06	0.499509	-2.00197
1427665_a_at	AF358459	Mm.426936	NM_008688 /// NM_026756	ENSMUSG00000055053	nuclear factor I/C	Nfic	18029	6.83605e-06	0.47286	-2.11479
AFFX-PyruCarbMur/L09192_3_at	AFFX-PyruCarbMur/L09192_3	Mm.1845	NM_001162946 /// NM_008797	---	pyruvate carboxylase	Pcx	18563	6.8645e-06	0.496398	-2.01451
1423859_a_at	AB006361	Mm.1008	NM_008963	ENSMUSG00000015090	prostaglandin D2 synthase (brain)	Ptgds	19215	6.92387e-06	2.35768	2.35768
1436763_a_at	AI267126	Mm.291595	NM_010638	ENSMUSG00000033863	Kruppel-like factor 9	Klf9	16601	6.93502e-06	0.490412	-2.0391
1452052_s_at	BB379268	Mm.458184	NM_144545	ENSMUSG00000027236	eukaryotic translation initiation factor 3, subunit J	Eif3j	78655	6.94462e-06	0.642568	-1.55626
1418627_at	NM_008129	Mm.292676	NM_008129	ENSMUSG00000028124	glutamate-cysteine ligase, modifier subunit	Gclm	14630	6.94676e-06	0.556433	-1.79716
1415711_at	BC025221	Mm.229141	NM_001102430	ENSMUSG00000067851	ADP-ribosylation factor guanine nucleotide-exchange factor 1(brefeldin A-inhibited)	Arfgef1	211673	6.95204e-06	0.580832	-1.72167
1451428_x_at	BC024610	Mm.478945	NM_001164564 /// NM_178444 /// NM_198724 /// NM_198725	ENSMUSG00000026921	EGF-like domain 7	Egfl7	353156	6.95743e-06	1.81647	1.81647
1425344_at	BI452475	Mm.291832	NM_026272	ENSMUSG00000000056	nuclear prelamin A recognition factor	Narf	67608	6.98489e-06	0.506614	-1.97389
1450863_a_at	BQ174703	Mm.393242	NM_001111051 /// NM_001111052 /// NM_001111053 /// NM_001195538 /// NM_001195539 /// NM_001195540 /// NM_019978	ENSMUSG00000027797	doublecortin-like kinase 1	Dclk1	13175	7.01658e-06	2.0247	2.0247
1452357_at	AF033350	Mm.20365	NM_001001999 /// NM_010327 /// NM_213614	ENSMUSG00000072214	glycoprotein Ib, beta polypeptide /// septin 5	Gp1bb /// Sept5	14724 /// 18951	7.07392e-06	2.60298	2.60298
1453406_a_at	AK012286	Mm.41555	NM_027295	ENSMUSG00000029128	RAB28, member RAS oncogene family	Rab28	100972	7.13184e-06	0.544762	-1.83566
1455809_x_at	BB224153	Mm.281916	NM_053194	ENSMUSG00000025485	resistance to inhibitors of cholinesterase 8 homolog (C. elegans)	Ric8	101489	7.26083e-06	1.89094	1.89094
1450707_at	NM_021791	Mm.266972	NM_021791	ENSMUSG00000024871	double C2, gamma	Doc2g	60425	7.28893e-06	3.04046	3.04046
1416204_at	BC019391	Mm.252391	NM_010271	ENSMUSG00000023019	glycerol-3-phosphate dehydrogenase 1 (soluble)	Gpd1	14555	7.40438e-06	0.527704	-1.895
1419488_at	NM_139064	Mm.28615	NM_139064	ENSMUSG00000059866	TNFAIP3 interacting protein 2	Tnip2	231130	7.42909e-06	1.93411	1.93411
1454732_at	AV340862	Mm.248559	NM_173013	ENSMUSG00000019261	microtubule-associated protein 1S	Mtap1s	270058	7.43378e-06	1.93753	1.93753
1422811_at	NM_011977	Mm.38165	NM_011977	ENSMUSG00000031808	solute carrier family 27 (fatty acid transporter), member 1	Slc27a1	26457	7.45487e-06	0.52946	-1.88872
1426258_at	BI648081	Mm.121920	NM_011436	ENSMUSG00000049313	sortilin-related receptor, LDLR class A repeats-containing	Sorl1	20660	7.46206e-06	0.5527	-1.8093
1434637_x_at	BF017589	Mm.2137	NM_001113248 /// NM_009188	ENSMUSG00000031622	transcriptional regulator, SIN3B (yeast)	Sin3b	20467	7.48641e-06	1.80192	1.80192
1423462_at	BM213179	Mm.193041	NM_138667	ENSMUSG00000015755	TGF-beta activated kinase 1/MAP3K7 binding protein 2	Tab2	68652	7.50783e-06	0.654319	-1.52831
1424108_at	BC024663	Mm.261984	NM_001113560 /// NM_025374	ENSMUSG00000024026	glyoxalase 1	Glo1	109801	7.50915e-06	0.637482	-1.56867
1431606_a_at	AK012003	Mm.289914	NM_021421	ENSMUSG00000026634	angel homolog 2 (Drosophila)	Angel2	52477	7.5098e-06	0.480713	-2.08024
1426724_at	AI314104	Mm.275555	NM_028044	ENSMUSG00000053931	calponin 3, acidic	Cnn3	71994	7.52254e-06	1.94174	1.94174
1435592_at	BB149997	Mm.260943	NM_198303	ENSMUSG00000026083	eukaryotic translation initiation factor 5B	Eif5b	226982	7.65351e-06	0.475185	-2.10445
1448649_at	NM_007934	Mm.1193	NM_007934	ENSMUSG00000028024	glutamyl aminopeptidase	Enpep	13809	7.66171e-06	1.96419	1.96419
1418713_at	NM_025273	Mm.39473	NM_025273	ENSMUSG00000020098	pterin 4 alpha carbinolamine dehydratase/dimerization cofactor of hepatocyte nuclear factor 1 alpha (TCF1) 1	Pcbd1	13180	7.74273e-06	2.02166	2.02166
1418587_at	U21050	Mm.27431	NM_001048206 /// NM_011632	ENSMUSG00000021277	TNF receptor-associated factor 3	Traf3	22031	7.76449e-06	1.76503	1.76503
1417148_at	NM_008809	Mm.4146	NM_001146268 /// NM_008809	ENSMUSG00000024620	platelet derived growth factor receptor, beta polypeptide	Pdgfrb	18596	7.76985e-06	2.0799	2.0799
1450377_at	AI385532	Mm.4159	NM_011580	ENSMUSG00000040152	thrombospondin 1	Thbs1	21825	7.7968e-06	2.19044	2.19044
1424315_at	BC019533	Mm.45374	NM_026502	ENSMUSG00000022972	RIKEN cDNA 1110004E09 gene	1110004E09Rik	68001	7.84857e-06	0.580847	-1.72162
1450515_at	U73626	Mm.333863	NM_010602	ENSMUSG00000070561	potassium inwardly rectifying channel, subfamily J, member 11	Kcnj11	16514	7.8803e-06	0.397831	-2.51363
1418667_at	NM_025879	Mm.272541	NM_001093759 /// NM_001093760 /// NM_025879 /// NR_003546	ENSMUSG00000021711	RIKEN cDNA 2410002O22 gene	2410002O22Rik	66975	7.90716e-06	0.408427	-2.44842
1448231_at	U16959	Mm.276405	NM_010220	ENSMUSG00000024222	FK506 binding protein 5	Fkbp5	14229	7.90739e-06	0.488527	-2.04697
1416613_at	BI251808	Mm.214016	NM_009994	ENSMUSG00000024087	cytochrome P450, family 1, subfamily b, polypeptide 1	Cyp1b1	13078	7.90945e-06	1.85598	1.85598
1438941_x_at	AV330806	Mm.274335	NM_028779	ENSMUSG00000027889	adenosine monophosphate deaminase 2	Ampd2	109674	7.91175e-06	2.36093	2.36093
1432646_a_at	BE859789	Mm.324242	NR_024329	ENSMUSG00000072829	RIKEN cDNA 2900097C17 gene	2900097C17Rik	347740	7.91196e-06	0.500664	-1.99735
1450114_at	NM_013571	Mm.4745	NM_013571	ENSMUSG00000018334	kinase suppressor of ras 1	Ksr1	16706	7.91247e-06	0.485247	-2.06081
1424112_at	BG092290	Mm.26553	NM_010515	ENSMUSG00000023830	insulin-like growth factor 2 receptor	Igf2r	16004	7.91311e-06	1.69151	1.69151
1418935_at	NM_018752	Mm.38875	NM_001039104 /// NM_018752	ENSMUSG00000030523	transient receptor potential cation channel, subfamily M, member 1	Trpm1	17364	7.91839e-06	2.7021	2.7021
1421924_at	M75135	Mm.395108	NM_011401	ENSMUSG00000003153	solute carrier family 2 (facilitated glucose transporter), member 3	Slc2a3	20527	7.92588e-06	0.444335	-2.25055
1448595_a_at	NM_009052	Mm.422943	NM_009052	ENSMUSG00000050071	brain expressed gene 1	Bex1	19716	7.94268e-06	1.73985	1.73985
1428922_at	AK004681	Mm.469168	NM_025817	ENSMUSG00000043496	RIKEN cDNA 1200009O22 gene	1200009O22Rik	66873	7.94657e-06	2.12753	2.12753
1415893_at	NM_009163	Mm.412319	NM_009163	ENSMUSG00000020097	sphingosine phosphate lyase 1	Sgpl1	20397	8.04291e-06	2.41123	2.41123
1416698_a_at	NM_016904	Mm.3049	NM_016904	ENSMUSG00000028044	CDC28 protein kinase 1b	Cks1b	54124	8.07738e-06	2.29164	2.29164
1419588_at	NM_012031	---	NM_012031	ENSMUSG00000037617	sperm associated antigen 1	Spag1	26942	8.14608e-06	2.65343	2.65343
1435803_a_at	BM120823	Mm.227183	NM_001039169 /// NM_001039170 /// NM_023314	ENSMUSG00000026254	eukaryotic translation initiation factor 4E member 2	Eif4e2	26987	8.15105e-06	1.82707	1.82707
1448474_at	NM_021605	Mm.143817	NM_021605	ENSMUSG00000026393	NIMA (never in mitosis gene a)-related expressed kinase 7	Nek7	59125	8.16934e-06	0.561701	-1.78031
1425439_a_at	BC011108	Mm.272633	NM_001037493 /// NM_027868	ENSMUSG00000030089	solute carrier family 41, member 3	Slc41a3	71699	8.17125e-06	0.53488	-1.86958
1423832_at	BB756794	Mm.33649	NM_001170555 /// NM_001170556 /// NM_145401	ENSMUSG00000028944	protein kinase, AMP-activated, gamma 2 non-catalytic subunit	Prkag2	108099	8.24251e-06	2.28207	2.28207
1427277_at	BB137929	Mm.4645	NM_009189	ENSMUSG00000051367	sine oculis-related homeobox 1 homolog (Drosophila)	Six1	20471	8.26296e-06	0.555172	-1.80124
1434087_at	BG069750	Mm.89959	NM_001161798 /// NM_010840 /// NR_027809	ENSMUSG00000029009	5,10-methylenetetrahydrofolate reductase	Mthfr	17769	8.2809e-06	2.16728	2.16728
1416467_at	L25126	Mm.289662	NM_010028	ENSMUSG00000000787	DEAD/H (Asp-Glu-Ala-Asp/His) box polypeptide 3, X-linked	Ddx3x	13205	8.40794e-06	0.620731	-1.611
1437874_s_at	AV225808	Mm.27816	NM_010422	ENSMUSG00000021665	hexosaminidase B	Hexb	15212	8.50566e-06	2.75111	2.75111
1416010_a_at	NM_010119	Mm.30169	NM_010119	ENSMUSG00000024772	EH-domain containing 1	Ehd1	13660	8.57146e-06	2.06411	2.06411
1438922_x_at	AV110784	Mm.371544	NM_007451	ENSMUSG00000016319	solute carrier family 25 (mitochondrial carrier, adenine nucleotide translocator), member 5	Slc25a5	11740	8.58802e-06	2.24802	2.24802
1423736_a_at	BC018220	Mm.173826	NM_027727	ENSMUSG00000035765	dymeclin	Dym	69190	8.59538e-06	0.579361	-1.72604
1436510_a_at	BE456782	Mm.302287	NM_001164838 /// NM_027742	ENSMUSG00000032497	leucine rich repeat (in FLII) interacting protein 2	Lrrfip2	71268	8.60978e-06	1.85228	1.85228
AFFX-PyruCarbMur/L09192_5_at	AFFX-PyruCarbMur/L09192_5	Mm.1845	NM_001162946 /// NM_008797	---	pyruvate carboxylase	Pcx	18563	8.64004e-06	0.4764	-2.09908
1416301_a_at	BB125261	Mm.439662	NM_007897	ENSMUSG00000057098	early B-cell factor 1	Ebf1	13591	8.66628e-06	1.98941	1.98941
1419460_at	BI455861	Mm.210048	NM_025938	ENSMUSG00000023156	ribonuclease P 14 subunit (human)	Rpp14	67053	8.69462e-06	0.572813	-1.74577
1417672_at	NM_033552	Mm.314497	NM_033552	ENSMUSG00000026904	solute carrier family 4, sodium bicarbonate cotransporter-like, member 10	Slc4a10	94229	8.75498e-06	0.284014	-3.52095
1422155_at	BC015270	Mm.358797	NM_054045	---	histone cluster 2, H3c2, pseudogene	Hist2h3c2-ps	97114	8.75835e-06	0.501399	-1.99442
1434437_x_at	AV301324	Mm.99	NM_009104	ENSMUSG00000020649	ribonucleotide reductase M2	Rrm2	20135	8.77309e-06	5.00726	5.00726
1433916_at	BB453895	Mm.273930	NM_009498	ENSMUSG00000028955	vesicle-associated membrane protein 3	Vamp3	22319	8.82453e-06	0.512137	-1.9526
1427720_a_at	AF312394	Mm.38344	NM_010925	ENSMUSG00000061032	ribosomal RNA processing 1 homolog (S. cerevisiae)	Rrp1	18114	8.85407e-06	1.68299	1.68299
1417231_at	NM_016675	Mm.117068	NM_016675	ENSMUSG00000047230	claudin 2	Cldn2	12738	8.8772e-06	2.37732	2.37732
1427986_a_at	BB766878	Mm.41860	NM_028266	ENSMUSG00000040690	collagen, type XVI, alpha 1	Col16a1	107581	8.88086e-06	1.88279	1.88279
1432331_a_at	AK019971	Mm.1802	NM_009116	ENSMUSG00000039476	paired related homeobox 2	Prrx2	20204	8.90882e-06	2.08825	2.08825
1419745_at	BE988299	Mm.394118	NM_021493	ENSMUSG00000049807	Rho GTPase activating protein 23	Arhgap23	58996	8.96209e-06	1.91868	1.91868
1426519_at	AI314028	Mm.2212	NM_011030	ENSMUSG00000019916	procollagen-proline, 2-oxoglutarate 4-dioxygenase (proline 4-hydroxylase), alpha 1 polypeptide	P4ha1	18451	8.97935e-06	0.459676	-2.17545
1437239_x_at	BB334118	Mm.477746	NM_001195083 /// NM_001195130 /// NM_018774	ENSMUSG00000028796	polyhomeotic-like 2 (Drosophila)	Phc2	54383	9.01221e-06	1.91476	1.91476
1433991_x_at	AV007315	Mm.2785	NM_001037999 /// NM_007830	ENSMUSG00000026385	diazepam binding inhibitor	Dbi	13167	9.0485e-06	1.69275	1.69275
1416289_at	NM_011122	Mm.37371	NM_011122	ENSMUSG00000019055	procollagen-lysine, 2-oxoglutarate 5-dioxygenase 1	Plod1	18822	9.06323e-06	1.86307	1.86307
1424126_at	BC022110	Mm.290578	NM_020559	ENSMUSG00000032786	aminolevulinic acid synthase 1	Alas1	11655	9.06398e-06	1.66402	1.66402
1432827_x_at	BI653033	Mm.331	NM_019639	ENSMUSG00000008348	ubiquitin C	Ubc	22190	9.07172e-06	0.777171	-1.28672
1452079_s_at	BE851193	Mm.379305	NM_033623	ENSMUSG00000027708 /// ENSMUSG00000074910	DCN1, defective in cullin neddylation 1, domain containing 1 (S. cerevisiae)	Dcun1d1	114893	9.0982e-06	0.529909	-1.88712
1437314_a_at	BG069220	Mm.275720	NM_001164559 /// NM_001164560 /// NM_198020	ENSMUSG00000001909	TRM1 tRNA methyltransferase 1 homolog (S. cerevisiae)	Trmt1	212528	9.19549e-06	0.53823	-1.85794
1449390_at	NM_025663	Mm.46029	NM_001110809 /// NM_025663	ENSMUSG00000028069	G patch domain containing 4	Gpatch4	66614	9.1992e-06	0.461525	-2.16673
1423915_at	BC025654	Mm.287131	NM_177068	ENSMUSG00000038463	olfactomedin-like 2B	Olfml2b	320078	9.33389e-06	1.81963	1.81963
1450851_at	AK004644	Mm.2654	NM_011715	ENSMUSG00000005103	WD repeat domain 1	Wdr1	22388	9.34462e-06	1.82014	1.82014
1419177_at	AK008752	Mm.294871	NM_033560	ENSMUSG00000031600	vacuolar protein sorting 37A (yeast)	Vps37a	52348	9.35663e-06	0.467391	-2.13954
1452784_at	AK003416	Mm.227	NM_008402	ENSMUSG00000027087	integrin alpha V	Itgav	16410	9.41777e-06	1.65522	1.65522
1439466_s_at	BB001490	Mm.277413	NM_001008705 /// XM_001473695	ENSMUSG00000038722	BUD31 homolog (yeast) /// protein BUD31 homolog	Bud31 /// LOC100045848	100045848 /// 231889	9.44035e-06	1.78157	1.78157
1424417_at	BC010811	Mm.41453	NM_027338	ENSMUSG00000031479	vacuolar protein sorting 36 (yeast)	Vps36	70160	9.46524e-06	0.482451	-2.07275
1422315_x_at	NM_011079	Mm.3159	NM_011079	ENSMUSG00000025537	phosphorylase kinase gamma 1	Phkg1	18682	9.46538e-06	0.489522	-2.04281
1427122_at	BE653037	Mm.22891	NR_002845	---	coatomer protein complex, subunit gamma 2, antisense 2	Copg2as2	100044236	9.46903e-06	1.71723	1.71723
1456466_x_at	AV219447	Mm.248906	NM_016843	ENSMUSG00000016541	ataxin 10	Atxn10	54138	9.58175e-06	2.07045	2.07045
1437498_at	BB327336	---	---	---	predicted gene 9971	Gm9971	100036529	9.58743e-06	0.518052	-1.93031
1428288_at	AW488885	Mm.291595	NM_010638	---	Kruppel-like factor 9	Klf9	16601	9.59487e-06	0.663088	-1.50809
1449022_at	AI413223	Mm.331129	NM_016701	ENSMUSG00000004891	nestin	Nes	18008	9.59877e-06	1.68674	1.68674
1416526_a_at	BC002187	Mm.277349	NM_020569	ENSMUSG00000028964	Parkinson disease (autosomal recessive, early onset) 7	Park7	57320	9.60729e-06	0.704954	-1.41853
1455007_s_at	BI648645	Mm.200423	NM_173866	ENSMUSG00000031700	glutamic pyruvate transaminase (alanine aminotransferase) 2	Gpt2	108682	9.61238e-06	0.476128	-2.10027
1434333_a_at	AW557946	Mm.1881	NM_178900	ENSMUSG00000041187	protein kinase D2	Prkd2	101540	9.61522e-06	2.34261	2.34261
1435091_at	BM207314	Mm.322432	NM_001033355 /// NM_001167872 /// NM_001167873	ENSMUSG00000074221	zinc finger protein 568	Zfp568	243905	9.62364e-06	2.02405	2.02405
1427388_at	AJ428068	Mm.307615	NM_028838	ENSMUSG00000032495	leucine rich repeat containing 2	Lrrc2	74249	9.6678e-06	0.452661	-2.20916
1450199_a_at	NM_138672	Mm.220821	NM_138672	ENSMUSG00000042286	stabilin 1	Stab1	192187	9.77751e-06	2.50398	2.50398
1416816_at	NM_021605	Mm.143817	NM_021605	ENSMUSG00000026393	NIMA (never in mitosis gene a)-related expressed kinase 7	Nek7	59125	9.77848e-06	0.666413	-1.50057
1427359_at	BG067970	Mm.293175	NM_001033430	ENSMUSG00000042599	jumonji C domain-containing histone demethylase 1 homolog D (S. cerevisiae)	Jhdm1d	338523	9.7815e-06	0.475666	-2.10231
1416554_at	NM_016861	Mm.5567	NM_016861	ENSMUSG00000055044	PDZ and LIM domain 1 (elfin)	Pdlim1	54132	9.78573e-06	1.68152	1.68152
1452198_at	AF176524	Mm.86406	NM_001003953 /// NM_001005866 /// NM_013910	ENSMUSG00000029475	lysine (K)-specific demethylase 2B	Kdm2b	30841	9.85978e-06	0.555387	-1.80055
1436912_at	BB768064	Mm.330223	NM_001037099 /// NM_146123	ENSMUSG00000017412	calcium channel, voltage-dependent, beta 4 subunit	Cacnb4	12298	9.86533e-06	2.35351	2.35351
1427418_a_at	X95580	Mm.3879	NM_010431	ENSMUSG00000021109	hypoxia inducible factor 1, alpha subunit	Hif1a	15251	9.86626e-06	1.9699	1.9699
1448402_at	NM_011602	Mm.208601	NM_011602	ENSMUSG00000028465	talin 1	Tln1	21894	9.89146e-06	1.93573	1.93573
1416811_s_at	NM_007796	Mm.30144	NM_001145799 /// NM_001145801 /// NM_007796 /// NM_007797	ENSMUSG00000044258 /// ENSMUSG00000074874	cytotoxic T lymphocyte-associated protein 2 alpha /// cytotoxic T lymphocyte-associated protein 2 beta	Ctla2a /// Ctla2b	13024 /// 13025	9.94238e-06	2.60494	2.60494
1416630_at	NM_008321	Mm.110	NM_008321	ENSMUSG00000007872	inhibitor of DNA binding 3	Id3	15903	9.97103e-06	1.84502	1.84502
1424607_a_at	BM225255	---	XM_001479755	---	predicted gene 4354	Gm4354	100043316	9.97124e-06	2.31811	2.31811
1417219_s_at	NM_025284	Mm.436717	NM_001039392 /// NM_001190327 /// NM_025284	ENSMUSG00000079523	thymosin, beta 10	Tmsb10	19240	1.00262e-05	3.84246	3.84246
1422017_s_at	NM_029241	Mm.24593	NM_133797	ENSMUSG00000025871	RIKEN cDNA 4833439L19 gene	4833439L19Rik	97820	1.00566e-05	0.433002	-2.30946
1416503_at	NM_016753	Mm.2632	NM_016753	ENSMUSG00000047557	latexin	Lxn	17035	1.00589e-05	2.33971	2.33971
1425631_at	U89924	Mm.24724	NM_016854	ENSMUSG00000067279	protein phosphatase 1, regulatory (inhibitor) subunit 3C	Ppp1r3c	53412	1.00638e-05	0.553261	-1.80747
1422245_a_at	U63408	Mm.479246	NM_010826 /// NM_194464	ENSMUSG00000005611	MRV integration site 1	Mrvi1	17540	1.00777e-05	2.27171	2.27171
1437185_s_at	AV148480	Mm.3532	NM_001039392 /// NM_001190327 /// NM_025284	ENSMUSG00000050347 /// ENSMUSG00000079523	thymosin, beta 10	Tmsb10	19240	1.01198e-05	3.43707	3.43707
1420894_at	BM248342	Mm.197552	NM_009370	ENSMUSG00000007613	transforming growth factor, beta receptor I	Tgfbr1	21812	1.01767e-05	0.453015	-2.20743
1421758_at	NM_008673	Mm.14125	NM_008673	ENSMUSG00000025588	N-acetyl transferase 1	Nat1	17960	1.02023e-05	0.451461	-2.21503
1419248_at	AF215668	Mm.28262	NM_009061	ENSMUSG00000026360	regulator of G-protein signaling 2	Rgs2	19735	1.02164e-05	2.329	2.329
1449383_at	NM_007421	Mm.3440	NM_007421	ENSMUSG00000011148	adenylosuccinate synthetase like 1	Adssl1	11565	1.02749e-05	0.680038	-1.47051
1437773_x_at	BB476615	Mm.29644	NM_001040187 /// NM_152806 /// NM_199079 /// NM_199080	ENSMUSG00000055065	DEAD (Asp-Glu-Ala-Asp) box polypeptide 17	Ddx17	67040	1.03291e-05	1.716	1.716
1419274_at	AV278756	Mm.387220	NM_011274	ENSMUSG00000030421	expressed sequence C80913	C80913	19777	1.03983e-05	0.528373	-1.8926
1417623_at	BG069505	Mm.399997	NM_009194	ENSMUSG00000024597	solute carrier family 12, member 2	Slc12a2	20496	1.04596e-05	0.566252	-1.766
1432281_a_at	AK019511	Mm.98193	NM_001159564 /// NM_021359	ENSMUSG00000026971	integrin beta 6	Itgb6	16420	1.06584e-05	0.535279	-1.86818
1423237_at	BM217066	Mm.30249	NM_001160404 /// NM_013814	ENSMUSG00000000420	UDP-N-acetyl-alpha-D-galactosamine:polypeptide N-acetylgalactosaminyltransferase 1	Galnt1	14423	1.07171e-05	0.581644	-1.71926
1419423_at	NM_138673	Mm.279611	NM_138673	ENSMUSG00000035459	stabilin 2	Stab2	192188	1.07255e-05	0.483685	-2.06746
1428014_at	BC028550	Mm.158272	NM_153173	ENSMUSG00000060981	histone cluster 1, H4h	Hist1h4h	69386	1.07255e-05	0.571615	-1.74943
1415997_at	AF173681	Mm.410189	NM_001009935 /// NM_023719	ENSMUSG00000038393	thioredoxin interacting protein	Txnip	56338	1.07722e-05	0.530893	-1.88362
1453015_at	AI314626	Mm.233181	NM_001163262 /// NM_028941	---	RIKEN cDNA 4933407C03 gene	4933407C03Rik	74440	1.08359e-05	2.67463	2.67463
1437290_at	BG797423	Mm.218889	NM_177730	ENSMUSG00000066324	inositol monophosphatase domain containing 1	Impad1	242291	1.08632e-05	0.51468	-1.94295
1418372_at	NM_009634	Mm.38151	NM_009634	ENSMUSG00000022407	adenylosuccinate lyase	Adsl	11564	1.08692e-05	0.544675	-1.83596
1421947_at	NM_025278	Mm.234342	NM_001177556 /// NM_001177557 /// NM_001177558 /// NM_001177559 /// NM_001177560 /// NM_025278	ENSMUSG00000036402	guanine nucleotide binding protein (G protein), gamma 12	Gng12	14701	1.08946e-05	2.09333	2.09333
1418117_at	NM_010887	Mm.253142	NM_010887	---	NADH dehydrogenase (ubiquinone) Fe-S protein 4	Ndufs4	17993	1.09487e-05	0.484516	-2.06392
1415784_at	BI654068	Mm.296520	NM_022997	ENSMUSG00000031696	vacuolar protein sorting 35	Vps35	65114	1.09716e-05	0.500777	-1.9969
1425914_a_at	BC021410	Mm.458522	NM_001166377 /// NM_001166378 /// NM_001166379 /// NM_001166380 /// NM_030066	ENSMUSG00000033460	armadillo repeat containing, X-linked 1	Armcx1	78248	1.09723e-05	2.16734	2.16734
1449017_at	AA920031	Mm.269188	NM_026532	---	nuclear transport factor 2	Nutf2	68051	1.09744e-05	0.527003	-1.89752
1421962_at	AI664344	Mm.20437	NM_019874	ENSMUSG00000036052	DnaJ (Hsp40) homolog, subfamily B, member 5	Dnajb5	56323	1.0983e-05	0.609049	-1.6419
1418441_at	NM_007739	Mm.130388	NM_007739	ENSMUSG00000068196	collagen, type VIII, alpha 1	Col8a1	12837	1.11069e-05	2.05619	2.05619
1421088_at	BC006622	Mm.1528	NM_008150	ENSMUSG00000031119	glypican 4	Gpc4	14735	1.11155e-05	1.7728	1.7728
1424635_at	BC018223	Mm.138471	NM_010106	ENSMUSG00000037742	eukaryotic translation elongation factor 1 alpha 1	Eef1a1	13627	1.11581e-05	1.67429	1.67429
1423666_s_at	BM114165	---	XM_003085452 /// XM_003085453 /// XM_003085454 /// XM_003085455 /// XM_003086476 /// XM_003086477 /// XM_003086478 /// XM_003086479	ENSMUSG00000058558	60S ribosomal protein L5-like	LOC100503670	100503670	1.11728e-05	0.550633	-1.81609
1450858_a_at	AK009276	Mm.49884	NM_025356	---	ubiquitin-conjugating enzyme E2D 3 (UBC4/5 homolog, yeast)	Ube2d3	66105	1.11728e-05	0.627123	-1.59458
1418949_at	NM_011819	Mm.31325	NM_011819	ENSMUSG00000038508	growth differentiation factor 15	Gdf15	23886	1.11892e-05	3.42022	3.42022
1434180_at	BG070082	Mm.210018	NM_146054	ENSMUSG00000037712	fermitin family homolog 2 (Drosophila)	Fermt2	218952	1.12943e-05	0.626121	-1.59714
1417179_at	NM_019571	Mm.31927	NM_019571	ENSMUSG00000028152	tetraspanin 5	Tspan5	56224	1.13425e-05	2.31112	2.31112
1416221_at	BI452727	Mm.182434	NM_008047	ENSMUSG00000022816	follistatin-like 1	Fstl1	14314	1.14332e-05	1.99535	1.99535
1421307_at	AK010166	Mm.158776	NM_024495	ENSMUSG00000027555	carbonic anhydrase 13	Car13	71934	1.14456e-05	2.3294	2.3294
1416006_at	M34328	Mm.906	NM_001012335 /// NM_001012336 /// NM_010784	ENSMUSG00000027239	midkine	Mdk	17242	1.17233e-05	2.21655	2.21655
1421287_a_at	NM_008816	Mm.343951	NM_001032378 /// NM_008816	ENSMUSG00000020717	platelet/endothelial cell adhesion molecule 1	Pecam1	18613	1.17419e-05	1.82885	1.82885
1417410_s_at	NM_008857	Mm.291554	NM_008857	ENSMUSG00000037643	protein kinase C, iota	Prkci	18759	1.17532e-05	1.90112	1.90112
1418257_at	BB732135	Mm.275800	NM_011390	ENSMUSG00000017756	solute carrier family 12, member 7	Slc12a7	20499	1.17559e-05	2.37886	2.37886
1449699_s_at	AU018569	Mm.24491	NM_172616	ENSMUSG00000033031	RIKEN cDNA C330027C09 gene	C330027C09Rik	224171	1.20125e-05	2.05499	2.05499
1422879_at	BE333485	Mm.246304	NM_013635 /// NM_198710	ENSMUSG00000020570	synaptophysin-like protein	Sypl	19027	1.20146e-05	0.581481	-1.71975
1437277_x_at	BB550124	Mm.330731	NM_009373	ENSMUSG00000037820	transglutaminase 2, C polypeptide	Tgm2	21817	1.20224e-05	2.08072	2.08072
1425993_a_at	D67017	Mm.270681	NM_013559	ENSMUSG00000029657	heat shock 105kDa/110kDa protein 1	Hsph1	15505	1.20447e-05	0.589834	-1.69539
1418448_at	NM_009101	Mm.389894	NM_009101	ENSMUSG00000038387	Harvey rat sarcoma oncogene, subgroup R	Rras	20130	1.2108e-05	1.7151	1.7151
1438633_x_at	BB377636	Mm.271967	NM_010688	ENSMUSG00000038366	LIM and SH3 protein 1	Lasp1	16796	1.22197e-05	2.10362	2.10362
1436900_x_at	AV156961	Mm.4756	NM_175036	ENSMUSG00000035212	leptin receptor overlapping transcript	Leprot	230514	1.22649e-05	1.92729	1.92729
1433582_at	AV309085	Mm.258746	NM_001033145	ENSMUSG00000045414	RIKEN cDNA 1190002N15 gene	1190002N15Rik	68861	1.22863e-05	2.21768	2.21768
1416648_at	NM_030238	Mm.181430	NM_030238	ENSMUSG00000018707	dynein cytoplasmic 1 heavy chain 1	Dync1h1	13424	1.24454e-05	1.68781	1.68781
1416007_at	AV172776	Mm.311655	NM_001163630 /// NM_001163631 /// NM_001163632 /// NM_009122	ENSMUSG00000023927	special AT-rich sequence binding protein 1	Satb1	20230	1.25305e-05	0.544174	-1.83765
1452330_a_at	BB765827	Mm.476769	NM_024263	ENSMUSG00000029070	matrix-remodelling associated 8	Mxra8	74761	1.25348e-05	2.16297	2.16297
1418945_at	NM_010809	Mm.4993	NM_010809	ENSMUSG00000043613	matrix metallopeptidase 3	Mmp3	17392	1.25538e-05	3.40447	3.40447
1449354_at	NM_011663	Mm.29542	NM_011663	ENSMUSG00000044068	zinc finger (CCCH type), RNA binding motif and serine/arginine rich 1	Zrsr1	22183	1.25566e-05	0.598787	-1.67004
1449133_at	NM_009264	Mm.331191	NM_009264	ENSMUSG00000050359	small proline-rich protein 1A	Sprr1a	20753	1.26299e-05	2.75761	2.75761
1432211_a_at	AK018482	Mm.28584	NM_001081490 /// NM_023605	ENSMUSG00000001366	f-box protein 9	Fbxo9	71538	1.27445e-05	0.545112	-1.83449
1417490_at	M14222	Mm.236553	NM_007798	ENSMUSG00000021939	cathepsin B	Ctsb	13030	1.27701e-05	1.92794	1.92794
1416118_at	NM_025863	Mm.176695	NM_025863	ENSMUSG00000034317	tripartite motif-containing 59	Trim59	66949	1.29813e-05	2.97809	2.97809
1419289_a_at	NM_009303	Mm.230301	NM_009303 /// NM_207708	ENSMUSG00000022415	synaptogyrin 1	Syngr1	20972	1.29824e-05	0.581758	-1.71893
1421654_a_at	NM_019390	Mm.243014	NM_001002011 /// NM_001111102 /// NM_019390	ENSMUSG00000028063	lamin A	Lmna	16905	1.2999e-05	1.72507	1.72507
1455940_x_at	BB453609	Mm.335454	NM_031392	ENSMUSG00000066357	WD repeat domain 6	Wdr6	83669	1.31674e-05	1.84455	1.84455
1451410_a_at	AF367970	Mm.25168	NM_053250 /// NM_181664	ENSMUSG00000023968	cysteine-rich protein 3	Crip3	114570	1.31686e-05	0.328214	-3.0468
1436890_at	BG963358	Mm.33797	NM_001033293	ENSMUSG00000026956	UDP-N-acteylglucosamine pyrophosphorylase 1-like 1	Uap1l1	227620	1.3177e-05	2.04272	2.04272
1460717_at	AF042180	Mm.20445	NM_009433	ENSMUSG00000047514	testis-specific protein, Y-encoded-like 1	Tspyl1	22110	1.34306e-05	0.528353	-1.89267
1417792_at	BM238431	Mm.132392	NM_001166371 /// NM_008717	ENSMUSG00000030016	zinc finger, matrin-like	Zfml	18139	1.34853e-05	0.526086	-1.90083
1450095_a_at	NM_025421	Mm.311985	NM_025421	ENSMUSG00000008822	acylphosphatase 1, erythrocyte (common) type	Acyp1	66204	1.35213e-05	0.560789	-1.7832
1455105_at	AV117227	Mm.319117	NM_011203	ENSMUSG00000028771	protein tyrosine phosphatase, non-receptor type 12	Ptpn12	19248	1.36195e-05	2.01344	2.01344
1433504_at	AW547988	Mm.222584	NM_153781	ENSMUSG00000033059	brain glycogen phosphorylase	Pygb	110078	1.36256e-05	2.15018	2.15018
1449503_at	U20619	Mm.6952	NM_008465	ENSMUSG00000022905	karyopherin (importin) alpha 1	Kpna1	16646	1.36352e-05	0.56103	-1.78243
1438206_a_at	AI266964	Mm.477036	NM_025575	ENSMUSG00000045503	SYS1 Golgi-localized integral membrane protein homolog (S. cerevisiae)	Sys1	66460	1.37602e-05	0.608944	-1.64219
1428021_at	BI155184	Mm.137327	NM_030026	ENSMUSG00000021646	methylcrotonoyl-Coenzyme A carboxylase 2 (beta)	Mccc2	78038	1.37707e-05	0.480276	-2.08214
1417768_at	BC019364	Mm.54126	NM_026164	ENSMUSG00000036257	patatin-like phospholipase domain containing 8	Pnpla8	67452	1.3778e-05	0.593971	-1.68358
1434485_a_at	AW146314	Mm.28877	NM_139297	ENSMUSG00000001891	UDP-glucose pyrophosphorylase 2	Ugp2	216558	1.38678e-05	1.36027	1.36027
1417552_at	NM_007986	Mm.41816	NM_007986	ENSMUSG00000000392	fibroblast activation protein	Fap	14089	1.39112e-05	2.28919	2.28919
1434735_at	BB744589	Mm.158903	NM_172563	ENSMUSG00000003949	hepatic leukemia factor	Hlf	217082	1.39282e-05	0.403091	-2.48083
1422323_a_at	NM_010691	Mm.116815	NM_010691	---	ladybird homeobox homolog 1 (Drosophila)	Lbx1	16814	1.39369e-05	0.568899	-1.75778
1448494_at	BB550400	Mm.22701	NM_008086	ENSMUSG00000052957	growth arrest specific 1	Gas1	14451	1.39435e-05	1.79262	1.79262
1416572_at	NM_008608	Mm.280175	NM_008608	ENSMUSG00000000957	matrix metallopeptidase 14 (membrane-inserted)	Mmp14	17387	1.39682e-05	2.37483	2.37483
AFFX-PyruCarbMur/L09192_MB_at	AFFX-PyruCarbMur/L09192_MB	Mm.1845	NM_001162946 /// NM_008797	---	pyruvate carboxylase	Pcx	18563	1.39745e-05	0.412144	-2.42633
1451639_at	AB012273	Mm.273090	NM_009884	ENSMUSG00000056216	CCAAT/enhancer binding protein (C/EBP), gamma	Cebpg	12611	1.40597e-05	0.584178	-1.71181
1423846_x_at	BC008117	Mm.343377	NM_011654	ENSMUSG00000023004	tubulin, alpha 1B	Tuba1b	22143	1.40673e-05	2.63996	2.63996
1435322_at	BB213578	Mm.141054	NM_027799 /// NM_146024	ENSMUSG00000020864	ankyrin repeat domain 40	Ankrd40	71452	1.41642e-05	0.597361	-1.67403
1424609_a_at	BM225255	---	XM_001479755	---	predicted gene 4354	Gm4354	100043316	1.41682e-05	2.29624	2.29624
1418523_at	NM_011790	Mm.290447	NM_011790	ENSMUSG00000064145	ariadne homolog 2 (Drosophila)	Arih2	23807	1.41725e-05	0.52307	-1.91179
1419353_at	NM_010072	Mm.422657	NM_010072	ENSMUSG00000078919	dolichol-phosphate (beta-D) mannosyltransferase 1	Dpm1	13480	1.42436e-05	0.493706	-2.0255
1416842_at	NM_010360	Mm.282351	NM_010360	ENSMUSG00000004032	glutathione S-transferase, mu 5	Gstm5	14866	1.4341e-05	0.618096	-1.61787
1435376_at	BB770542	Mm.246875	NM_028102	ENSMUSG00000061313	DDHD domain containing 2	Ddhd2	72108	1.44771e-05	1.81468	1.81468
1421413_a_at	NM_022554	Mm.117709	NM_001190852 /// NM_001190853 /// NM_001190854 /// NM_001190855 /// NM_001190856 /// NM_001190857 /// NM_019808 /// NM_019809 /// NM_022554	ENSMUSG00000028273	PDZ and LIM domain 5	Pdlim5	56376	1.45165e-05	0.592228	-1.68854
1416498_at	NM_008908	Mm.4587	NM_008908	ENSMUSG00000024538	peptidylprolyl isomerase C	Ppic	19038	1.45412e-05	1.69983	1.69983
1426367_at	AK013205	Mm.179091	NM_026908	---	calcium binding protein 39-like	Cab39l	69008	1.45586e-05	0.594185	-1.68298
1418454_at	NM_015776	Mm.41931	NM_015776	ENSMUSG00000030116	microfibrillar associated protein 5	Mfap5	50530	1.45818e-05	2.00637	2.00637
1455628_at	BB317849	Mm.28217	NM_019427	ENSMUSG00000028434	erythrocyte protein band 4.1-like 4b	Epb4.1l4b	54357	1.45836e-05	0.43484	-2.29969
1427998_at	AV015526	Mm.259079	NM_172947	ENSMUSG00000020922	LSM12 homolog (S. cerevisiae)	Lsm12	268490	1.45885e-05	0.500021	-1.99991
1454760_at	AW543705	Mm.2152	NM_028242	ENSMUSG00000067873	HIV TAT specific factor 1	Htatsf1	72459	1.46699e-05	0.617326	-1.61989
1427984_at	BG066990	Mm.28232	NM_146003	ENSMUSG00000034252	SUMO/sentrin specific peptidase 6	Senp6	215351	1.47252e-05	0.496975	-2.01217
1455388_at	BB549335	Mm.478266	NM_183028	ENSMUSG00000051285	protein-L-isoaspartate (D-aspartate) O-methyltransferase domain containing 1	Pcmtd1	319263	1.4756e-05	0.592575	-1.68755
1438385_s_at	BB068040	Mm.200423	NM_173866	ENSMUSG00000031700	glutamic pyruvate transaminase (alanine aminotransferase) 2	Gpt2	108682	1.47658e-05	0.493809	-2.02507
1418677_at	NM_013456	Mm.5316	NM_013456	ENSMUSG00000006457	actinin alpha 3	Actn3	11474	1.47717e-05	0.826936	-1.20928
1417143_at	U70622	Mm.4772	NM_010336 /// NM_172989	ENSMUSG00000038668	lysophosphatidic acid receptor 1	Lpar1	14745	1.48895e-05	1.93258	1.93258
1450768_at	BQ176806	Mm.382	NM_007862	ENSMUSG00000022770	discs, large homolog 1 (Drosophila)	Dlg1	13383	1.48986e-05	0.570663	-1.75235
1452345_at	AF237628	Mm.332941	NM_053098	---	leiomodin 2 (cardiac)	Lmod2	93677	1.4964e-05	1.64694	1.64694
1425241_a_at	BC019601	Mm.307022	NM_001042565 /// NM_019653	ENSMUSG00000017677	WD repeat and SOCS box-containing 1	Wsb1	78889	1.49917e-05	2.13747	2.13747
1417378_at	NM_018770	Mm.234832	NM_001025600 /// NM_018770 /// NM_207675 /// NM_207676	ENSMUSG00000032076	cell adhesion molecule 1	Cadm1	54725	1.50859e-05	0.510438	-1.9591
1418591_at	NM_021422	Mm.478856	NM_021422	ENSMUSG00000032285	DnaJ (Hsp40) homolog, subfamily A, member 4	Dnaja4	58233	1.51727e-05	1.64041	1.64041
1450864_at	AU079142	Mm.288630	NM_007590	ENSMUSG00000019370	calmodulin 3	Calm3	12315	1.51878e-05	0.607698	-1.64555
1427043_s_at	BC026450	Mm.327730	NM_145951	ENSMUSG00000031109	ecto-NOX disulfide-thiol exchanger 2	Enox2	209224	1.52251e-05	0.461681	-2.166
1433903_at	BM227771	---	NM_001037746	---	predicted gene 5081	Gm5081	328099	1.52382e-05	0.515534	-1.93974
1421491_a_at	NM_029478	Mm.479212	NM_029478	ENSMUSG00000018171	transmembrane protein 49	Tmem49	75909	1.52849e-05	0.553094	-1.80801
1450703_at	BF533509	Mm.4676	NM_001044740 /// NM_007514	ENSMUSG00000031596	solute carrier family 7 (cationic amino acid transporter, y+ system), member 2	Slc7a2	11988	1.53178e-05	0.463467	-2.15765
1449823_at	NM_033605	Mm.79760	NM_001142570 /// NM_033605	ENSMUSG00000025592	dachshund 2 (Drosophila)	Dach2	93837	1.53933e-05	0.468741	-2.13338
1452211_at	BM195254	Mm.478879	NM_134013	ENSMUSG00000040850	proteasome (prosome, macropain) activator subunit 4	Psme4	103554	1.55222e-05	0.627192	-1.59441
1422772_at	NM_052993	Mm.102752	NM_052993	---	core 1 synthase, glycoprotein-N-acetylgalactosamine 3-beta-galactosyltransferase, 1	C1galt1	94192	1.55277e-05	0.53382	-1.87329
1420867_at	BB609648	Mm.425279	NM_019770	ENSMUSG00000029390 /// ENSMUSG00000074460	transmembrane emp24 domain trafficking protein 2	Tmed2	56334	1.55333e-05	0.618546	-1.6167
1450770_at	BC023359	Mm.318710	NM_026142	ENSMUSG00000036242	RIKEN cDNA 3632451O06 gene	3632451O06Rik	67419	1.56247e-05	2.35635	2.35635
1450394_at	AV174110	Mm.250936	NM_025673	ENSMUSG00000022200	golgi phosphoprotein 3	Golph3	66629	1.56273e-05	0.558351	-1.79099
1448797_at	BC005686	Mm.4454	NM_013508	ENSMUSG00000008398	ELK3, member of ETS oncogene family	Elk3	13713	1.56399e-05	1.92925	1.92925
1431062_a_at	AK010695	Mm.265512	NM_009148	ENSMUSG00000029763	exocyst complex component 4	Exoc4	20336	1.56824e-05	0.543286	-1.84065
1429427_s_at	BB175494	Mm.139815	NM_001142918 /// NM_001142919 /// NM_001142920 /// NM_001142921 /// NM_001142922 /// NM_001142923 /// NM_001142924 /// NM_009333	ENSMUSG00000024985	transcription factor 7-like 2, T-cell specific, HMG-box	Tcf7l2	21416	1.57561e-05	2.28697	2.28697
1456380_x_at	BB490338	Mm.275555	NM_028044	ENSMUSG00000053931	calponin 3, acidic	Cnn3	71994	1.57863e-05	2.2333	2.2333
1451149_at	BC008527	Mm.217764	NM_028132	ENSMUSG00000025791	phosphoglucomutase 2	Pgm2	72157	1.58889e-05	0.696634	-1.43547
1416944_a_at	NM_011903	Mm.126976	NM_001112705 /// NM_011903	ENSMUSG00000020694	tousled-like kinase 2 (Arabidopsis)	Tlk2	24086	1.59847e-05	0.46622	-2.14491
1426572_at	BM235734	Mm.36817	NM_145494 /// XM_003086093	ENSMUSG00000024556	NAD-dependent malic enzyme, mitochondrial-like /// malic enzyme 2, NAD(+)-dependent, mitochondrial	LOC100505264 /// Me2	100505264 /// 107029	1.60349e-05	2.37403	2.37403
1452467_at	BQ042988	Mm.105182	NM_029956	ENSMUSG00000029575	methylmalonic aciduria (cobalamin deficiency) type B homolog (human)	Mmab	77697	1.61462e-05	0.475652	-2.10238
1448883_at	NM_011175	Mm.17185	NM_011175	ENSMUSG00000021190	legumain	Lgmn	19141	1.63122e-05	2.75028	2.75028
1422865_at	NM_009821	Mm.4081	NM_001111021 /// NM_001111022 /// NM_001111023 /// NM_009821	ENSMUSG00000022952	runt related transcription factor 1	Runx1	12394	1.63484e-05	2.62648	2.62648
1423647_a_at	BB815190	Mm.28300	NM_026917	ENSMUSG00000025786	zinc finger, DHHC domain containing 3	Zdhhc3	69035	1.64185e-05	0.58264	-1.71633
1422615_at	NM_008696	Mm.19073	NM_008696	ENSMUSG00000026074	mitogen-activated protein kinase kinase kinase kinase 4	Map4k4	26921	1.66451e-05	2.3406	2.3406
1416164_at	NM_011812	Mm.288381	NM_011812	ENSMUSG00000021186	fibulin 5	Fbln5	23876	1.67307e-05	1.97262	1.97262
1435788_at	BE956535	Mm.29317	NM_019785	---	ARP10 actin-related protein 10 homolog (S. cerevisiae)	Actr10	56444	1.68328e-05	0.518495	-1.92866
1420979_at	BF456404	Mm.260227	NM_011035	ENSMUSG00000030774	p21 protein (Cdc42/Rac)-activated kinase 1	Pak1	18479	1.68722e-05	1.8103	1.8103
1416046_a_at	BM054266	Mm.26625	NM_025799	ENSMUSG00000019810	fucosidase, alpha-L- 2, plasma	Fuca2	66848	1.70859e-05	1.85746	1.85746
1437508_at	AI324972	Mm.259312	NM_001166385 /// NM_009239	ENSMUSG00000025323	trans-acting transcription factor 4	Sp4	20688	1.71219e-05	0.467616	-2.13851
1417413_at	NM_008411	Mm.142717	NM_008411	ENSMUSG00000040205	CUB and zona pellucida-like domains 1	Cuzd1	16433	1.72389e-05	0.461131	-2.16858
1450813_a_at	NM_021467	Mm.44379	NM_001112702 /// NM_021467	ENSMUSG00000026418	troponin I, skeletal, slow 1	Tnni1	21952	1.73829e-05	2.67869	2.67869
1417673_at	NM_016719	Mm.214554	NM_016719	ENSMUSG00000026888	growth factor receptor bound protein 14	Grb14	50915	1.74157e-05	1.88227	1.88227
1431375_s_at	BI690209	Mm.143763	NM_020606	ENSMUSG00000030770	parvin, alpha	Parva	57342	1.74853e-05	1.94349	1.94349
1449504_at	U20619	Mm.6952	NM_008465	ENSMUSG00000022905	karyopherin (importin) alpha 1	Kpna1	16646	1.74933e-05	0.482385	-2.07303
1454801_at	BG066840	Mm.37660	NM_001024604	---	ankyrin repeat domain 28	Ankrd28	105522	1.75103e-05	0.586482	-1.70508
1454011_a_at	AK011530	Mm.2870	NM_011284	ENSMUSG00000028884	replication protein A2	Rpa2	19891	1.75161e-05	0.587155	-1.70313
1416652_at	NM_025711	Mm.383216	NM_001172481 /// NM_025711	ENSMUSG00000021388	asporin	Aspn	66695	1.7565e-05	2.22722	2.22722
1452823_at	AK002661	Mm.267014	NM_029555	ENSMUSG00000029864	glutathione S-transferase kappa 1	Gstk1	76263	1.75883e-05	0.551357	-1.81371
1421321_a_at	NM_019671	Mm.22261	NM_001047159 /// NM_019671	ENSMUSG00000021215	neuroepithelial cell transforming gene 1	Net1	56349	1.75966e-05	0.499863	-2.00055
1418238_at	AV221988	Mm.6635	NM_019826	ENSMUSG00000027332	isovaleryl coenzyme A dehydrogenase	Ivd	56357	1.76019e-05	0.590949	-1.69219
1420731_a_at	NM_007792	Mm.2020	NM_007792	ENSMUSG00000020186	cysteine and glycine-rich protein 2	Csrp2	13008	1.76383e-05	2.41301	2.41301
1418314_a_at	NM_021477	Mm.370334	NM_021477 /// NM_183188	ENSMUSG00000008658	RNA binding protein, fox-1 homolog (C. elegans) 1	Rbfox1	268859	1.77012e-05	0.600111	-1.66636
1417089_a_at	NM_009897	Mm.252145	NM_009897	ENSMUSG00000000308	creatine kinase, mitochondrial 1, ubiquitous	Ckmt1	12716	1.78243e-05	2.60427	2.60427
1423484_at	BM217996	Mm.286834	NM_031397	ENSMUSG00000014329	bicaudal C homolog 1 (Drosophila)	Bicc1	83675	1.78502e-05	1.91038	1.91038
1418061_at	NM_013589	Mm.3900	NM_013589	ENSMUSG00000002020	latent transforming growth factor beta binding protein 2	Ltbp2	16997	1.78625e-05	2.22561	2.22561
1416473_a_at	NM_020043	Mm.209041	NM_020043	ENSMUSG00000032816	immunoglobulin superfamily, DCC subclass, member 4	Igdcc4	56741	1.8082e-05	1.75501	1.75501
1448523_at	NM_016902	Mm.210766	NM_016902	ENSMUSG00000027378	nephronophthisis 1 (juvenile) homolog (human)	Nphp1	53885	1.81564e-05	0.585308	-1.7085
1427520_a_at	AJ293626	Mm.422801	NM_030679	ENSMUSG00000056328	myosin, heavy polypeptide 1, skeletal muscle, adult	Myh1	17879	1.82548e-05	1.2862	1.2862
1436643_x_at	AV051678	Mm.389860	NM_183257	ENSMUSG00000056978	hepcidin antimicrobial peptide 2	Hamp2	66438	1.8378e-05	3.01856	3.01856
1429115_at	AK008077	---	XR_106443 /// XR_107581	ENSMUSG00000028407	RIKEN cDNA 2010003O02 gene /// hypothetical LOC100504309	2010003O02Rik /// LOC100504309	100504309 /// 66434	1.85049e-05	0.526873	-1.89799
1436337_at	BF453911	Mm.439954	NM_001081029	ENSMUSG00000079659	RIKEN cDNA 4930420K17 gene	4930420K17Rik	652925	1.8512e-05	0.572279	-1.7474
1452281_at	Z11664	Mm.3770	NM_001135559	ENSMUSG00000034801	son of sevenless homolog 2 (Drosophila)	Sos2	20663	1.88728e-05	0.560374	-1.78452
1424782_at	BC024458	Mm.290488	NM_001025582 /// NM_026013	ENSMUSG00000027900	VDNA-damage regulated autophagy modulator 2	Dram2	67171	1.89161e-05	0.615591	-1.62446
1434892_x_at	BB462744	Mm.12145	NM_009030	ENSMUSG00000057236	retinoblastoma binding protein 4	Rbbp4	19646	1.89954e-05	1.61082	1.61082
1455065_x_at	BB777344	Mm.22374	NM_011937 /// NR_028061	ENSMUSG00000052102	glucosamine-6-phosphate deaminase 1 pseudogene /// glucosamine-6-phosphate deaminase 1	Gm8615 /// Gnpda1	26384 /// 667410	1.90027e-05	1.95861	1.95861
1417851_at	AF030636	Mm.10116	NM_018866	ENSMUSG00000023078	chemokine (C-X-C motif) ligand 13	Cxcl13	55985	1.90092e-05	2.52917	2.52917
1438176_x_at	AV217222	Mm.26680	NM_144521	ENSMUSG00000009894	synaptosomal-associated protein, 47	Snap47	67826	1.90271e-05	1.73894	1.73894
1420917_at	BG064340	Mm.257474	NM_018785	ENSMUSG00000061136	PRP40 pre-mRNA processing factor 40 homolog A (yeast)	Prpf40a	56194	1.90806e-05	0.565436	-1.76855
1417463_a_at	NM_025605	Mm.30003	NM_025605	ENSMUSG00000030842	RIKEN cDNA 2400001E08 gene	2400001E08Rik	66508	1.91293e-05	1.59698	1.59698
1416635_at	NM_020561	Mm.2379	NM_020561	ENSMUSG00000019872	sphingomyelin phosphodiesterase, acid-like 3A	Smpdl3a	57319	1.93985e-05	0.588899	-1.69808
1454984_at	AV246615	Mm.149720	NM_001113386 /// NM_013584	---	leukemia inhibitory factor receptor	Lifr	16880	1.97236e-05	0.631086	-1.58457
1427060_at	BI414398	Mm.8385	NM_011952	ENSMUSG00000063065	mitogen-activated protein kinase 3	Mapk3	26417	1.97385e-05	1.70544	1.70544
1428141_at	AK004632	Mm.29619	NM_028758	ENSMUSG00000030872	golgi associated, gamma adaptin ear containing, ARF binding protein 2	Gga2	74105	1.97444e-05	1.70083	1.70083
1429400_at	BB794830	Mm.254370	NM_016691	ENSMUSG00000004317	chloride channel 5	Clcn5	12728	1.97564e-05	2.3249	2.3249
1424918_at	BC020138	Mm.28823	NM_144517	ENSMUSG00000039178	TBC1 domain family, member 19	Tbc1d19	67249	1.9793e-05	0.56895	-1.75762
1417312_at	AK004853	Mm.55143	NM_015814	ENSMUSG00000030772	dickkopf homolog 3 (Xenopus laevis)	Dkk3	50781	1.98027e-05	0.483069	-2.0701
1419069_at	BB280137	Mm.288639	NM_019983	ENSMUSG00000025340	RAB guanine nucleotide exchange factor (GEF) 1	Rabgef1	56715	2.01175e-05	0.593119	-1.686
1424022_at	BC022135	Mm.272357	NM_027950	ENSMUSG00000074063	oxidative stress induced growth inhibitor 1	Osgin1	71839	2.0126e-05	0.521939	-1.91593
1455976_x_at	AV019984	Mm.2785	NM_001037999 /// NM_007830	ENSMUSG00000026385	diazepam binding inhibitor	Dbi	13167	2.0133e-05	1.61576	1.61576
1449024_a_at	U07631	Mm.2284	NM_010421	ENSMUSG00000025232	hexosaminidase A	Hexa	15211	2.02879e-05	1.81055	1.81055
1420406_at	NM_013788	Mm.471813	NM_013788	---	paternally expressed 12	Peg12	27412	2.0306e-05	1.59582	1.59582
1424094_at	BC024926	Mm.29071	NM_145138	ENSMUSG00000034290	NIMA (never in mitosis gene a)-related expressed kinase 9	Nek9	217718	2.03066e-05	0.603858	-1.65602
1420641_a_at	AF174535	Mm.28986	NM_001162503 /// NM_021507 /// NR_027888	ENSMUSG00000005803	sulfide quinone reductase-like (yeast)	Sqrdl	59010	2.03442e-05	0.618519	-1.61677
1421223_a_at	NM_013471	Mm.259702	NM_013471	ENSMUSG00000029994	annexin A4	Anxa4	11746	2.03578e-05	2.14445	2.14445
1430698_a_at	AK017107	Mm.22835	NM_029320 /// NM_029454	ENSMUSG00000022064	progesterone immunomodulatory binding factor 1	Pibf1	52023	2.03667e-05	0.49868	-2.0053
1449323_a_at	NM_013762	Mm.396243	NM_013762	ENSMUSG00000060036 /// ENSMUSG00000084349	ribosomal protein L3	Rpl3	27367	2.03686e-05	2.01291	2.01291
1434931_at	BB667778	Mm.42249	NM_001042752 /// NM_008684	ENSMUSG00000032340	neogenin	Neo1	18007	2.03784e-05	0.545254	-1.83401
1438422_at	BB143476	Mm.136116	NM_153542	ENSMUSG00000037151	leucine rich repeat containing 20	Lrrc20	216011	2.03836e-05	0.604695	-1.65373
1455316_x_at	AI987693	---	XM_915804	---	cDNA sequence BC094435	BC094435	639390	2.03886e-05	1.66465	1.66465
1434071_a_at	AV288264	Mm.476819	NM_134058	ENSMUSG00000042275	pelota homolog (Drosophila)	Pelo	105083	2.03893e-05	2.00863	2.00863
1431792_a_at	AK004757	Mm.477150	NM_027886	ENSMUSG00000026213	serine/threonine kinase 11 interacting protein	Stk11ip	71728	2.04087e-05	2.28349	2.28349
1418467_at	NM_025891	Mm.436539	NM_025891	ENSMUSG00000028949	SWI/SNF related, matrix associated, actin dependent regulator of chromatin, subfamily d, member 3	Smarcd3	66993	2.04356e-05	0.603846	-1.65605
1426583_at	BM119623	Mm.209903	NM_001025093 /// NM_009715	ENSMUSG00000027104	activating transcription factor 2	Atf2	11909	2.06488e-05	0.590557	-1.69332
1448542_at	NM_025392	Mm.389983	NM_025392	ENSMUSG00000030983	BRCA2 and CDKN1A interacting protein	Bccip	66165	2.06901e-05	0.634748	-1.57543
1455039_a_at	BF017589	Mm.2137	NM_001113248 /// NM_009188	ENSMUSG00000031622	transcriptional regulator, SIN3B (yeast)	Sin3b	20467	2.07985e-05	1.86412	1.86412
1449145_a_at	AB029929	Mm.28278	NM_007616	ENSMUSG00000007655	caveolin 1, caveolae protein	Cav1	12389	2.08685e-05	1.61613	1.61613
1450038_s_at	AW107303	Mm.242646	NM_009481	ENSMUSG00000031010	ubiquitin specific peptidase 9, X chromosome	Usp9x	22284	2.09257e-05	0.552862	-1.80877
1423555_a_at	BB329808	Mm.30756	NM_133871	ENSMUSG00000028037	interferon-induced protein 44	Ifi44	99899	2.09342e-05	3.61153	3.61153
1459890_s_at	C79326	Mm.27608	NM_198001	ENSMUSG00000039195	RIKEN cDNA 1110008P14 gene	1110008P14Rik	73737	2.09385e-05	1.85866	1.85866
1433450_at	BB177836	Mm.142275	NM_009871	ENSMUSG00000048895	cyclin-dependent kinase 5, regulatory subunit 1 (p35)	Cdk5r1	12569	2.09702e-05	2.09234	2.09234
1419204_at	NM_007865	Mm.4875	NM_007865	ENSMUSG00000014773	delta-like 1 (Drosophila)	Dll1	13388	2.11348e-05	2.02666	2.02666
1429052_at	AK003303	Mm.184021	NM_001014288 /// NM_011211	ENSMUSG00000028399	protein tyrosine phosphatase, receptor type, D	Ptprd	19266	2.1231e-05	2.17508	2.17508
1416710_at	NM_026239	Mm.41489	NM_026239	ENSMUSG00000033578	transmembrane protein 35	Tmem35	67564	2.12351e-05	2.06498	2.06498
1426411_a_at	AK006314	Mm.237095	NM_009261	ENSMUSG00000026915	spermatid perinuclear RNA binding protein	Strbp	20744	2.12433e-05	0.506409	-1.97469
1450381_a_at	U41465	Mm.347398	NM_009744	ENSMUSG00000022508	B-cell leukemia/lymphoma 6	Bcl6	12053	2.12483e-05	0.538643	-1.85652
1455871_s_at	AV139821	Mm.319719	NM_016738 /// NM_029564	ENSMUSG00000040158 /// ENSMUSG00000075312	ribosomal protein L13 /// Tax1 (human T-cell leukemia virus type I) binding protein 3	Rpl13 /// Tax1bp3	270106 /// 76281	2.12484e-05	1.85771	1.85771
1430123_a_at	AK009462	Mm.30085	NM_021473	ENSMUSG00000028692	aldo-keto reductase family 1, member A4 (aldehyde reductase)	Akr1a4	58810	2.1255e-05	1.46802	1.46802
1425861_x_at	U73483	Mm.159842	NM_001110843 /// NM_001110844 /// NM_001110845 /// NM_001110846 /// NM_009784	---	calcium channel, voltage-dependent, alpha2/delta subunit 1	Cacna2d1	12293	2.13097e-05	0.530106	-1.88642
1451047_at	BI966443	Mm.193	NM_008409	ENSMUSG00000031239	integral membrane protein 2A	Itm2a	16431	2.13837e-05	1.6705	1.6705
1415840_at	NM_134255	Mm.430736	NM_134255	ENSMUSG00000032349	ELOVL family member 5, elongation of long chain fatty acids (yeast)	Elovl5	68801	2.14059e-05	1.93306	1.93306
1451322_at	BC024580	Mm.28108	NM_181588	ENSMUSG00000022235	carboxymethylenebutenolidase-like (Pseudomonas)	Cmbl	69574	2.14475e-05	0.561865	-1.77979
1417962_s_at	NM_010284	Mm.3986	NM_001048147 /// NM_001048178 /// NM_010284	ENSMUSG00000055737	growth hormone receptor	Ghr	14600	2.16368e-05	0.637714	-1.5681
1419191_at	NM_010434	Mm.257925	NM_001145824 /// NM_010434	ENSMUSG00000027177	homeodomain interacting protein kinase 3	Hipk3	15259	2.16594e-05	0.53019	-1.88612
1425487_at	BC025870	Mm.28200	NM_148673 /// NM_198936	ENSMUSG00000020409	SLU7 splicing factor homolog (S. cerevisiae)	Slu7	193116	2.16838e-05	0.55579	-1.79924
1453623_a_at	AK009733	Mm.255539	NM_009010	ENSMUSG00000003813	RAD23a homolog (S. cerevisiae)	Rad23a	19358	2.17151e-05	0.505774	-1.97717
1418606_at	BC013463	Mm.24420	NM_013554	ENSMUSG00000050368	homeobox D10	Hoxd10	15430	2.17253e-05	0.422069	-2.36928
1427213_at	X98848	Mm.249131	NM_008824	ENSMUSG00000025271	6-phosphofructo-2-kinase/fructose-2,6-biphosphatase 1	Pfkfb1	18639	2.17298e-05	0.512982	-1.94939
1438093_x_at	BB115327	Mm.2785	NM_001037999 /// NM_007830	ENSMUSG00000026385	diazepam binding inhibitor	Dbi	13167	2.189e-05	1.60908	1.60908
1426532_at	BB832996	Mm.397307	NM_144516	ENSMUSG00000021156	zinc finger, MYND domain containing 11	Zmynd11	66505	2.22633e-05	0.571549	-1.74963
1436050_x_at	AI326893	Mm.280029	NM_019479	ENSMUSG00000067071	hairy and enhancer of split 6 (Drosophila)	Hes6	55927	2.22702e-05	1.92007	1.92007
1426326_at	U05343	Mm.290924	NM_053009	ENSMUSG00000024695	zinc finger protein 91	Zfp91	109910	2.22981e-05	0.554482	-1.80348
1437008_x_at	BB477208	Mm.251890	NM_134142	ENSMUSG00000034659	transmembrane protein 109	Tmem109	68539	2.24151e-05	0.654875	-1.52701
1454197_a_at	AK016771	Mm.294908	NM_023731	ENSMUSG00000024732	coiled-coil domain containing 86	Ccdc86	108673	2.24256e-05	0.554401	-1.80375
1428529_at	AK012825	Mm.21798	XM_925560 /// XM_986352	ENSMUSG00000032424	RIKEN cDNA 2810026P18 gene	2810026P18Rik	72655	2.24337e-05	0.577117	-1.73275
1416252_at	NM_134115	Mm.439986	NM_134115	ENSMUSG00000024006	serine/threonine kinase 38	Stk38	106504	2.24407e-05	1.60013	1.60013
1453712_a_at	BB828559	Mm.325746	NM_011840	ENSMUSG00000058444	mitogen-activated protein kinase kinase 5	Map2k5	23938	2.25783e-05	0.482246	-2.07363
1423441_at	AV003728	Mm.293529	NM_008249	ENSMUSG00000026492	transcription factor B2, mitochondrial	Tfb2m	15278	2.26008e-05	0.614691	-1.62683
1423805_at	BC006588	Mm.240830	NM_001008702 /// NM_001037905 /// NM_001102400 /// NM_023118	ENSMUSG00000022150	disabled homolog 2 (Drosophila)	Dab2	13132	2.27517e-05	2.13307	2.13307
1428194_at	AW554408	Mm.242646	NM_009481	ENSMUSG00000031010	ubiquitin specific peptidase 9, X chromosome	Usp9x	22284	2.28168e-05	0.585167	-1.70891
1424630_a_at	U31625	Mm.244975	NM_009764	ENSMUSG00000017146	breast cancer 1	Brca1	12189	2.28983e-05	2.3106	2.3106
1421139_a_at	NM_019565	Mm.254997	NM_001004066 /// NM_019565	ENSMUSG00000042063	zinc finger protein 386 (Kruppel-like)	Zfp386	56220	2.29635e-05	0.456022	-2.19288
1455143_at	AU042744	Mm.151293	NM_198862	ENSMUSG00000051790	neuroligin 2	Nlgn2	216856	2.29695e-05	2.30784	2.30784
1428193_at	AW554408	Mm.242646	NM_009481	ENSMUSG00000031010	ubiquitin specific peptidase 9, X chromosome	Usp9x	22284	2.3095e-05	0.557754	-1.79291
1436952_at	BE995545	Mm.291595	NM_010638	ENSMUSG00000033863	Kruppel-like factor 9	Klf9	16601	2.31068e-05	0.40576	-2.46451
1448909_a_at	NM_017404	Mm.103655	NM_017404	ENSMUSG00000022889	mitochondrial ribosomal protein L39	Mrpl39	27393	2.35382e-05	1.50818	1.50818
1449107_at	NM_027722	Mm.24397	NM_027722	ENSMUSG00000020029	nudix (nucleoside diphosphate linked moiety X)-type motif 4	Nudt4	71207	2.35688e-05	0.565715	-1.76767
1435097_at	BB772682	Mm.105182	NM_029956	ENSMUSG00000029575	methylmalonic aciduria (cobalamin deficiency) type B homolog (human)	Mmab	77697	2.35809e-05	0.577338	-1.73209
1455470_x_at	AV027151	Mm.271967	NM_010688	ENSMUSG00000038366	LIM and SH3 protein 1	Lasp1	16796	2.35976e-05	1.96708	1.96708
1435358_at	BB400076	Mm.374846	NM_001172099 /// NM_198013	ENSMUSG00000018378	CUE domain containing 1	Cuedc1	103841	2.36755e-05	0.615599	-1.62443
1456081_a_at	AI987654	Mm.431573	NM_030210	ENSMUSG00000029482	acetoacetyl-CoA synthetase	Aacs	78894	2.36789e-05	2.23029	2.23029
1417010_at	NM_013915	Mm.330700	NM_001012330 /// NM_013915	ENSMUSG00000063659	zinc finger protein 238	Zfp238	30928	2.36951e-05	0.651355	-1.53526
1425811_a_at	BF124540	Mm.196484	NM_007791	ENSMUSG00000026421	cysteine and glycine-rich protein 1	Csrp1	13007	2.37089e-05	1.95717	1.95717
1436269_s_at	AW323050	Mm.21880	NM_019752	ENSMUSG00000068329	HtrA serine peptidase 2	Htra2	64704	2.3709e-05	1.80856	1.80856
1437511_x_at	BB100861	Mm.214545	NM_001177770 /// NM_001177771 /// NM_145543	ENSMUSG00000027884	chloride channel CLIC-like 1	Clcc1	229725	2.3903e-05	0.591032	-1.69196
1423236_at	BM217066	Mm.30249	NM_001160404 /// NM_013814	---	UDP-N-acetyl-alpha-D-galactosamine:polypeptide N-acetylgalactosaminyltransferase 1	Galnt1	14423	2.40924e-05	0.608768	-1.64266
1448385_at	NM_133895	Mm.28506	NM_133895	ENSMUSG00000029416	solute carrier family 15, member 4	Slc15a4	100561	2.43999e-05	1.75113	1.75113
1427239_at	AV319292	Mm.333335	NM_001167763 /// NM_031177	ENSMUSG00000030323	intraflagellar transport 122 homolog (Chlamydomonas)	Ift122	81896	2.44636e-05	1.94172	1.94172
1427919_at	BC028307	Mm.263553	NM_001083895 /// NM_026838	ENSMUSG00000031253	sushi-repeat-containing protein, X-linked 2	Srpx2	68792	2.4468e-05	2.31085	2.31085
1424435_a_at	U01023	Mm.4505	NM_010256	ENSMUSG00000022962	phosphoribosylglycinamide formyltransferase	Gart	14450	2.44724e-05	0.583774	-1.71299
1419649_s_at	NM_008659	Mm.234502	NM_001080774 /// NM_001080775 /// NM_008659	ENSMUSG00000017774	myosin IC	Myo1c	17913	2.45808e-05	1.71329	1.71329
1418237_s_at	NM_009929	Mm.4352	NM_001109991 /// NM_009929	ENSMUSG00000001435	collagen, type XVIII, alpha 1	Col18a1	12822	2.45876e-05	2.01733	2.01733
1437423_a_at	BG074964	Mm.29058	NM_001164406 /// NM_025291 /// NR_028355	ENSMUSG00000006050	steroid receptor RNA activator 1	Sra1	24068	2.46068e-05	0.569776	-1.75508
1427930_at	BG063905	Mm.206159	NM_172134	ENSMUSG00000032788	pyridoxal (pyridoxine, vitamin B6) kinase	Pdxk	216134	2.46088e-05	2.45014	2.45014
1460432_a_at	AK002576	Mm.289992	NM_008388	ENSMUSG00000022336	eukaryotic translation initiation factor 3, subunit E	Eif3e	16341	2.46152e-05	0.652731	-1.53203
1424342_at	BC010204	Mm.12831	NM_001159349 /// NM_027226	ENSMUSG00000022800	forty-two-three domain containing 1	Fyttd1	69823	2.46808e-05	0.618239	-1.6175
1455734_at	BB752639	Mm.290085	NM_021449 /// NM_175357	---	cereblon	Crbn	58799	2.50466e-05	0.619152	-1.61511
1433451_at	BB177836	Mm.142275	NM_009871	ENSMUSG00000048895	cyclin-dependent kinase 5, regulatory subunit 1 (p35)	Cdk5r1	12569	2.52334e-05	2.10419	2.10419
1416525_at	BB815380	Mm.285454	NM_025287	ENSMUSG00000057522	speckle-type POZ protein	Spop	20747	2.53808e-05	0.604046	-1.6555
1429491_s_at	AK018316	Mm.254530	NM_175238	ENSMUSG00000036202	Rap1 interacting factor 1 homolog (yeast)	Rif1	51869	2.54379e-05	0.592154	-1.68875
1439264_x_at	BB433798	Mm.271967	NM_010688	ENSMUSG00000038366	LIM and SH3 protein 1	Lasp1	16796	2.5521e-05	2.03356	2.03356
1423409_a_at	BE692070	Mm.154136	NM_023215	ENSMUSG00000001017	RIKEN cDNA 2500003M10 gene	2500003M10Rik	66511	2.56663e-05	0.65663	-1.52293
1424006_at	BC005711	Mm.146283	NM_144829	ENSMUSG00000075528	alanyl-tRNA synthetase domain containing 1	Aarsd1	69684	2.57608e-05	0.565224	-1.76921
1424753_at	BC025444	Mm.7070	NM_025399	ENSMUSG00000002804	nudix (nucleoside diphosphate linked moiety X)-type motif 14	Nudt14	66174	2.5848e-05	1.9649	1.9649
1419879_s_at	AA960166	Mm.248445	NM_009546	ENSMUSG00000000275	tripartite motif-containing 25	Trim25	217069	2.58647e-05	2.40054	2.40054
1426976_at	BG069271	Mm.16974	NM_133758	ENSMUSG00000059263	ubiquitin specific peptidase 47	Usp47	74996	2.58938e-05	0.661883	-1.51084
1426824_at	BM195254	Mm.478879	NM_134013	ENSMUSG00000040850	proteasome (prosome, macropain) activator subunit 4	Psme4	103554	2.59407e-05	0.567549	-1.76196
1449245_at	NM_010350	Mm.39090	NM_010350	ENSMUSG00000020734	glutamate receptor, ionotropic, NMDA2C (epsilon 3)	Grin2c	14813	2.59444e-05	2.60219	2.60219
1423205_at	BB367487	Mm.330674	NM_133847	ENSMUSG00000068040	transmembrane 9 superfamily protein member 4	Tm9sf4	99237	2.61796e-05	1.85758	1.85758
1424613_at	BC020004	Mm.103439	NM_001195774 /// NM_022420	---	G protein-coupled receptor, family C, group 5, member B	Gprc5b	64297	2.62106e-05	1.80881	1.80881
1449096_at	NM_024201	Mm.101586	NM_001168658 /// NM_001168659 /// NM_024201	ENSMUSG00000021578	coiled-coil domain containing 127	Ccdc127	67433	2.62945e-05	0.611073	-1.63646
1460180_at	NM_010422	Mm.27816	NM_010422	ENSMUSG00000021665	hexosaminidase B	Hexb	15212	2.64673e-05	2.3182	2.3182
1419220_at	NM_011724	Mm.10117	NM_011724	ENSMUSG00000079243	xin actin-binding repeat containing 1	Xirp1	22437	2.66298e-05	1.95648	1.95648
1420843_at	BF235516	Mm.29855	NM_011213	ENSMUSG00000033295	protein tyrosine phosphatase, receptor type, F	Ptprf	19268	2.66915e-05	2.88571	2.88571
1427250_at	AA245637	Mm.227583	NM_001110140 /// NM_009722 /// NR_027838	ENSMUSG00000029467	ATPase, Ca++ transporting, cardiac muscle, slow twitch 2	Atp2a2	11938	2.67737e-05	1.78879	1.78879
1449966_s_at	NM_026908	Mm.179091	NM_026908	ENSMUSG00000021981	calcium binding protein 39-like	Cab39l	69008	2.70517e-05	0.595782	-1.67847
1420113_s_at	AA409325	Mm.29063	NM_025556	ENSMUSG00000031458	RIKEN cDNA 2410022L05 gene	2410022L05Rik	66423	2.70585e-05	1.95522	1.95522
1453604_a_at	AK012856	Mm.25527	NM_001042593 /// NM_001145209 /// NM_019702	ENSMUSG00000019977 /// ENSMUSG00000053830	Hbs1-like (S. cerevisiae)	Hbs1l	56422	2.72871e-05	0.535771	-1.86647
1419029_at	BM234652	Mm.387108	NM_015774	ENSMUSG00000021831	ERO1-like (S. cerevisiae)	Ero1l	50527	2.75306e-05	2.00332	2.00332
1415948_at	BC027426	Mm.294885	NM_011804	ENSMUSG00000040713	cellular repressor of E1A-stimulated genes 1	Creg1	433375	2.75489e-05	0.59713	-1.67468
1426327_s_at	U05343	Mm.290924	NM_053009 /// NM_170786 /// NR_024093	ENSMUSG00000024695 /// ENSMUSG00000079415	ciliary neurotrophic factor /// sequence U05342 /// zinc finger protein 91	Cntf /// U05342 /// Zfp91	109910 /// 12803 /// 664779	2.75495e-05	0.527653	-1.89519
1424133_at	BC011208	Mm.27682	NM_029537	ENSMUSG00000035413	transmembrane protein 98	Tmem98	103743	2.76661e-05	2.18953	2.18953
1416619_at	BC003967	Mm.273584	NM_001159572 /// NM_028732	ENSMUSG00000020101	RIKEN cDNA 4632428N05 gene	4632428N05Rik	74048	2.76677e-05	2.26298	2.26298
1448318_at	NM_007408	Mm.381	NM_007408	ENSMUSG00000028494	perilipin 2	Plin2	11520	2.76792e-05	2.18494	2.18494
1428848_a_at	BM248206	Mm.402299	NM_009600	ENSMUSG00000028649	microtubule-actin crosslinking factor 1	Macf1	11426	2.76883e-05	1.83991	1.83991
1416379_at	NM_019482	Mm.142253	NM_019482	ENSMUSG00000031934	pannexin 1	Panx1	55991	2.77924e-05	1.81997	1.81997
1453796_a_at	AK016275	Mm.59812	NM_026168 /// NM_026355	ENSMUSG00000030304	ERGIC and golgi 2	Ergic2	67456	2.78098e-05	0.558253	-1.7913
1455900_x_at	BB041811	Mm.330731	NM_009373	ENSMUSG00000037820	transglutaminase 2, C polypeptide	Tgm2	21817	2.83457e-05	1.93643	1.93643
1450385_at	BM213828	Mm.25548	NM_008466	ENSMUSG00000021929	karyopherin (importin) alpha 3	Kpna3	16648	2.84306e-05	0.631715	-1.58299
1416038_at	NM_019776	Mm.439987	NM_019776	ENSMUSG00000001424	staphylococcal nuclease and tudor domain containing 1	Snd1	56463	2.8501e-05	1.81622	1.81622
1451517_at	AF420001	Mm.394421	NM_153514	ENSMUSG00000022075	Rho-related BTB domain containing 2	Rhobtb2	246710	2.85462e-05	0.574553	-1.74048
1454696_at	BG071068	Mm.2344	NM_001160016 /// NM_001160017 /// NM_008142	ENSMUSG00000029064	guanine nucleotide binding protein (G protein), beta 1	Gnb1	14688	2.85595e-05	1.6537	1.6537
1415691_at	BQ176806	Mm.382	NM_007862	ENSMUSG00000022770	discs, large homolog 1 (Drosophila)	Dlg1	13383	2.8613e-05	0.608026	-1.64467
1456057_x_at	BB117756	Mm.251890	NM_134142	ENSMUSG00000034659	transmembrane protein 109	Tmem109	68539	2.86205e-05	0.661624	-1.51143
1416029_at	NM_013692	Mm.4292	NM_013692	ENSMUSG00000037465	Kruppel-like factor 10	Klf10	21847	2.86392e-05	1.81856	1.81856
1429839_a_at	AK012787	Mm.4714	NM_024189 /// NR_028315	ENSMUSG00000022634	YY1 associated factor 2	Yaf2	67057	2.87645e-05	0.601416	-1.66274
1420150_at	AI596360	Mm.30	NM_029035	ENSMUSG00000039911	splA/ryanodine receptor domain and SOCS box containing 1	Spsb1	74646	2.87731e-05	2.08067	2.08067
1456629_at	BG075321	Mm.196330	NM_030697	ENSMUSG00000042099	KN motif and ankyrin repeat domains 3	Kank3	80880	2.88496e-05	1.84639	1.84639
1449206_at	NM_008596	Mm.316885	NM_008596	ENSMUSG00000027887	synaptophysin-like 2	Sypl2	17306	2.88668e-05	1.68496	1.68496
1448127_at	BB758819	Mm.197486	NM_009103	ENSMUSG00000030978	ribonucleotide reductase M1	Rrm1	20133	2.88789e-05	0.590417	-1.69372
1426794_at	BE980029	Mm.258771	NM_011218	ENSMUSG00000013236	protein tyrosine phosphatase, receptor type, S	Ptprs	19280	2.9002e-05	1.76535	1.76535
1422528_a_at	M58566	Mm.235132	NM_007564	ENSMUSG00000021127	zinc finger protein 36, C3H type-like 1	Zfp36l1	12192	2.90908e-05	1.89871	1.89871
1460189_at	NM_133734	Mm.11535	NM_133734	ENSMUSG00000022214	DDB1 and CUL4 associated factor 11	Dcaf11	28199	2.93291e-05	0.64065	-1.56091
1423652_at	AV209097	Mm.7884	NM_026921	ENSMUSG00000044792 /// ENSMUSG00000078139	iron-sulfur cluster assembly 1 homolog (S. cerevisiae)	Isca1	69046	2.93703e-05	0.603704	-1.65644
1426002_a_at	AB018574	Mm.20842	NM_009863	ENSMUSG00000029283	cell division cycle 7 (S. cerevisiae)	Cdc7	12545	2.93907e-05	1.93104	1.93104
1450043_at	NM_008057	Mm.297906	NM_008057	ENSMUSG00000041075	frizzled homolog 7 (Drosophila)	Fzd7	14369	2.94029e-05	0.471667	-2.12014
1431020_a_at	AK008983	Mm.333499	NM_026218	ENSMUSG00000040242	FGFR1 oncogene partner 2	Fgfr1op2	67529	2.95583e-05	0.589147	-1.69737
1429619_a_at	BB040330	Mm.386817	NM_028984	ENSMUSG00000027424	RIKEN cDNA 8430406I07 gene	8430406I07Rik	74528	2.95717e-05	0.57146	-1.7499
1431507_a_at	AK008254	Mm.439970	NM_025292 /// NM_025461	ENSMUSG00000021139	COX16 cytochrome c oxidase assembly homolog (S. cerevisiae) /// synaptojanin 2 binding protein	Cox16 /// Synj2bp	24071 /// 66272	2.97818e-05	0.617648	-1.61904
1451457_at	AB016248	Mm.32700	NM_172769	ENSMUSG00000032018	sterol-C5-desaturase (fungal ERG3, delta-5-desaturase) homolog (S. cerevisae)	Sc5d	235293	2.98242e-05	0.641901	-1.55787
1439255_s_at	BB726971	Mm.379269	NM_031999 /// NR_003568	ENSMUSG00000021306	G protein-coupled receptor 137B /// G protein-coupled receptor 137B, pseudogene	Gpr137b /// Gpr137b-ps	664862 /// 83924	2.99165e-05	2.44214	2.44214
1450436_s_at	AI664344	Mm.20437	NM_019874	ENSMUSG00000036052	DnaJ (Hsp40) homolog, subfamily B, member 5	Dnajb5	56323	3.00042e-05	0.60212	-1.6608
1417272_at	NM_026667	Mm.258545	NM_026667	ENSMUSG00000029185	family with sequence similarity 114, member A1	Fam114a1	68303	3.0528e-05	1.79237	1.79237
1422861_s_at	NM_019808	Mm.117709	NM_001190852 /// NM_001190853 /// NM_001190854 /// NM_001190855 /// NM_001190856 /// NM_001190857 /// NM_019808 /// NM_019809 /// NM_022554	ENSMUSG00000028273	PDZ and LIM domain 5	Pdlim5	56376	3.11615e-05	1.99516	1.99516
1454884_at	BG073185	Mm.307728	NM_027656 /// NM_028125	ENSMUSG00000027583	zinc finger and BTB domain containing 46	Zbtb46	72147	3.11909e-05	2.11254	2.11254
1424858_at	BC016226	Mm.103362	NM_145443	---	L-2-hydroxyglutarate dehydrogenase	L2hgdh	217666	3.14568e-05	0.582567	-1.71654
1417011_at	AU021035	Mm.234266	NM_008304	ENSMUSG00000022261	syndecan 2	Sdc2	15529	3.15442e-05	1.83669	1.83669
1416840_at	NM_026524	Mm.29429	NM_001166635 /// NM_026524	ENSMUSG00000008035	Mid1 interacting protein 1 (gastrulation specific G12-like (zebrafish))	Mid1ip1	68041	3.15826e-05	1.56168	1.56168
1452210_at	BB546985	Mm.21492	NM_177372	ENSMUSG00000036875	DNA replication helicase 2 homolog (yeast)	Dna2	327762	3.15952e-05	3.07993	3.07993
1450368_a_at	NM_024459	Mm.41840	NM_024459	ENSMUSG00000033953 /// ENSMUSG00000078970	protein phosphatase 3, regulatory subunit B, alpha isoform (calcineurin B, type I)	Ppp3r1	19058	3.16447e-05	0.442541	-2.25968
1433725_at	BQ043509	Mm.308467	NM_007395	ENSMUSG00000000532	activin A receptor, type 1B	Acvr1b	11479	3.1755e-05	0.612262	-1.63329
1418822_a_at	BI248938	Mm.27308	NM_007481	ENSMUSG00000044147	ADP-ribosylation factor 6	Arf6	11845	3.17689e-05	2.00269	2.00269
1417928_at	NM_019417	Mm.21830	NM_019417	ENSMUSG00000020388	PDZ and LIM domain 4	Pdlim4	30794	3.17761e-05	2.11487	2.11487
1450504_a_at	NM_053014	Mm.141230	NM_053014	ENSMUSG00000001211	1-acylglycerol-3-phosphate O-acyltransferase 3	Agpat3	28169	3.17915e-05	1.6563	1.6563
1415959_at	AB008453	Mm.10661	NM_009204	ENSMUSG00000018566	solute carrier family 2 (facilitated glucose transporter), member 4	Slc2a4	20528	3.19297e-05	0.540682	-1.84952
1451064_a_at	BC004827	Mm.289936	NM_177420	ENSMUSG00000024640	phosphoserine aminotransferase 1	Psat1	107272	3.19968e-05	2.45983	2.45983
1452277_at	AV059397	Mm.211850	NM_001166177 /// NM_028710	ENSMUSG00000020604	arylsulfatase G	Arsg	74008	3.2017e-05	1.6735	1.6735
1431086_s_at	AA389937	Mm.258431	NM_008786	ENSMUSG00000019795	protein-L-isoaspartate (D-aspartate) O-methyltransferase 1	Pcmt1	18537	3.20641e-05	1.84214	1.84214
1429177_x_at	AK004781	Mm.279103	NM_011441	ENSMUSG00000025902	SRY-box containing gene 17	Sox17	20671	3.22974e-05	2.00968	2.00968
1452714_at	AK004560	Mm.27917	NM_198294	ENSMUSG00000035168	tetratricopeptide repeat, ankyrin repeat and coiled-coil containing 1	Tanc1	66860	3.23552e-05	1.85803	1.85803
1424113_at	BG970109	Mm.172674	NM_008482	ENSMUSG00000002900	laminin B1	Lamb1	16777	3.23629e-05	2.82862	2.82862
1437165_a_at	BB250811	Mm.262345	NM_008788	ENSMUSG00000029718	procollagen C-endopeptidase enhancer protein	Pcolce	18542	3.2364e-05	1.79661	1.79661
1437993_x_at	BB221333	Mm.30204	NM_024236	ENSMUSG00000015806	quinoid dihydropteridine reductase	Qdpr	110391	3.25411e-05	1.62201	1.62201
1427102_at	AF099975	Mm.38192	NM_011410	ENSMUSG00000000204	schlafen 4	Slfn4	20558	3.27597e-05	4.12146	4.12146
1424178_at	BC014728	Mm.212927	NM_144534	ENSMUSG00000031791	transmembrane protein 38A	Tmem38a	74166	3.28721e-05	0.534805	-1.86984
1427831_s_at	L36316	Mm.195092	NM_011981	ENSMUSG00000049421	zinc finger protein 260	Zfp260	26466	3.29393e-05	0.548392	-1.82351
1454802_x_at	BB140664	Mm.290447	NM_011790	ENSMUSG00000064145	ariadne homolog 2 (Drosophila)	Arih2	23807	3.29559e-05	0.630282	-1.58659
1419255_at	BM213516	Mm.123110	NM_009260 /// NM_175836	ENSMUSG00000020315	spectrin beta 2	Spnb2	20742	3.3254e-05	1.91353	1.91353
1422566_at	NM_011549	Mm.2305	NM_001161722 /// NM_001161723 /// NM_011549	ENSMUSG00000023990	transcription factor EB	Tcfeb	21425	3.33234e-05	0.587095	-1.7033
1460434_at	AI510221	Mm.126404	NM_026126	ENSMUSG00000031198	FUN14 domain containing 2	Fundc2	67391	3.33369e-05	0.596546	-1.67632
1419522_at	NM_026021	Mm.296106	NM_026021	ENSMUSG00000026974	zinc finger, MYND domain containing 19	Zmynd19	67187	3.33533e-05	0.603512	-1.65697
1424501_at	BC025074	Mm.274961	NM_144826	ENSMUSG00000035575	UTP6, small subunit (SSU) processome component, homolog (yeast)	Utp6	216987	3.33587e-05	0.532368	-1.8784
1417438_at	NM_023697	Mm.119343	NM_023697	ENSMUSG00000020621	retinol dehydrogenase 14 (all-trans and 9-cis)	Rdh14	105014	3.34059e-05	0.660036	-1.51507
1416189_a_at	BC003707	Mm.477740	NM_016906	ENSMUSG00000030082	Sec61 alpha 1 subunit (S. cerevisiae)	Sec61a1	53421	3.34482e-05	1.77045	1.77045
1437208_at	BG063199	Mm.346842	NM_001024910 /// NM_001024911	ENSMUSG00000019917	septin 10	Sept10	103080	3.34758e-05	1.90675	1.90675
1433786_x_at	AI596986	Mm.262252	NM_011354 /// XM_003085419 /// XM_003086361	ENSMUSG00000043770 /// ENSMUSG00000074884	small EDRK-rich factor 2-like /// small EDRK-rich factor 2	LOC100503839 /// Serf2	100503839 /// 378702	3.34884e-05	1.34764	1.34764
1418181_at	AK014601	Mm.390807	NM_001166388 /// NM_001166389 /// NM_001166390 /// NM_008975	ENSMUSG00000059895	protein tyrosine phosphatase 4a3	Ptp4a3	19245	3.34992e-05	0.636823	-1.5703
1448943_at	AK011144	Mm.271745	NM_008737	---	neuropilin 1	Nrp1	18186	3.3631e-05	1.74625	1.74625
1423757_x_at	BC019836	Mm.233799	NM_010517	ENSMUSG00000017493	insulin-like growth factor binding protein 4	Igfbp4	16010	3.36327e-05	2.1657	2.1657
1451740_at	BC019726	Mm.132584	NM_001079849 /// NM_145457	ENSMUSG00000025451	polyadenylate binding protein-interacting protein 1	Paip1	218693	3.38965e-05	0.529563	-1.88835
1423107_at	AK010432	Mm.384918	NM_009458	ENSMUSG00000020390	ubiquitin-conjugating enzyme E2B, RAD6 homology (S. cerevisiae)	Ube2b	22210	3.41431e-05	0.697689	-1.4333
1422375_a_at	NM_009710	Mm.261071	NM_009710	ENSMUSG00000030996	ADP-ribosyltransferase 1	Art1	11870	3.41435e-05	0.610067	-1.63917
1417040_a_at	NM_016778	Mm.3295	NM_016778	ENSMUSG00000026278	BCL2-related ovarian killer protein	Bok	51800	3.41992e-05	1.79801	1.79801
1448381_at	AK018125	Mm.122466	NM_138591	ENSMUSG00000027774	G elongation factor, mitochondrial 1	Gfm1	28030	3.42114e-05	0.583207	-1.71466
1427889_at	AK011566	Mm.204969	NM_001076554 /// NM_001177667 /// NM_001177668	ENSMUSG00000057738	spectrin alpha 2	Spna2	20740	3.433e-05	1.72178	1.72178
1451730_at	BC022935	Mm.16650	NM_001024846 /// NM_009562	ENSMUSG00000046311	zinc finger protein 62	Zfp62	22720	3.4345e-05	0.502682	-1.98933
1460200_s_at	NM_033322	Mm.378263	NM_033322	ENSMUSG00000025245	leucine zipper transcription factor-like 1	Lztfl1	93730	3.43772e-05	0.521109	-1.91898
1426574_a_at	BI410363	Mm.426080	NM_001164099 /// NM_001164100 /// NM_001164101 /// NM_013758	ENSMUSG00000025026	adducin 3 (gamma)	Add3	27360	3.43912e-05	0.614352	-1.62773
1424042_at	BC020100	Mm.236764	NM_153059	ENSMUSG00000034620	transmembrane protein 5	Tmem5	216395	3.44089e-05	0.599461	-1.66817
1438312_s_at	BB324823	Mm.182396	NM_008520	ENSMUSG00000024940	latent transforming growth factor beta binding protein 3	Ltbp3	16998	3.44831e-05	1.68553	1.68553
1435371_x_at	AI315015	Mm.292803	NM_053200	ENSMUSG00000056973	carboxylesterase 1D	Ces1d	104158	3.45239e-05	0.284183	-3.51886
1416959_at	NM_011584	Mm.26587	NM_011584	ENSMUSG00000021775	nuclear receptor subfamily 1, group D, member 2	Nr1d2	353187	3.45519e-05	0.565938	-1.76698
1424362_at	BC016136	Mm.257236	NM_145521	ENSMUSG00000051373	phosphatidic acid phosphatase type 2 domain containing 3	Ppapdc3	227721	3.45538e-05	0.612376	-1.63298
1431890_a_at	AK019458	Mm.288898	NM_027326 /// NM_029931	ENSMUSG00000028496	myeloid/lymphoid or mixed-lineage leukemia (trithorax homolog, Drosophila); translocated to, 3	Mllt3	70122	3.45739e-05	0.574213	-1.74152
1450429_at	AI747133	Mm.30290	NM_007603	ENSMUSG00000067276	calpain 6	Capn6	12338	3.46838e-05	2.06956	2.06956
1425893_a_at	AF055573	Mm.441926	NM_010210	ENSMUSG00000060579	fragile histidine triad gene	Fhit	14198	3.47075e-05	1.99969	1.99969
1425454_a_at	AF128210	Mm.103783	NM_001159424 /// NM_008351	ENSMUSG00000027776	interleukin 12a	Il12a	16159	3.47146e-05	0.450808	-2.21824
1451658_a_at	BC026793	Mm.276043	NM_028925	ENSMUSG00000028099	polymerase (RNA) III (DNA directed) polypeptide C	Polr3c	74414	3.47213e-05	0.551536	-1.81312
1416555_at	NM_007915	Mm.4337	NM_007915	---	etoposide induced 2.4 mRNA	Ei24	13663	3.47606e-05	0.645933	-1.54815
1455815_a_at	AV021552	Mm.477730	NM_018753	ENSMUSG00000018326	tyrosine 3-monooxygenase/tryptophan 5-monooxygenase activation protein, beta polypeptide	Ywhab	54401	3.50322e-05	1.52122	1.52122
1451650_at	BC006690	Mm.252862	NM_027442	ENSMUSG00000063428	D-aspartate oxidase	Ddo	70503	3.52098e-05	0.568159	-1.76007
1420880_a_at	NM_018753	Mm.477730	NM_018753	ENSMUSG00000018326	tyrosine 3-monooxygenase/tryptophan 5-monooxygenase activation protein, beta polypeptide	Ywhab	54401	3.52291e-05	1.59684	1.59684
1423204_at	BB367487	Mm.330674	NM_133847	ENSMUSG00000068040	transmembrane 9 superfamily protein member 4	Tm9sf4	99237	3.57485e-05	2.08629	2.08629
1434436_at	AV036158	Mm.23269	NM_001193309 /// NM_029413	ENSMUSG00000031434	microrchidia 4	Morc4	75746	3.57727e-05	2.18959	2.18959
1451105_at	BC024141	Mm.22856	NM_144879 /// NR_027352	ENSMUSG00000037568	vasohibin 2	Vash2	226841	3.58184e-05	2.14944	2.14944
1426051_a_at	BC006628	Mm.440169	NM_007682	ENSMUSG00000068267	centromere protein B	Cenpb	12616	3.5859e-05	0.549567	-1.81962
1423194_at	BM248774	Mm.35059	NM_009706	ENSMUSG00000035133	Rho GTPase activating protein 5	Arhgap5	11855	3.58655e-05	0.570344	-1.75333
1416610_a_at	NM_007711	Mm.259751	NM_007711 /// NM_173873 /// NM_173874 /// NM_173876	ENSMUSG00000004319	chloride channel 3	Clcn3	12725	3.59357e-05	0.588057	-1.70051
1437270_a_at	BB825816	Mm.347919	NM_019952	ENSMUSG00000040663	cardiotrophin-like cytokine factor 1	Clcf1	56708	3.59475e-05	2.07601	2.07601
1418685_at	NM_054096	Mm.23987	NM_001177845 /// NM_001177846 /// NM_001177847 /// NM_054096	ENSMUSG00000032041	toll-interleukin 1 receptor (TIR) domain-containing adaptor protein	Tirap	117149	3.60071e-05	0.548674	-1.82258
1426043_a_at	AF127766	Mm.458021	NM_001109761 /// NM_001177799 /// NM_007601	ENSMUSG00000079110	calpain 3	Capn3	12335	3.60173e-05	0.634608	-1.57578
1448382_at	NM_023737	Mm.28100	NM_023737	ENSMUSG00000022853	enoyl-Coenzyme A, hydratase/3-hydroxyacyl Coenzyme A dehydrogenase	Ehhadh	74147	3.60469e-05	0.493731	-2.02539
1425732_a_at	D31824	Mm.2154	NM_001008542 /// NM_001008543 /// NM_010847	ENSMUSG00000025025	Max interacting protein 1	Mxi1	17859	3.61934e-05	0.575737	-1.7369
1426528_at	BQ176723	Mm.266341	NM_001077403 /// NM_001077404 /// NM_001077405 /// NM_001077406 /// NM_001077407 /// NM_010939	ENSMUSG00000025969	neuropilin 2	Nrp2	18187	3.65719e-05	1.89211	1.89211
1426463_at	AA170590	Mm.341742	NM_145965 /// NM_172952	ENSMUSG00000047454	gephyrin	Gphn	268566	3.65917e-05	0.566144	-1.76633
1416028_a_at	NM_008258	Mm.1775	NM_008258	ENSMUSG00000020737	hematological and neurological expressed sequence 1	Hn1	15374	3.67612e-05	1.82443	1.82443
1449630_s_at	AW491150	Mm.7445	NM_145515	---	MAP/microtubule affinity-regulating kinase 1	Mark1	226778	3.67758e-05	2.42868	2.42868
1422654_at	NM_009161	Mm.18709	NM_001136080 /// NM_009161	ENSMUSG00000001508	sarcoglycan, alpha (dystrophin-associated glycoprotein)	Sgca	20391	3.68326e-05	0.622844	-1.60554
1425965_at	D50527	Mm.331	NM_019639	---	ubiquitin C	Ubc	22190	3.68376e-05	0.536212	-1.86494
1415929_at	AU080586	Mm.28357	NM_026160	ENSMUSG00000031812	microtubule-associated protein 1 light chain 3 beta	Map1lc3b	67443	3.69175e-05	0.630583	-1.58583
1448996_at	NM_009073	Mm.426094	NM_009073	ENSMUSG00000071648	rod outer segment membrane protein 1	Rom1	19881	3.69352e-05	2.15578	2.15578
1431335_a_at	AK018575	Mm.87599	NM_023395	ENSMUSG00000023336	WAP four-disulfide core domain 1	Wfdc1	67866	3.69417e-05	0.53662	-1.86352
1418746_at	NM_019999	Mm.384726	NM_001039509 /// NM_019999 /// NM_025580	ENSMUSG00000026179	paroxysmal nonkinesiogenic dyskinesia	Pnkd	56695	3.70405e-05	1.98413	1.98413
1450557_at	NM_133199	Mm.432528	NM_133199	ENSMUSG00000001027	sodium channel, voltage-gated, type IV, alpha	Scn4a	110880	3.70653e-05	0.546326	-1.83041
1428125_at	BG975608	Mm.431239	NM_001033474	---	ataxin 7-like 3B	Atxn7l3b	382423	3.72347e-05	1.6154	1.6154
1451217_a_at	BC008259	Mm.272253	NM_028260	ENSMUSG00000042670 /// ENSMUSG00000051116	IMP1 inner mitochondrial membrane peptidase-like (S. cerevisiae)	Immp1l	66541	3.73598e-05	0.630987	-1.58482
1415941_s_at	NM_133349	Mm.24521	NM_001159908 /// NM_133349	ENSMUSG00000053581	zinc finger, AN1-type domain 2A	Zfand2a	100494	3.73601e-05	1.9343	1.9343
1436528_at	AI842353	Mm.24417	NM_178929	ENSMUSG00000025213	Kazal-type serine peptidase inhibitor domain 1	Kazald1	107250	3.73614e-05	0.445936	-2.24247
1420674_at	NM_012044	Mm.296007	NM_012044	ENSMUSG00000028751	phospholipase A2, group IIE	Pla2g2e	26970	3.74033e-05	2.11303	2.11303
1451975_at	BC005638	Mm.383219	NM_026050 /// NM_133703	ENSMUSG00000048910 /// ENSMUSG00000083012	RIKEN cDNA 2810453I06 gene	2810453I06Rik	67238	3.74498e-05	0.612141	-1.63361
1420696_at	NM_013657	Mm.5071	NM_013657	ENSMUSG00000028780	sema domain, immunoglobulin domain (Ig), short basic domain, secreted, (semaphorin) 3C	Sema3c	20348	3.74687e-05	0.492443	-2.03069
1427246_at	BB702366	Mm.217216	NM_001029850 /// NM_001083320 /// NM_001083321 /// NM_010367	---	membrane associated guanylate kinase, WW and PDZ domain containing 1	Magi1	14924	3.75703e-05	1.58456	1.58456
1417979_at	AF291655	Mm.46221	NM_022322	ENSMUSG00000031250	tenomodulin	Tnmd	64103	3.75888e-05	1.88212	1.88212
1420017_at	C76990	Mm.22270	NM_001168679 /// NM_001168680 /// NM_146010	---	tetraspanin 8	Tspan8	216350	3.78623e-05	0.525872	-1.9016
1424474_a_at	BI157430	Mm.289237	NM_145358	ENSMUSG00000029471	calcium/calmodulin-dependent protein kinase kinase 2, beta	Camkk2	207565	3.7892e-05	2.41004	2.41004
1416695_at	BC002055	Mm.1508	NM_009775	ENSMUSG00000041736	translocator protein	Tspo	12257	3.80072e-05	2.10886	2.10886
1454635_at	BB321995	Mm.214746	NM_015822	ENSMUSG00000022124	F-box and leucine-rich repeat protein 3	Fbxl3	50789	3.81084e-05	0.594242	-1.68282
1416083_at	AA124553	Mm.292405	NM_009551	ENSMUSG00000024750	zinc finger, AN1-type domain 5	Zfand5	22682	3.81306e-05	0.712887	-1.40275
1439456_x_at	BB560955	Mm.25148	NM_027439	ENSMUSG00000031007	ATPase, H+ transporting, lysosomal accessory protein 2	Atp6ap2	70495	3.81325e-05	1.72949	1.72949
AFFX-18SRNAMur/X00686_5_at	AFFX-18SRNAMur/X00686_5	---	---	---	---	---	---	3.83176e-05	0.703045	-1.42238
1432143_a_at	AK006835	Mm.390461	NM_153198 /// NM_177993	ENSMUSG00000002996	high mobility group box transcription factor 1	Hbp1	73389	3.83958e-05	0.548835	-1.82204
1424486_a_at	BB284199	Mm.210155	NM_001042513 /// NM_001042514 /// NM_001042523 /// NM_015762	ENSMUSG00000020250	thioredoxin reductase 1	Txnrd1	50493	3.84374e-05	0.5189	-1.92715
1449519_at	NM_007836	Mm.389750	NM_007836	ENSMUSG00000036390	growth arrest and DNA-damage-inducible 45 alpha	Gadd45a	13197	3.84499e-05	1.67925	1.67925
1426345_at	BB005298	Mm.259035	NM_001163622 /// NM_001163623 /// NM_001163624 /// NM_145984	---	prolyl endopeptidase-like	Prepl	213760	3.84539e-05	1.8272	1.8272
1418157_at	NM_010151	Mm.439653	NM_010151	ENSMUSG00000069171	nuclear receptor subfamily 2, group F, member 1	Nr2f1	13865	3.85016e-05	1.79883	1.79883
1416703_at	BC012235	Mm.311337	NM_001168508 /// NM_001168513 /// NM_001168514 /// NM_011951	ENSMUSG00000053436	mitogen-activated protein kinase 14	Mapk14	26416	3.92458e-05	0.609139	-1.64166
1426852_x_at	X96585	Mm.5167	NM_010930	ENSMUSG00000037362	nephroblastoma overexpressed gene	Nov	18133	3.93094e-05	2.26402	2.26402
1451295_a_at	BC005710	Mm.333388	NM_145979	ENSMUSG00000063870	chromodomain helicase DNA binding protein 4	Chd4	107932	3.94629e-05	1.62277	1.62277
AFFX-18SRNAMur/X00686_M_at	AFFX-18SRNAMur/X00686_M	---	---	---	---	---	---	3.94762e-05	0.539022	-1.85521
1419006_s_at	NM_033602	Mm.296457	NM_033602	ENSMUSG00000021846	pellino 2	Peli2	93834	3.95313e-05	0.524383	-1.907
1437513_a_at	BM239422	Mm.29344	NM_019760	ENSMUSG00000019877	serine incorporator 1	Serinc1	56442	3.95431e-05	0.543288	-1.84064
1435767_at	BE951842	Mm.290083	NM_001083917 /// NM_153522 /// NM_178227	ENSMUSG00000049281	sodium channel, voltage-gated, type III, beta	Scn3b	235281	3.98904e-05	2.12723	2.12723
1450919_at	BB373377	Mm.391267	NM_008621	ENSMUSG00000031402	membrane protein, palmitoylated	Mpp1	17524	3.99096e-05	1.74831	1.74831
1422571_at	NM_011581	Mm.26688	NM_011581	---	thrombospondin 2	Thbs2	21826	3.9932e-05	2.10312	2.10312
1421878_at	BC024514	Mm.68933	NM_001163671 /// NM_001163672 /// NM_016961 /// NM_207692	ENSMUSG00000020366	mitogen-activated protein kinase 9	Mapk9	26420	3.99578e-05	0.543783	-1.83897
1417956_at	NM_007702	Mm.449	NM_007702	ENSMUSG00000024526	cell death-inducing DNA fragmentation factor, alpha subunit-like effector A	Cidea	12683	3.99622e-05	1.81639	1.81639
1416686_at	BC021352	Mm.79983	NM_001142916 /// NM_011961	ENSMUSG00000032374	procollagen lysine, 2-oxoglutarate 5-dioxygenase 2	Plod2	26432	3.99677e-05	2.44783	2.44783
1419524_at	NM_009414	Mm.248684	NM_001136084 /// NM_009414	ENSMUSG00000040046	tryptophan hydroxylase 1	Tph1	21990	3.99682e-05	0.533783	-1.87342
1417829_a_at	NM_134050	Mm.172847	NM_134050	ENSMUSG00000021062	RAB15, member RAS oncogene family	Rab15	104886	3.99833e-05	1.78956	1.78956
1421254_a_at	NM_011892	Mm.72173	NM_011892	ENSMUSG00000035296	sarcoglycan, gamma (dystrophin-associated glycoprotein)	Sgcg	24053	4.00315e-05	0.62086	-1.61067
1451839_a_at	AY007702	Mm.355614	NM_001122759 /// NM_008802	ENSMUSG00000069094	phosphodiesterase 7A	Pde7a	18583	4.00998e-05	0.533625	-1.87397
1427663_a_at	BG921314	Mm.239354	NM_007714	ENSMUSG00000020385	CDC like kinase 4	Clk4	12750	4.01115e-05	0.595468	-1.67935
1427689_a_at	AJ242777	Mm.259671	NM_021327	ENSMUSG00000020400	TNFAIP3 interacting protein 1	Tnip1	57783	4.01472e-05	1.56294	1.56294
1451793_at	BC021407	Mm.479237	NM_029436	ENSMUSG00000062901	kelch-like 24 (Drosophila)	Klhl24	75785	4.01687e-05	0.543171	-1.84104
1416612_at	BI251808	Mm.214016	NM_009994	ENSMUSG00000024087	cytochrome P450, family 1, subfamily b, polypeptide 1	Cyp1b1	13078	4.01808e-05	2.65948	2.65948
1424028_at	BC023107	Mm.479557	NM_145412	ENSMUSG00000046691	CTF8, chromosome transmission fidelity factor 8 homolog (S. cerevisiae)	Chtf8	214987	4.0183e-05	1.90628	1.90628
1417884_at	NM_134038	Mm.265874	NM_001029842 /// NM_134038	ENSMUSG00000041920	solute carrier family 16 (monocarboxylic acid transporters), member 6	Slc16a6	104681	4.02196e-05	1.73565	1.73565
1456707_at	BB320816	Mm.443021	---	---	---	---	---	4.03636e-05	0.521891	-1.91611
1420499_at	NM_008102	Mm.10651	NM_008102	ENSMUSG00000037580	GTP cyclohydrolase 1	Gch1	14528	4.03968e-05	2.09115	2.09115
1427037_at	BF227830	Mm.260256	NM_001005331 /// NM_145941	ENSMUSG00000045983	eukaryotic translation initiation factor 4, gamma 1	Eif4g1	208643	4.087e-05	0.525347	-1.9035
1434416_a_at	BB022975	Mm.216072	NM_015830	---	small optic lobes homolog (Drosophila)	Solh	50817	4.1055e-05	1.8144	1.8144
1418506_a_at	NM_011563	Mm.347009	NM_011563	ENSMUSG00000005161	peroxiredoxin 2	Prdx2	21672	4.11193e-05	1.51314	1.51314
1428031_at	BE647763	Mm.323523	NM_145132	ENSMUSG00000050164	melanin-concentrating hormone receptor 1	Mchr1	207911	4.11808e-05	0.45816	-2.18265
1419527_at	NM_016685	Mm.45071	NM_016685	ENSMUSG00000031849	cartilage oligomeric matrix protein	Comp	12845	4.11912e-05	2.3752	2.3752
1450821_at	NM_020005	Mm.255025	NM_001190846 /// NM_020005	ENSMUSG00000000708	K(lysine) acetyltransferase 2B	Kat2b	18519	4.12954e-05	0.555172	-1.80124
1425581_s_at	AF349573	Mm.62886	NM_001167981 /// NM_144731	ENSMUSG00000031608	UDP-N-acetyl-alpha-D-galactosamine: polypeptide N-acetylgalactosaminyltransferase 7	Galnt7	108150	4.15427e-05	0.471794	-2.11957
1437521_s_at	BB312224	Mm.290804	NM_153515	ENSMUSG00000041915	AMME chromosomal region gene 1-like	Ammecr1l	225339	4.16466e-05	1.70937	1.70937
1424358_at	BC016265	Mm.23551	NM_144839	ENSMUSG00000058317	ubiquitin-conjugating enzyme E2E 2 (UBC4/5 homolog, yeast)	Ube2e2	218793	4.17444e-05	1.97962	1.97962
1422973_a_at	NM_009381	Mm.28585	NM_009381	ENSMUSG00000035686	thyroid hormone responsive SPOT14 homolog (Rattus)	Thrsp	21835	4.17505e-05	1.87129	1.87129
1417930_at	NM_008668	Mm.336898	NM_001122895 /// NM_008668	ENSMUSG00000025402	Ngfi-A binding protein 2	Nab2	17937	4.1761e-05	2.40646	2.40646
1456279_a_at	AV094648	Mm.17	NM_012060	ENSMUSG00000002015	B-cell receptor-associated protein 31	Bcap31	27061	4.17692e-05	1.72065	1.72065
1435525_at	BI408602	Mm.390816	NM_001081367	---	potassium channel tetramerisation domain containing 17	Kctd17	72844	4.17753e-05	1.7924	1.7924
1417823_at	AK013138	Mm.237085	NM_001161712 /// NM_013847	ENSMUSG00000006378	glycine C-acetyltransferase (2-amino-3-ketobutyrate-coenzyme A ligase)	Gcat	26912	4.21228e-05	0.540381	-1.85054
1417418_s_at	NM_007748	Mm.43415	NM_007748	ENSMUSG00000041697	cytochrome c oxidase, subunit VI a, polypeptide 1	Cox6a1	12861	4.22232e-05	1.76052	1.76052
1423885_at	BG066605	Mm.1249	NM_010683	ENSMUSG00000026478	laminin, gamma 1	Lamc1	226519	4.22872e-05	1.68434	1.68434
1430542_a_at	AA823938	Mm.371544	NM_007451	ENSMUSG00000016319 /// ENSMUSG00000067161 /// ENSMUSG00000089785	solute carrier family 25 (mitochondrial carrier, adenine nucleotide translocator), member 5	Slc25a5	11740	4.23654e-05	1.9705	1.9705
1435684_at	AV150520	Mm.20845	NM_013790 /// NM_176839	ENSMUSG00000022822	ATP-binding cassette, sub-family C (CFTR/MRP), member 5	Abcc5	27416	4.243e-05	1.8348	1.8348
1436616_at	BE945631	Mm.5294	NM_030266 /// NM_172971	ENSMUSG00000026113	inositol polyphosphate-4-phosphatase, type I	Inpp4a	269180	4.24387e-05	1.62523	1.62523
1454106_a_at	AK017941	Mm.17537	NM_028868	ENSMUSG00000024560	CXXC finger 1 (PHD domain)	Cxxc1	74322	4.24797e-05	0.497491	-2.01009
1423725_at	BC005459	Mm.28777	NM_001166453 /// NM_001166454 /// NM_145629	ENSMUSG00000016382	plastin 3 (T-isoform)	Pls3	102866	4.24974e-05	1.79545	1.79545
1449007_at	NM_009770	Mm.392910	NM_009770 /// NR_002700	ENSMUSG00000022863 /// ENSMUSG00000044645	B-cell translocation gene 3 /// B-cell translocation gene 3 pseudogene	Btg3 /// Gm7334	12228 /// 654432	4.278e-05	1.63037	1.63037
1421379_at	AF184112	Mm.74670	NM_013744	ENSMUSG00000020335	zinc finger protein 354B	Zfp354b	27274	4.27841e-05	0.450636	-2.21909
1451310_a_at	J02583	Mm.930	NM_009984	ENSMUSG00000021477	cathepsin L	Ctsl	13039	4.28103e-05	1.53783	1.53783
1417770_s_at	AW208944	Mm.18472	NM_025959	ENSMUSG00000021832	proteasome (prosome, macropain) 26S subunit, ATPase, 6	Psmc6	67089	4.3067e-05	0.617896	-1.6184
1460407_at	BM244106	Mm.8012	NM_019866	ENSMUSG00000008193	Spi-B transcription factor (Spi-1/PU.1 related)	Spib	272382	4.30938e-05	3.48054	3.48054
1418510_s_at	NM_015791	Mm.251174	NM_015791	ENSMUSG00000038206	F-box protein 8	Fbxo8	50753	4.31217e-05	0.58957	-1.69615
1425183_a_at	BC003459	Mm.280083	NM_024212	ENSMUSG00000032399	ribosomal protein L4	Rpl4	67891	4.35079e-05	0.781894	-1.27895
1426394_at	BB379268	Mm.458184	NM_144545	ENSMUSG00000027236	eukaryotic translation initiation factor 3, subunit J	Eif3j	78655	4.36914e-05	0.639175	-1.56452
1450081_x_at	NM_008155	Mm.390025	NM_008155	ENSMUSG00000036427	glucose phosphate isomerase 1	Gpi1	14751	4.37152e-05	1.3316	1.3316
1428708_x_at	AK011360	Mm.142187	NM_026988	ENSMUSG00000030122	parathymosin	Ptms	69202	4.37547e-05	1.74175	1.74175
1455824_x_at	BB724781	Mm.2863	NM_008408	ENSMUSG00000032116	STT3, subunit of the oligosaccharyltransferase complex, homolog A (S. cerevisiae)	Stt3a	16430	4.38085e-05	1.70237	1.70237
1424675_at	BB825002	Mm.21688	NM_139143	ENSMUSG00000024270	solute carrier family 39 (metal ion transporter), member 6	Slc39a6	106957	4.38661e-05	1.80895	1.80895
1424531_a_at	BC010807	Mm.112	NM_011542	ENSMUSG00000001604	transcription elongation factor A (SII), 3	Tcea3	21401	4.39137e-05	0.580181	-1.7236
1448901_at	NM_019696	---	NM_019696	ENSMUSG00000027408	carboxypeptidase X 1 (M14 family)	Cpxm1	56264	4.39241e-05	2.3119	2.3119
1438686_at	BB531220	Mm.260256	NM_001005331 /// NM_145941	ENSMUSG00000045983	eukaryotic translation initiation factor 4, gamma 1	Eif4g1	208643	4.40615e-05	0.478729	-2.08887
1426360_at	AV328883	Mm.245357	NM_144530	ENSMUSG00000026464	zinc finger CCCH type containing 11A	Zc3h11a	70579	4.40756e-05	0.573947	-1.74232
1450506_a_at	NM_026531	Mm.34109	NM_001162939 /// NM_026531	ENSMUSG00000030609	apoptosis enhancing nuclease	Aen	68048	4.43265e-05	0.540361	-1.85061
1448729_a_at	NM_011129	Mm.2214	NM_011129	ENSMUSG00000020486	septin 4	Sept4	18952	4.44094e-05	1.85757	1.85757
1421814_at	NM_010833	Mm.138876	NM_010833	ENSMUSG00000031207	moesin	Msn	17698	4.47798e-05	2.30314	2.30314
1436715_s_at	BB311117	Mm.28219	NM_026638 /// NM_138754	ENSMUSG00000030682	CDP-diacylglycerol--inositol 3-phosphatidyltransferase (phosphatidylinositol synthase)	Cdipt	52858	4.49768e-05	1.64278	1.64278
1418771_a_at	NM_019775	Mm.24242	NM_019775	ENSMUSG00000021999	carboxypeptidase B2 (plasma)	Cpb2	56373	4.50302e-05	1.90919	1.90919
1416026_a_at	NM_009076	Mm.381297	NM_009076	ENSMUSG00000038900 /// ENSMUSG00000063328 /// ENSMUSG00000069682 /// ENSMUSG00000082419	ribosomal protein L12	Rpl12	269261	4.50995e-05	0.689105	-1.45116
1418066_at	AI323758	Mm.276826	NM_007688	---	cofilin 2, muscle	Cfl2	12632	4.5119e-05	0.659908	-1.51536
1451421_a_at	BC006914	Mm.27792	NM_133185	ENSMUSG00000022540	rogdi homolog (Drosophila)	Rogdi	66049	4.51436e-05	1.67893	1.67893
1451056_at	BB034143	Mm.18347	NM_010817	ENSMUSG00000039067	proteasome (prosome, macropain) 26S subunit, non-ATPase, 7	Psmd7	17463	4.52825e-05	0.644892	-1.55065
1417457_at	NM_025415	Mm.222228	NM_025415	ENSMUSG00000062248	CDC28 protein kinase regulatory subunit 2	Cks2	66197	4.5518e-05	3.1429	3.1429
1456080_a_at	BM239368	Mm.218473	NM_012032	ENSMUSG00000017707	serine incorporator 3	Serinc3	26943	4.55393e-05	0.529343	-1.88913
1421993_a_at	NM_025889	Mm.276255	NM_001078649 /// NM_025889	ENSMUSG00000024845	transmembrane protein 134	Tmem134	66990	4.56708e-05	0.619338	-1.61463
1456251_x_at	BB132602	Mm.1508	NM_009775	ENSMUSG00000041736	translocator protein	Tspo	12257	4.5683e-05	2.37422	2.37422
1425350_a_at	U13262	Mm.18535	NM_001162417 /// NM_001162418 /// NM_010852	ENSMUSG00000027201	myelin basic protein expression factor 2, repressor	Myef2	17876	4.57961e-05	1.88428	1.88428
1418386_at	NM_026526	Mm.45225	NM_026526	ENSMUSG00000021951	N-6 adenine-specific DNA methyltransferase 2 (putative)	N6amt2	68043	4.6087e-05	0.567832	-1.76109
1449460_at	AF403041	Mm.253061	NM_080857 /// NM_178283	ENSMUSG00000033781	ankyrin repeat and SOCS box-containing 13	Asb13	142688	4.68028e-05	0.543899	-1.83858
1417348_at	NM_025966	Mm.358702	NM_025966	ENSMUSG00000062619	RIKEN cDNA 2310039H08 gene	2310039H08Rik	67101	4.68378e-05	0.642667	-1.55602
1451148_at	AF316872	Mm.18539	NM_026880	ENSMUSG00000028756	PTEN induced putative kinase 1	Pink1	68943	4.68961e-05	0.646831	-1.546
1451126_at	BC016260	Mm.289680	NM_001164607 /// NM_001164608 /// NM_026859	ENSMUSG00000022553	MAF1 homolog (S. cerevisiae)	Maf1	68877	4.70292e-05	0.639172	-1.56452
1452658_at	AK011972	Mm.34606	NM_178610	ENSMUSG00000063334	KRR1, small subunit (SSU) processome component, homolog (yeast)	Krr1	52705	4.72906e-05	0.518314	-1.92933
1424015_at	BC022119	Mm.21904	NM_021494	ENSMUSG00000035901	DENN/MADD domain containing 5A	Dennd5a	19347	4.74669e-05	1.50246	1.50246
1423785_at	BE995700	Mm.140619	NM_053207	---	EGL nine homolog 1 (C. elegans)	Egln1	112405	4.76359e-05	0.631911	-1.5825
1422473_at	BM246564	Mm.20181	NM_001177980 /// NM_001177981 /// NM_001177982 /// NM_001177983 /// NM_019840	ENSMUSG00000028525	phosphodiesterase 4B, cAMP specific	Pde4b	18578	4.76491e-05	0.616991	-1.62077
1421013_at	NM_019640	Mm.200516	NM_019640	ENSMUSG00000050017	phosphatidylinositol transfer protein, beta	Pitpnb	56305	4.84358e-05	0.553483	-1.80674
1424130_a_at	BC012674	Mm.21864	NM_008986	ENSMUSG00000004044	polymerase I and transcript release factor	Ptrf	19285	4.88569e-05	1.83485	1.83485
1452181_at	BB312117	Mm.334999	NM_175451	ENSMUSG00000046841	cytoskeleton-associated protein 4	Ckap4	216197	4.88766e-05	2.48828	2.48828
1426812_a_at	BF166604	Mm.301646	NM_146119	ENSMUSG00000026796	family with sequence similarity 129, member B	Fam129b	227737	4.9157e-05	1.94543	1.94543
1427285_s_at	AW012617	Mm.298256	NR_002847	---	metastasis associated lung adenocarcinoma transcript 1 (non-coding RNA)	Malat1	72289	4.91593e-05	0.39959	-2.50257
1434131_at	AV156392	Mm.390400	NM_172557	ENSMUSG00000020375	RUN and FYVE domain containing 1	Rufy1	216724	4.9177e-05	0.613732	-1.62938
1455013_at	AW551927	Mm.290447	NM_011790	ENSMUSG00000064145	ariadne homolog 2 (Drosophila)	Arih2	23807	4.97289e-05	0.622819	-1.6056
1419140_at	NM_007397	Mm.390239	NM_007397	ENSMUSG00000061393	activin receptor IIB	Acvr2b	11481	5.01227e-05	0.555825	-1.79913
1460732_a_at	AF126834	Mm.266875	NM_008909	ENSMUSG00000039457	periplakin	Ppl	19041	5.02921e-05	0.41987	-2.38169
1422508_at	NM_007508	Mm.217787	NM_007508	ENSMUSG00000052459	ATPase, H+ transporting, lysosomal V1 subunit A	Atp6v1a	11964	5.0392e-05	1.89994	1.89994
AFFX-PyruCarbMur/L09192_MA_at	AFFX-PyruCarbMur/L09192_MA	Mm.1845	NM_001162946 /// NM_008797	---	pyruvate carboxylase	Pcx	18563	5.04007e-05	0.529054	-1.89017
1417970_at	NM_026536	Mm.27844	NM_026536	---	ATP synthase, H+ transporting, mitochondrial F0 complex, subunit s	Atp5s	68055	5.04839e-05	0.605646	-1.65113
1419617_at	NM_032397	Mm.32074	NM_032397	ENSMUSG00000002908	potassium intermediate/small conductance calcium-activated channel, subfamily N, member 1	Kcnn1	84036	5.07135e-05	0.559722	-1.7866
1420835_at	BB032012	Mm.46067	NM_026232	ENSMUSG00000022003	solute carrier family 25, member 30	Slc25a30	67554	5.13599e-05	0.551156	-1.81437
1460464_at	AV030118	Mm.291762	NM_001163445	ENSMUSG00000072704	RIKEN cDNA 2700089E24 gene	2700089E24Rik	381820	5.13857e-05	0.570289	-1.7535
1416393_at	NM_013536	Mm.6390	NM_013536	ENSMUSG00000004268	EMG1 nucleolar protein homolog (S. cerevisiae)	Emg1	14791	5.15645e-05	0.683684	-1.46266
1432385_a_at	AK015394	Mm.153008	NM_001048008 /// NM_023328	ENSMUSG00000021557	ATP/GTP binding protein 1	Agtpbp1	67269	5.194e-05	0.497907	-2.00841
1426243_at	BC019483	Mm.28301	NM_145953	ENSMUSG00000028179	cystathionase (cystathionine gamma-lyase)	Cth	107869	5.21082e-05	0.454052	-2.20239
1448944_at	AK011144	Mm.271745	NM_008737	---	neuropilin 1	Nrp1	18186	5.2187e-05	1.77639	1.77639
1435652_a_at	BF228116	Mm.196464	NM_008138	ENSMUSG00000032562	guanine nucleotide binding protein (G protein), alpha inhibiting 2	Gnai2	14678	5.22245e-05	1.80287	1.80287
1417595_at	NM_010791	Mm.3404	NM_010791	ENSMUSG00000001493	mesenchyme homeobox 1	Meox1	17285	5.22504e-05	1.89159	1.89159
1450472_s_at	BI150236	Mm.7320	NM_016769	ENSMUSG00000032402	MAD homolog 3 (Drosophila)	Smad3	17127	5.24012e-05	0.51281	-1.95004
1435981_at	BM118398	Mm.333881	NM_001111016 /// NM_175272	---	neuron navigator 2	Nav2	78286	5.24808e-05	1.73054	1.73054
1450662_at	NM_011571	Mm.479565	NM_011571	ENSMUSG00000028458	testis specific protein kinase 1	Tesk1	21754	5.2515e-05	0.640573	-1.5611
1422794_at	AV273804	Mm.12665	NM_016716	ENSMUSG00000004364	cullin 3	Cul3	26554	5.29588e-05	0.641465	-1.55893
1433756_at	BI452674	Mm.172064	NM_029036	ENSMUSG00000040928	S100P binding protein	S100pbp	74648	5.31164e-05	1.95895	1.95895
1417065_at	NM_007913	Mm.181959	NM_007913	ENSMUSG00000038418	early growth response 1	Egr1	13653	5.31578e-05	2.43711	2.43711
1449702_at	AU016206	Mm.24521	NM_001159908 /// NM_133349	ENSMUSG00000053581	zinc finger, AN1-type domain 2A	Zfand2a	100494	5.31739e-05	1.86939	1.86939
1451448_a_at	BC026936	---	NM_028865	ENSMUSG00000090266	RIKEN cDNA 1110005A03 gene	1110005A03Rik	74319	5.33013e-05	0.626978	-1.59495
1423610_at	BG086961	Mm.289329	NM_019648	ENSMUSG00000036112	methionine aminopeptidase 2	Metap2	56307	5.36016e-05	0.64695	-1.54571
1426349_s_at	AA153892	Mm.159684	NM_001080129 /// NM_001080130 /// NM_001080131 /// NM_001080132 /// NM_001080134 /// NM_011605	---	thymopoietin	Tmpo	21917	5.37362e-05	0.55776	-1.79288
1450471_at	BI150236	Mm.7320	NM_016769	ENSMUSG00000032402	MAD homolog 3 (Drosophila)	Smad3	17127	5.45095e-05	0.540298	-1.85083
1452154_at	BE915338	Mm.21118	NM_172015	ENSMUSG00000037851	isoleucine-tRNA synthetase	Iars	105148	5.4515e-05	0.584213	-1.71171
1450735_at	AF349950	Mm.27831	NM_025443	ENSMUSG00000020116	partner of NOB1 homolog (S. cerevisiae)	Pno1	66249	5.45172e-05	0.629394	-1.58883
1425603_at	BC006049	Mm.27061	NM_001098271 /// NM_025326	---	transmembrane protein 176A	Tmem176a	66058	5.45864e-05	2.38777	2.38777
1420896_at	BB763153	Mm.245715	NM_001177792 /// NM_001177793 /// NM_009222	ENSMUSG00000027287	synaptosomal-associated protein 23	Snap23	20619	5.47045e-05	0.577841	-1.73058
1448277_at	NM_008894	Mm.35788	NM_008894	ENSMUSG00000020471	polymerase (DNA directed), delta 2, regulatory subunit	Pold2	18972	5.47513e-05	0.606962	-1.64755
1416924_at	NM_018772	Mm.38011	NM_001163709 /// NM_018772	ENSMUSG00000047843	brain protein I3	Bri3	55950	5.47722e-05	1.65778	1.65778
1434370_s_at	AV016515	Mm.318259	NM_007983	ENSMUSG00000010517	Fas-associated factor 1	Faf1	14084	5.49646e-05	0.577797	-1.73071
1431530_a_at	AK015705	Mm.31927	NM_019571	ENSMUSG00000028152	tetraspanin 5	Tspan5	56224	5.49789e-05	2.23141	2.23141
1419435_at	NM_009676	Mm.26787	NM_009676	ENSMUSG00000063558	aldehyde oxidase 1	Aox1	11761	5.5025e-05	0.600572	-1.66508
1416471_at	NM_133869	Mm.479595	NM_133869	ENSMUSG00000040774	choline/ethanolaminephosphotransferase 1	Cept1	99712	5.50338e-05	0.64779	-1.54371
1451249_at	BC027404	Mm.275720	NM_001164559 /// NM_001164560 /// NM_198020	ENSMUSG00000001909	TRM1 tRNA methyltransferase 1 homolog (S. cerevisiae)	Trmt1	212528	5.52686e-05	0.619318	-1.61468
1416601_a_at	AF282255	Mm.265744	NM_001081549 /// NM_019466	ENSMUSG00000022951	regulator of calcineurin 1	Rcan1	54720	5.53326e-05	0.555387	-1.80055
1451459_at	BC023122	Mm.128165	NM_026375	ENSMUSG00000026491	AT hook containing transcription factor 1	Ahctf1	226747	5.54211e-05	0.603866	-1.656
1428299_at	AW553942	Mm.310973	NM_001113389 /// NM_007890	ENSMUSG00000022897	dual-specificity tyrosine-(Y)-phosphorylation regulated kinase 1a	Dyrk1a	13548	5.56407e-05	0.567552	-1.76195
1424848_at	U09383	Mm.343607	NM_010610	ENSMUSG00000063142	potassium large conductance calcium-activated channel, subfamily M, alpha member 1	Kcnma1	16531	5.57778e-05	0.512383	-1.95166
1428891_at	AK008716	Mm.5002	NM_145562	---	prostate androgen-regulated mucin-like protein 1	Parm1	231440	5.62454e-05	0.574729	-1.73995
1416318_at	AF426024	Mm.20144	NM_025429	ENSMUSG00000044734	serine (or cysteine) peptidase inhibitor, clade B, member 1a	Serpinb1a	66222	5.62478e-05	2.69366	2.69366
1438504_x_at	BB120486	Mm.278037	NM_026281	---	Transmembrane 7 superfamily member 3	Tm7sf3	67623	5.62684e-05	2.00896	2.00896
1427929_a_at	BG063905	Mm.206159	NM_172134	ENSMUSG00000032788	pyridoxal (pyridoxine, vitamin B6) kinase	Pdxk	216134	5.62731e-05	2.00109	2.00109
1422664_at	NM_016676	Mm.378993	NM_016676	ENSMUSG00000020671	RAB10, member RAS oncogene family	Rab10	19325	5.62965e-05	0.591593	-1.69035
1454891_at	BM214378	Mm.284503	NM_138651	ENSMUSG00000058793	CDP-diacylglycerol synthase (phosphatidate cytidylyltransferase) 2	Cds2	110911	5.63867e-05	1.77696	1.77696
1426819_at	BG076079	Mm.257925	NM_001145824 /// NM_010434	ENSMUSG00000027177	homeodomain interacting protein kinase 3	Hipk3	15259	5.64303e-05	0.698716	-1.4312
1438211_s_at	BB550183	Mm.378235	NM_016974	ENSMUSG00000059824	D site albumin promoter binding protein	Dbp	13170	5.65234e-05	0.642173	-1.55721
1437216_at	BB498608	Mm.338284	NM_176841	ENSMUSG00000032740	coiled coil domain containing 88A	Ccdc88a	108686	5.67582e-05	2.46123	2.46123
1451620_at	BB768838	Mm.477072	NM_153155	---	C1q-like 3	C1ql3	227580	5.73847e-05	1.94983	1.94983
1451500_at	BC026453	Mm.34874	NM_181418	ENSMUSG00000034911	Usher syndrome 1C binding protein 1	Ushbp1	234395	5.75336e-05	1.79982	1.79982
1420944_at	AK014497	Mm.1161	NM_001109043 /// NM_009549	ENSMUSG00000031351	zinc finger protein 185	Zfp185	22673	5.75618e-05	1.77021	1.77021
1434393_at	BM235696	Mm.119155	NM_001190401	ENSMUSG00000056342	ubiquitin specific peptidase 34	Usp34	17847	5.75852e-05	0.567387	-1.76247
1420546_at	NM_009377	Mm.1292	NM_009377	ENSMUSG00000000214	tyrosine hydroxylase	Th	21823	5.79646e-05	2.45364	2.45364
1454842_a_at	AI853240	Mm.21686	NM_178640	ENSMUSG00000039242	UDP-GalNAc:betaGlcNAc beta 1,3-galactosaminyltransferase, polypeptide 2	B3galnt2	97884	5.79974e-05	0.567766	-1.76129
1422612_at	NM_013820	Mm.255848	NM_013820	ENSMUSG00000000628	hexokinase 2	Hk2	15277	5.81048e-05	1.57435	1.57435
1460740_at	AK009844	Mm.290026	NM_028870	ENSMUSG00000047547	clathrin, light polypeptide (Lcb)	Cltb	74325	5.82061e-05	0.624438	-1.60144
1428931_a_at	AK014142	Mm.439943	NM_029922	ENSMUSG00000025237	poly (ADP-ribose) polymerase family, member 6	Parp6	67287	5.82155e-05	0.592953	-1.68647
1422562_at	NM_019662	Mm.29467	NM_019662	ENSMUSG00000031880	Ras-related associated with diabetes	Rrad	56437	5.84573e-05	3.09448	3.09448
1416767_a_at	NM_133697	Mm.10709	NM_133697	ENSMUSG00000037822	RIKEN cDNA 1110003E01 gene	1110003E01Rik	68552	5.84625e-05	1.66135	1.66135
1450026_a_at	AV306734	Mm.477512	NM_001169114 /// NM_016888 /// NM_144514	ENSMUSG00000051355 /// ENSMUSG00000051650	UDP-GlcNAc:betaGal beta-1,3-N-acetylglucosaminyltransferase 2 /// COMM domain containing 1	B3gnt2 /// Commd1	17846 /// 53625	5.85921e-05	2.03247	2.03247
1448780_at	BG069505	Mm.399997	NM_009194	ENSMUSG00000024597	solute carrier family 12, member 2	Slc12a2	20496	5.8606e-05	0.564535	-1.77137
1425281_a_at	AF201289	Mm.22216	NM_001077364 /// NM_010286	ENSMUSG00000031431	TSC22 domain family, member 3	Tsc22d3	14605	5.86126e-05	0.649168	-1.54043
1437614_x_at	AV223474	Mm.478308	NM_146073	ENSMUSG00000034265	zinc finger, DHHC domain containing 14	Zdhhc14	224454	5.86599e-05	2.003	2.003
1416628_at	NM_025791	Mm.440071	NM_025791	ENSMUSG00000075043	transmembrane protein 223	Tmem223	66836	5.88723e-05	0.6461	-1.54775
1419627_s_at	NM_020001	Mm.271782	NM_001190320 /// NM_001190321 /// NM_020001	ENSMUSG00000023349	C-type lectin domain family 4, member n	Clec4n	56620	5.91437e-05	2.31257	2.31257
1460337_at	BB326929	Mm.286495	NM_001135727 /// NM_001135728 /// NM_021389	ENSMUSG00000040990	SH3-domain kinase binding protein 1	Sh3kbp1	58194	5.91703e-05	1.76962	1.76962
1425847_a_at	AB049732	Mm.314618	NM_001164791 /// NM_023057 /// NM_178084	ENSMUSG00000004085	RIKEN cDNA B230120H23 gene	B230120H23Rik	65964	5.95736e-05	0.509043	-1.96447
1416081_at	NM_008539	Mm.223717	NM_008539	ENSMUSG00000031681	MAD homolog 1 (Drosophila)	Smad1	17125	5.95873e-05	1.8158	1.8158
1451405_at	AY046947	Mm.23876	NM_144844	ENSMUSG00000041650	propionyl-Coenzyme A carboxylase, alpha polypeptide	Pcca	110821	5.99741e-05	0.584312	-1.71141
1419186_a_at	NM_009183	Mm.306228	NM_001159745 /// NM_009183	ENSMUSG00000040710	ST8 alpha-N-acetyl-neuraminide alpha-2,8-sialyltransferase 4	St8sia4	20452	6.00498e-05	2.2443	2.2443
1422743_at	NM_008832	Mm.212889	NM_008832 /// NM_173021	ENSMUSG00000034055	phosphorylase kinase alpha 1	Phka1	18679	6.00655e-05	0.682743	-1.46468
1419267_at	AV250496	Mm.245998	NM_010914	ENSMUSG00000020248	nuclear transcription factor-Y beta	Nfyb	18045	6.0103e-05	0.586807	-1.70414
1418023_at	BG067031	Mm.275281	NM_053089	ENSMUSG00000063273	N(alpha)-acetyltransferase 15, NatA auxiliary subunit	Naa15	74838	6.01336e-05	0.664903	-1.50398
1416303_at	AV360881	Mm.294753	NM_019980	ENSMUSG00000022500	LPS-induced TN factor	Litaf	56722	6.04301e-05	2.54972	2.54972
1421204_a_at	NM_029385	Mm.305810	NM_029385	ENSMUSG00000032565	nudix (nucleoside diphosphate linked moiety X)-type motif 16	Nudt16	75686	6.05999e-05	1.60689	1.60689
1431385_a_at	AK002809	Mm.206934	NM_001167910 /// NM_019709	ENSMUSG00000031835	membrane-bound transcription factor peptidase, site 1	Mbtps1	56453	6.06746e-05	0.49568	-2.01743
1426116_at	AY057054	Mm.215164	NM_139152	ENSMUSG00000067081	ankyrin repeat and SOCS box-containing 18	Asb18	208372	6.0929e-05	0.508008	-1.96847
1455180_at	BG063148	Mm.27585	NM_001033208	ENSMUSG00000041361	GRINL1A complex locus	Gcom1	102371	6.10779e-05	1.71909	1.71909
1420644_a_at	NM_021305	Mm.21435	NM_021305	ENSMUSG00000025816	Sec61, alpha subunit 2 (S. cerevisiae)	Sec61a2	57743	6.13175e-05	0.590019	-1.69486
1417796_at	NM_019726	Mm.477738	NM_019726	ENSMUSG00000023170	G protein pathway suppressor 2	Gps2	56310	6.13707e-05	0.597334	-1.6741
1417341_a_at	NM_025800	Mm.291593	NM_025800	ENSMUSG00000047714 /// ENSMUSG00000059237	protein phosphatase 1, regulatory (inhibitor) subunit 2	Ppp1r2	66849	6.13778e-05	0.654734	-1.52734
1454628_at	BE957307	Mm.129415	NM_001039669 /// NM_178787	ENSMUSG00000038271	intermediate filament family orphan 1	Iffo1	320678	6.13961e-05	1.71953	1.71953
1456869_at	AI462089	Mm.3254	NM_001013012	ENSMUSG00000046792	zinc finger protein 787	Zfp787	67109	6.15865e-05	0.47963	-2.08494
1437325_x_at	BB251523	Mm.233117	NM_019698 /// NM_153554	ENSMUSG00000025007	aldehyde dehydrogenase 18 family, member A1	Aldh18a1	56454	6.16012e-05	2.12329	2.12329
1448545_at	AU021035	Mm.234266	NM_008304	ENSMUSG00000022261	syndecan 2	Sdc2	15529	6.17397e-05	1.75797	1.75797
1438154_x_at	AV218922	Mm.10374	NM_001190445 /// NR_033802	---	RIKEN cDNA 2610002J02 gene	2610002J02Rik	67513	6.18749e-05	2.06233	2.06233
1417594_at	NM_019832	Mm.296625	NM_019832	ENSMUSG00000021552	G kinase anchoring protein 1	Gkap1	56278	6.24881e-05	0.629872	-1.58762
1449398_at	NM_025425	Mm.46198	NM_001163945 /// NM_025425	ENSMUSG00000002500	ribosomal protein L3-like	Rpl3l	66211	6.29371e-05	0.698647	-1.43134
1448349_at	BB037317	Mm.266767	NM_013933	---	vesicle-associated membrane protein, associated protein A	Vapa	30960	6.3054e-05	0.517882	-1.93094
1452605_at	AV254642	Mm.268841	NM_001001297 /// NM_177588	ENSMUSG00000048550	threonine synthase-like 1 (bacterial)	Thnsl1	208967	6.31829e-05	0.525736	-1.9021
1417801_a_at	NM_008905	Mm.2817	NM_001163557 /// NM_008905	ENSMUSG00000036528	PTPRF interacting protein, binding protein 2 (liprin beta 2)	Ppfibp2	19024	6.32264e-05	2.13267	2.13267
1415946_at	NM_011822	Mm.362054	NM_011822	ENSMUSG00000025728	phosphatidylinositol glycan anchor biosynthesis, class Q	Pigq	14755	6.35851e-05	1.81709	1.81709
1448204_at	NM_022028	Mm.390480	NM_022028	ENSMUSG00000021067	salvador homolog 1 (Drosophila)	Sav1	64010	6.42868e-05	0.647787	-1.54372
1436506_a_at	AW988981	---	NR_024067	ENSMUSG00000085231	small nucleolar RNA host gene (non-protein coding) 6	Snhg6	73824	6.43285e-05	0.652521	-1.53252
1417500_a_at	BC016492	Mm.330731	NM_009373	ENSMUSG00000037820	transglutaminase 2, C polypeptide	Tgm2	21817	6.44712e-05	1.6802	1.6802
1451509_at	BC019453	Mm.301148	NM_001015889 /// NM_027139 /// NM_027592	---	TAF9 RNA polymerase II, TATA box binding protein (TBP)-associated factor	Taf9	108143	6.48981e-05	0.608668	-1.64293
1424706_at	BC011183	Mm.293030	NM_009558	ENSMUSG00000023892	zinc finger protein 51	Zfp51	22709	6.49275e-05	0.576772	-1.73379
1434481_at	BI695596	Mm.258352	NM_028722	ENSMUSG00000052915	male-specific lethal 1 homolog (Drosophila)	Msl1	74026	6.50802e-05	0.649229	-1.54029
1460318_at	NM_013808	Mm.17235	NM_001198841 /// NM_013808	ENSMUSG00000030470	cysteine and glycine-rich protein 3	Csrp3	13009	6.51546e-05	1.84498	1.84498
1422279_at	NM_010244	Mm.422607	NM_010244	ENSMUSG00000070583	Friend virus susceptibility 1	Fv1	14349	6.54366e-05	0.460482	-2.17164
1453260_a_at	AK010380	Mm.273997	NM_028032	ENSMUSG00000022052	protein phosphatase 2 (formerly 2A), regulatory subunit B (PR 52), alpha isoform	Ppp2r2a	71978	6.62449e-05	0.579355	-1.72606
1436802_at	BG069530	Mm.440026	NM_001042707 /// NM_001042708 /// NM_001042709 /// NM_010561	ENSMUSG00000032178	interleukin enhancer binding factor 3	Ilf3	16201	6.62728e-05	1.98859	1.98859
1426823_s_at	BM195254	Mm.478879	NM_134013	ENSMUSG00000040850	proteasome (prosome, macropain) activator subunit 4	Psme4	103554	6.64665e-05	0.677086	-1.47692
1420610_at	AV024339	Mm.16766	NM_001164198 /// NM_001164199 /// NM_001164200 /// NM_011100	ENSMUSG00000005034	protein kinase, cAMP dependent, catalytic, beta	Prkacb	18749	6.65737e-05	0.535592	-1.86709
1425686_at	BE284491	Mm.336848	NM_009805 /// NM_207653	ENSMUSG00000026031	CASP8 and FADD-like apoptosis regulator	Cflar	12633	6.68158e-05	0.617335	-1.61987
1460235_at	NM_007644	Mm.297964	NM_007644	ENSMUSG00000029426	scavenger receptor class B, member 2	Scarb2	12492	6.76457e-05	1.56212	1.56212
1420039_s_at	C85667	Mm.323442	NM_144811	ENSMUSG00000053411	chromobox homolog 7	Cbx7	52609	6.76596e-05	0.544098	-1.8379
1439332_at	AV251625	Mm.250841	NM_030143	ENSMUSG00000046818	DNA-damage-inducible transcript 4-like	Ddit4l	73284	6.76688e-05	0.582211	-1.71759
1450952_at	AK002622	Mm.34145	NM_001141927 /// NM_023129	ENSMUSG00000038583	phospholamban	Pln	18821	6.79634e-05	2.91123	2.91123
1454813_at	BG295413	Mm.2395	NM_183250	ENSMUSG00000059058 /// ENSMUSG00000078183	coiled-coil domain containing 72	Ccdc72	66167	6.79768e-05	0.718272	-1.39223
1449944_a_at	NM_021305	Mm.21435	NM_021305	ENSMUSG00000025816	Sec61, alpha subunit 2 (S. cerevisiae)	Sec61a2	57743	6.81324e-05	0.623069	-1.60496
1421116_a_at	NM_024226	Mm.472973	NM_024226 /// NM_194051 /// NM_194052 /// NM_194053 /// NM_194054	ENSMUSG00000020458	reticulon 4	Rtn4	68585	6.81441e-05	0.707958	-1.41251
1448700_at	NM_008059	Mm.439721	NM_008059	ENSMUSG00000009633	G0/G1 switch gene 2	G0s2	14373	6.84742e-05	2.72483	2.72483
1448463_at	NM_025762	Mm.300083	NM_025762 /// NM_027500	ENSMUSG00000027942	RIKEN cDNA 4933434E20 gene	4933434E20Rik	99650	6.87741e-05	0.680223	-1.47011
1454086_a_at	AK013416	Mm.29266	NM_001142335 /// NM_001142336 /// NM_001142337 /// NM_008505	ENSMUSG00000032698	LIM domain only 2	Lmo2	16909	6.88032e-05	2.16005	2.16005
1456741_s_at	BB348674	Mm.241700	NM_153581	ENSMUSG00000031517	glycoprotein m6a	Gpm6a	234267	6.8808e-05	0.403262	-2.47978
1415982_at	AV258950	Mm.142843	NM_020586	ENSMUSG00000008429	HERPUD family member 2	Herpud2	80517	6.89795e-05	0.600742	-1.66461
1417310_at	AV174616	Mm.323595	NM_020507	ENSMUSG00000048546	transducer of ERBB2, 2	Tob2	57259	6.89954e-05	0.600788	-1.66448
1457676_at	BB365296	Mm.23987	NM_001177845 /// NM_001177846 /// NM_001177847 /// NM_054096	---	toll-interleukin 1 receptor (TIR) domain-containing adaptor protein	Tirap	117149	6.97422e-05	0.600145	-1.66626
1433618_at	BB397899	Mm.478908	XM_003084488 /// XM_003084489 /// XM_003086224 /// XM_003086225 /// XM_358556 /// XM_913936	ENSMUSG00000087679	RIKEN cDNA C330006A16 gene	C330006A16Rik	109299	6.99985e-05	1.73396	1.73396
1424109_a_at	BC024663	Mm.261984	NM_001113560 /// NM_025374	ENSMUSG00000024026 /// ENSMUSG00000075391	glyoxalase 1	Glo1	109801	7.00131e-05	0.674005	-1.48367
1422930_at	NM_023892	Mm.30220	NM_023892	ENSMUSG00000001014	intercellular adhesion molecule 4, Landsteiner-Wiener blood group	Icam4	78369	7.01839e-05	0.539242	-1.85445
1426784_at	AV077293	Mm.347770	NM_172570	ENSMUSG00000020773	tripartite motif-containing 47	Trim47	217333	7.07375e-05	1.8879	1.8879
1434964_at	BM952039	---	NM_025275	ENSMUSG00000020610	archaelysin family metallopeptidase 2	Amz2	13929	7.07395e-05	0.563596	-1.77432
1451167_at	BC026784	Mm.45686	NM_029339	ENSMUSG00000030714	coiled-coil domain containing 101	Ccdc101	75565	7.08296e-05	0.558458	-1.79064
1427400_at	BB248430	Mm.116815	NM_010691	ENSMUSG00000025216	ladybird homeobox homolog 1 (Drosophila)	Lbx1	16814	7.08522e-05	0.620849	-1.6107
1433940_at	BB239907	Mm.432524	NM_001167669 /// NM_172561	ENSMUSG00000018287	sperm associated antigen 7	Spag7	216873	7.08865e-05	0.614859	-1.62639
1422728_at	NM_010564	Mm.1100	NM_010564	ENSMUSG00000032968	inhibin alpha	Inha	16322	7.09002e-05	1.92139	1.92139
1449076_x_at	NM_134052	Mm.291504	NM_134052	ENSMUSG00000020629	acireductone dioxygenase 1	Adi1	104923	7.22769e-05	0.541155	-1.8479
1451531_at	BC018472	Mm.272127	NM_146097 /// NR_033744	ENSMUSG00000024878	COBW domain containing 1	Cbwd1	226043	7.22928e-05	0.567428	-1.76234
1449303_at	NM_030261	Mm.325126	NM_030261	---	Sestrin 3	Sesn3	75747	7.23562e-05	1.69088	1.69088
1426965_at	BC025198	Mm.261448	NM_029519	ENSMUSG00000051615	RAS related protein 2a	Rap2a	76108	7.24794e-05	1.79431	1.79431
1426462_at	AA170590	Mm.341742	NM_145965 /// NM_172952	ENSMUSG00000047454	gephyrin	Gphn	268566	7.26901e-05	0.643157	-1.55483
1435139_at	AV275156	Mm.275281	NM_053089	---	N(alpha)-acetyltransferase 15, NatA auxiliary subunit	Naa15	74838	7.30651e-05	0.625991	-1.59747
1426644_at	BC002196	Mm.288733	NM_024196	ENSMUSG00000027465	TBC1 domain family, member 20	Tbc1d20	67231	7.30792e-05	1.68953	1.68953
1416117_at	BF161073	Mm.399624	NM_001159563 /// NM_015824	---	origin recognition complex, subunit 3	Orc3	50793	7.30964e-05	0.542854	-1.84212
1449834_at	NM_018832	Mm.67912	NM_018832	ENSMUSG00000031147	MAGI family member, X-linked	Magix	54634	7.31148e-05	0.588882	-1.69813
1424997_at	BC025219	Mm.288714	NM_172276	ENSMUSG00000029439	splicing factor, suppressor of white-apricot homolog (Drosophila)	Sfswap	231769	7.31477e-05	0.563969	-1.77315
1418190_at	NM_011134	Mm.237657	NM_011134	ENSMUSG00000002588	paraoxonase 1	Pon1	18979	7.31791e-05	0.256259	-3.9023
1437211_x_at	BB254141	Mm.430736	NM_134255	ENSMUSG00000032349	ELOVL family member 5, elongation of long chain fatty acids (yeast)	Elovl5	68801	7.32476e-05	1.92569	1.92569
1427539_a_at	BC013559	Mm.62876	NM_025635	ENSMUSG00000019923	ZW10 interactor	Zwint	52696	7.35179e-05	2.11362	2.11362
1450928_at	BB121406	Mm.458006	NM_031166	ENSMUSG00000021379	inhibitor of DNA binding 4	Id4	15904	7.35327e-05	2.30082	2.30082
1418225_at	BB830976	Mm.3411	NM_001025378 /// NM_008765	ENSMUSG00000026037	origin recognition complex, subunit 2	Orc2	18393	7.3538e-05	0.642981	-1.55526
1456617_a_at	BM210677	Mm.377134	NM_026030	ENSMUSG00000052825 /// ENSMUSG00000074656	eukaryotic translation initiation factor 2, subunit 2 (beta)	Eif2s2	67204	7.35459e-05	0.640646	-1.56092
1437279_x_at	BB533095	Mm.2580	NM_011519	ENSMUSG00000020592	syndecan 1	Sdc1	20969	7.39976e-05	2.1752	2.1752
1421992_a_at	NM_010517	Mm.233799	NM_010517	ENSMUSG00000017493	insulin-like growth factor binding protein 4	Igfbp4	16010	7.41715e-05	2.07777	2.07777
1451440_at	AF311699	Mm.77895	NM_139134	ENSMUSG00000022860	chondrolectin	Chodl	246048	7.50583e-05	1.98997	1.98997
1448538_a_at	BE447520	Mm.331964	NM_023665	ENSMUSG00000037266	DNA segment, Chr 4, Wayne State University 53, expressed	D4Wsu53e	27981	7.5227e-05	0.581354	-1.72012
1438606_a_at	BB814844	Mm.257765	NM_013885	ENSMUSG00000037242	chloride intracellular channel 4 (mitochondrial)	Clic4	29876	7.53272e-05	1.94564	1.94564
1427021_s_at	AK002778	Mm.1776	NM_010239	ENSMUSG00000024661	ferritin heavy chain 1	Fth1	14319	7.54496e-05	0.834122	-1.19887
1420502_at	NM_009121	Mm.2734	NM_009121	ENSMUSG00000025283	spermidine/spermine N1-acetyl transferase 1	Sat1	20229	7.54796e-05	2.0858	2.0858
1460723_at	NM_013596	Mm.8003	NM_013596	ENSMUSG00000007480	melanocortin 5 receptor	Mc5r	17203	7.55493e-05	0.50749	-1.97048
1420757_at	NM_008656	Mm.4984	NM_008656	ENSMUSG00000000435	myogenic factor 5	Myf5	17877	7.59636e-05	1.91388	1.91388
1433928_a_at	BF146301	Mm.180458	NM_009438	ENSMUSG00000074129	ribosomal protein L13A	Rpl13a	22121	7.66092e-05	1.68488	1.68488
1428249_at	AK004486	Mm.22521	NM_026869	ENSMUSG00000047824	pygopus 2	Pygo2	68911	7.66296e-05	1.75218	1.75218
1416935_at	NM_011706	Mm.288064	NM_011706	ENSMUSG00000018507	transient receptor potential cation channel, subfamily V, member 2	Trpv2	22368	7.74034e-05	2.4168	2.4168
1416125_at	U16959	Mm.276405	NM_010220	ENSMUSG00000024222	FK506 binding protein 5	Fkbp5	14229	7.74468e-05	0.586163	-1.70601
1428667_at	AW986246	Mm.21108	NM_173740	ENSMUSG00000025037	monoamine oxidase A	Maoa	17161	7.75099e-05	1.82928	1.82928
1420965_a_at	BM120053	Mm.241073	NM_007930	ENSMUSG00000041773	ectodermal-neural cortex 1	Enc1	13803	7.76618e-05	2.14315	2.14315
1448673_at	NM_021495	Mm.328072	NM_021495 /// NM_021496 /// NM_021497	ENSMUSG00000022656	poliovirus receptor-related 3	Pvrl3	58998	7.76819e-05	2.04083	2.04083
1449968_s_at	NM_022816	Mm.352763	NM_019736 /// NM_022816	ENSMUSG00000025287 /// ENSMUSG00000047565	acyl-CoA thioesterase 10 /// acyl-CoA thioesterase 9	Acot10 /// Acot9	56360 /// 64833	7.78096e-05	1.63121	1.63121
1437563_at	BB667768	Mm.267473	NM_001081409	ENSMUSG00000072501	PHD finger protein 20-like 1	Phf20l1	239510	7.79738e-05	0.570967	-1.75141
1417624_at	NM_008667	Mm.25903	NM_008667	ENSMUSG00000002881	Ngfi-A binding protein 1	Nab1	17936	7.84594e-05	1.64981	1.64981
1416424_at	BC011116	Mm.311696	NM_025836	ENSMUSG00000024197	perilipin 3	Plin3	66905	7.88172e-05	1.73475	1.73475
1450626_at	NM_027288	Mm.280536	NM_027288	ENSMUSG00000028164	mannosidase, beta A, lysosomal	Manba	110173	7.88455e-05	1.94209	1.94209
1415803_at	AF010586	Mm.103711	NM_009142	ENSMUSG00000031778	chemokine (C-X3-C motif) ligand 1	Cx3cl1	20312	7.9457e-05	2.00798	2.00798
1425773_s_at	AF260924	Mm.76062	NM_133435	ENSMUSG00000028992	nicotinamide nucleotide adenylyltransferase 1	Nmnat1	66454	7.9506e-05	0.613108	-1.63103
1426936_at	BC002257	---	XM_001004574 /// XM_001004576 /// XM_001004579 /// XM_001479180 /// XM_001480210 /// XM_974872 /// XM_978412 /// XM_989008	---	cDNA sequence BC005512 /// RIKEN cDNA F630007L15 gene /// predicted gene 6958	BC005512 /// F630007L15Rik /// Gm6958	192885 /// 629242 /// 641366	7.96104e-05	2.71485	2.71485
1426253_at	BC018481	Mm.29409	NM_025755	ENSMUSG00000029089	PARK2 co-regulated-like	Pacrgl	66768	7.96466e-05	1.79678	1.79678
1451413_at	AB026997	Mm.29163	NM_009817	---	calpastatin	Cast	12380	7.9682e-05	0.544261	-1.83736
1436783_x_at	AV021552	Mm.477730	NM_018753	ENSMUSG00000018326	tyrosine 3-monooxygenase/tryptophan 5-monooxygenase activation protein, beta polypeptide	Ywhab	54401	7.99974e-05	1.45119	1.45119
1418400_at	NM_026235	Mm.44546	NM_026235	ENSMUSG00000034839	La ribonucleoprotein domain family, member 6	Larp6	67557	8.07164e-05	1.949	1.949
1417353_x_at	BC013777	---	NM_021336	ENSMUSG00000030512	small nuclear ribonucleoprotein polypeptide A	Snrpa1	68981	8.07399e-05	0.591377	-1.69097
1449079_s_at	NM_018784	Mm.212742	NM_018784	ENSMUSG00000022747	ST3 beta-galactoside alpha-2,3-sialyltransferase 6	St3gal6	54613	8.07871e-05	0.666093	-1.50129
1448501_at	NM_019656	Mm.46701	NM_019656	ENSMUSG00000067377	tetraspanin 6	Tspan6	56496	8.11887e-05	1.85858	1.85858
1427151_at	BC021511	Mm.274314	NM_001123327	ENSMUSG00000074994	glutamine and serine rich 1	Qser1	99003	8.13418e-05	0.489351	-2.04352
1416114_at	NM_010097	Mm.29027	NM_010097	ENSMUSG00000029309	SPARC-like 1	Sparcl1	13602	8.15211e-05	1.66518	1.66518
1425534_at	AJ244015	Mm.216257	NM_001111272 /// NM_025303	ENSMUSG00000025920	staufen (RNA binding protein) homolog 2 (Drosophila)	Stau2	29819	8.19843e-05	0.620024	-1.61284
1452143_at	BQ174069	Mm.123110	NM_009260 /// NM_175836	ENSMUSG00000020315	spectrin beta 2	Spnb2	20742	8.2352e-05	1.47064	1.47064
1429296_at	BF465974	Mm.378993	NM_016676	---	RAB10, member RAS oncogene family	Rab10	19325	8.30547e-05	0.681932	-1.46642
1423196_at	BB829652	Mm.2998	NM_008682	ENSMUSG00000019988	neural precursor cell expressed, developmentally down-regulated gene 1	Nedd1	17997	8.31955e-05	0.604881	-1.65322
1448468_a_at	AF033003	Mm.316402	NM_010597	ENSMUSG00000027827	potassium voltage-gated channel, shaker-related subfamily, beta member 1	Kcnab1	16497	8.33073e-05	0.547763	-1.82561
1417420_at	NM_007631	Mm.273049	NM_007631	ENSMUSG00000070348	cyclin D1	Ccnd1	12443	8.37367e-05	2.18602	2.18602
1426914_at	BG076407	Mm.25300	NM_001038602 /// NM_178410	ENSMUSG00000021636	MARVEL (membrane-associating) domain containing 2	Marveld2	218518	8.39037e-05	2.05413	2.05413
1426456_a_at	BG065828	Mm.6370	NM_001164167 /// NM_001164168 /// NM_001164169 /// NM_001164170 /// NM_008602	ENSMUSG00000025423	protein inhibitor of activated STAT 2	Pias2	17344	8.3935e-05	0.625069	-1.59982
1449334_at	BI111620	Mm.4871	NM_011595	ENSMUSG00000020044	tissue inhibitor of metalloproteinase 3	Timp3	21859	8.43735e-05	0.563449	-1.77478
1448924_at	AW488762	Mm.10068	NM_025708	---	transmembrane protein 186	Tmem186	66690	8.44787e-05	0.520882	-1.91982
1455385_at	AV005520	Mm.24865	NM_175353	---	exocyst complex component 6	Exoc6	107371	8.51437e-05	1.51158	1.51158
1438948_x_at	AV101079	Mm.1508	NM_009775	ENSMUSG00000041736	translocator protein	Tspo	12257	8.52433e-05	2.36576	2.36576
1451427_a_at	BC024610	Mm.478945	NM_001164564 /// NM_178444 /// NM_198724 /// NM_198725	ENSMUSG00000026921	EGF-like domain 7	Egfl7	353156	8.52608e-05	1.64501	1.64501
1437354_at	AI154956	---	NR_015479	---	RIKEN cDNA C230091D08 gene	C230091D08Rik	330544	8.52875e-05	0.585049	-1.70926
1449674_s_at	C76364	Mm.29816	NM_001164677 /// NM_001164678 /// NM_011052	ENSMUSG00000032504	programmed cell death 6 interacting protein	Pdcd6ip	18571	8.58201e-05	1.76429	1.76429
1417900_a_at	NM_013703	Mm.4141	NM_001161420 /// NM_013703	ENSMUSG00000024924	very low density lipoprotein receptor	Vldlr	22359	8.64462e-05	0.597654	-1.67321
1423113_a_at	AK009276	Mm.49884	NM_025356	ENSMUSG00000078578	ubiquitin-conjugating enzyme E2D 3 (UBC4/5 homolog, yeast)	Ube2d3	66105	8.64853e-05	0.683699	-1.46263
1429655_at	AW542236	Mm.479247	NM_001113554 /// NM_026149	ENSMUSG00000038736	NudC domain containing 1	Nudcd1	67429	8.65077e-05	0.576544	-1.73447
1417380_at	NM_016721	Mm.207619	NM_016721	---	IQ motif containing GTPase activating protein 1	Iqgap1	29875	8.65871e-05	2.32486	2.32486
1434325_x_at	BB274009	Mm.306163	NM_008923	ENSMUSG00000025855	protein kinase, cAMP dependent regulatory, type I beta	Prkar1b	19085	8.69356e-05	2.14217	2.14217
1422222_at	NM_008412	Mm.207365	NM_008412	ENSMUSG00000049128	involucrin	Ivl	16447	8.69817e-05	2.2775	2.2775
1450896_at	BM248774	Mm.35059	NM_009706	---	Rho GTPase activating protein 5	Arhgap5	11855	8.71051e-05	0.496675	-2.01339
1426916_at	BM211317	Mm.247457	NM_029022	ENSMUSG00000008226	secernin 3	Scrn3	74616	8.71052e-05	0.653823	-1.52947
1435945_a_at	BG865910	Mm.9911	NM_001163510 /// NM_008433	ENSMUSG00000054342	potassium intermediate/small conductance calcium-activated channel, subfamily N, member 4	Kcnn4	16534	8.71482e-05	2.61753	2.61753
1419067_a_at	BB280137	Mm.288639	NM_019983	ENSMUSG00000025340	RAB guanine nucleotide exchange factor (GEF) 1	Rabgef1	56715	8.71696e-05	0.673	-1.48588
1450644_at	M58566	Mm.235132	NM_007564	ENSMUSG00000021127	zinc finger protein 36, C3H type-like 1	Zfp36l1	12192	8.72082e-05	1.71894	1.71894
1449249_at	NM_018764	Mm.332387	NM_001122758 /// NM_018764	ENSMUSG00000029108	protocadherin 7	Pcdh7	54216	8.73833e-05	1.90337	1.90337
1460621_x_at	AV124281	Mm.289630	NM_011739 /// XM_003085802 /// XM_003085803 /// XM_003085804 /// XM_003085805 /// XM_003085806	ENSMUSG00000076432	14-3-3 protein theta-like /// tyrosine 3-monooxygenase/tryptophan 5-monooxygenase activation protein, theta polypeptide	LOC100503129 /// Ywhaq	100503129 /// 22630	8.74947e-05	1.6415	1.6415
1436016_x_at	BF660710	Mm.153226	NM_008112	ENSMUSG00000021218	guanosine diphosphate (GDP) dissociation inhibitor 2	Gdi2	14569	8.84635e-05	1.52692	1.52692
1448990_a_at	AI255256	Mm.3390	NM_001161817 /// NM_010863	ENSMUSG00000018417	myosin IB	Myo1b	17912	8.88375e-05	2.07049	2.07049
1451160_s_at	BB049138	Mm.227506	NM_027514	ENSMUSG00000040511	poliovirus receptor	Pvr	52118	8.89737e-05	1.6876	1.6876
1449670_x_at	AW546472	Mm.379269	NM_031999	ENSMUSG00000021306	G protein-coupled receptor 137B	Gpr137b	83924	8.94622e-05	1.66158	1.66158
1421375_a_at	NM_011313	Mm.100144	NM_011313	ENSMUSG00000001025	S100 calcium binding protein A6 (calcyclin)	S100a6	20200	8.95541e-05	1.67828	1.67828
1424831_at	BC023348	Mm.291815	NM_153507	ENSMUSG00000034361	copine II	Cpne2	234577	9.00517e-05	1.72158	1.72158
1437611_x_at	BB104669	Mm.247651	NM_134471	ENSMUSG00000028678	kinesin family member 2C	Kif2c	73804	9.02652e-05	2.03877	2.03877
1460227_at	BC008107	Mm.8245	NM_001044384 /// NM_011593	ENSMUSG00000001131	tissue inhibitor of metalloproteinase 1	Timp1	21857	9.03441e-05	4.03604	4.03604
1418075_at	AK007601	Mm.27446	NM_011373	ENSMUSG00000079442	ST6 (alpha-N-acetyl-neuraminyl-2,3-beta-galactosyl-1,3)-N-acetylgalactosaminide alpha-2,6-sialyltransferase 4	St6galnac4	20448	9.08446e-05	1.89806	1.89806
1422153_a_at	NM_026853	Mm.33225	NM_026853	ENSMUSG00000031382	ankyrin repeat and SOCS box-containing 11	Asb11	68854	9.08651e-05	0.639134	-1.56462
1424462_at	BC018188	Mm.59812	NM_026168 /// NM_026355	ENSMUSG00000030304	ERGIC and golgi 2	Ergic2	67456	9.09704e-05	0.62323	-1.60455
1454862_at	AV253284	Mm.211477	NM_153412	ENSMUSG00000033149	pleckstrin homology-like domain, family B, member 2	Phldb2	208177	9.09978e-05	1.67104	1.67104
1424947_at	BC023347	Mm.128627	NM_146229	ENSMUSG00000032435	dynein cytoplasmic 1 light intermediate chain 1	Dync1li1	235661	9.13256e-05	0.578833	-1.72761
1427396_a_at	BC024826	Mm.277713	NM_001161854 /// NM_144901	ENSMUSG00000068823	cold shock domain containing E1, RNA binding	Csde1	229663	9.1337e-05	0.727258	-1.37503
1449117_at	NM_010592	Mm.419851	NM_010592	ENSMUSG00000071076	Jun proto-oncogene related gene d	Jund	16478	9.18553e-05	1.66015	1.66015
1423052_at	BI653265	Mm.297768	NM_007479	ENSMUSG00000021877	ADP-ribosylation factor 4	Arf4	11843	9.21109e-05	1.61325	1.61325
1419648_at	NM_008659	Mm.234502	NM_001080774 /// NM_001080775 /// NM_008659	ENSMUSG00000017774	myosin IC	Myo1c	17913	9.23299e-05	1.78856	1.78856
1417183_at	C77509	Mm.477493	NM_019794	ENSMUSG00000031701	DnaJ (Hsp40) homolog, subfamily A, member 2	Dnaja2	56445	9.25252e-05	0.639082	-1.56475
1448268_at	NM_026211	Mm.45233	NM_026211	ENSMUSG00000058569	transmembrane emp24 protein transport domain containing 9	Tmed9	67511	9.25429e-05	1.60177	1.60177
1418083_at	NM_025319	Mm.35693	NM_025319	ENSMUSG00000007777	RIKEN cDNA 0610009B22 gene	0610009B22Rik	66050	9.34721e-05	0.678466	-1.47391
1416072_at	NM_133654	Mm.29798	NM_001111059 /// NM_133654	ENSMUSG00000016494	CD34 antigen	Cd34	12490	9.34951e-05	1.6437	1.6437
1421221_at	NM_133217	Mm.390149	NM_133217	ENSMUSG00000032066	beta-carotene oxygenase 2	Bco2	170752	9.3672e-05	1.57833	1.57833
1448334_a_at	NM_017367	Mm.250419	NM_017367	ENSMUSG00000063015	cyclin I	Ccni	12453	9.37743e-05	1.61394	1.61394
1416565_at	NM_025628	Mm.400	NM_025628	ENSMUSG00000036751	cytochrome c oxidase, subunit VIb polypeptide 1	Cox6b1	110323	9.3915e-05	1.31692	1.31692
1450184_s_at	NM_017376	Mm.270278	NM_017376 /// NM_153484	ENSMUSG00000022389	thyrotroph embryonic factor	Tef	21685	9.45032e-05	0.577348	-1.73206
1418004_a_at	NM_023056	Mm.28385	NM_001164207 /// NM_001164208 /// NM_001164209 /// NM_023056	ENSMUSG00000029810	transmembrane protein 176B	Tmem176b	65963	9.46407e-05	2.50439	2.50439
1454708_at	BG065289	Mm.217161	NM_001103177 /// NM_001103178 /// NM_178688	ENSMUSG00000025085	actin-binding LIM protein 1	Ablim1	226251	9.52188e-05	1.62107	1.62107
1434151_at	AV171622	Mm.220975	NM_027334	ENSMUSG00000054619	methyltransferase like 7A1	Mettl7a1	70152	9.57547e-05	0.600081	-1.66644
1438928_x_at	BB252065	Mm.18503	NM_013610	ENSMUSG00000037966	ninjurin 1	Ninj1	18081	9.57883e-05	1.78464	1.78464
1434625_at	BM118654	Mm.26540	NM_001025373	ENSMUSG00000053347	RIKEN cDNA 4930432O21 gene	4930432O21Rik	74670	9.60383e-05	0.584266	-1.71155
1435634_at	BB549335	Mm.478266	NM_183028	ENSMUSG00000051285	protein-L-isoaspartate (D-aspartate) O-methyltransferase domain containing 1	Pcmtd1	319263	9.66034e-05	0.673833	-1.48405
1436737_a_at	BB737680	Mm.210815	NM_001034962 /// NM_001034963 /// NM_001034964 /// NM_009166 /// NM_178362	ENSMUSG00000025006	sorbin and SH3 domain containing 1	Sorbs1	20411	9.6639e-05	1.65429	1.65429
1434500_at	BF585303	Mm.271934	NM_053273	ENSMUSG00000034714	tweety homolog 2 (Drosophila)	Ttyh2	117160	9.7106e-05	1.77486	1.77486
1421062_s_at	NM_016760	Mm.298875	NM_001080384 /// NM_001080385 /// NM_001080386 /// NM_016760	ENSMUSG00000028478	clathrin, light polypeptide (Lca)	Clta	12757	9.71158e-05	1.54792	1.54792
1455236_x_at	BB704811	Mm.262252	NM_011354 /// XM_003085419 /// XM_003086361	ENSMUSG00000043770 /// ENSMUSG00000074884	small EDRK-rich factor 2-like /// small EDRK-rich factor 2	LOC100503839 /// Serf2	100503839 /// 378702	9.72199e-05	1.3138	1.3138
1416683_at	NM_138749	Mm.267514	NM_001159521 /// NM_138749	ENSMUSG00000036606	plexin B2	Plxnb2	140570	9.72972e-05	2.3282	2.3282
1427483_at	BF578055	Mm.33574	NM_172685	ENSMUSG00000040322	solute carrier family 25 (mitochondrial carrier, phosphate carrier), member 24	Slc25a24	229731	9.73372e-05	2.22053	2.22053
1450085_at	BG244279	Mm.208919	NM_011923	ENSMUSG00000004105	angiopoietin-like 2	Angptl2	26360	9.75704e-05	1.73466	1.73466
1420513_at	BC025062	Mm.252132	NM_026626	ENSMUSG00000026495	EF-hand calcium binding domain 2	Efcab2	68226	9.79251e-05	0.539768	-1.85265
1425400_a_at	BC025116	Mm.272646	NM_019563	ENSMUSG00000070803	Cbp/p300-interacting transactivator, with Glu/Asp-rich carboxy-terminal domain, 4	Cited4	56222	9.79712e-05	0.642771	-1.55576
1449942_a_at	NM_010562	Mm.274846	NM_001161724 /// NM_010562	ENSMUSG00000030890	integrin linked kinase	Ilk	16202	9.84442e-05	1.63134	1.63134
1423852_at	BC024118	Mm.275409	NM_145463	ENSMUSG00000044461	shisa homolog 2 (Xenopus laevis)	Shisa2	219134	9.84957e-05	0.544912	-1.83516
1450035_a_at	BG064340	Mm.257474	NM_018785	ENSMUSG00000061136	PRP40 pre-mRNA processing factor 40 homolog A (yeast)	Prpf40a	56194	9.86129e-05	0.58747	-1.70221
1417645_at	BC021484	Mm.49689	NM_010656	ENSMUSG00000030255	sarcospan	Sspn	16651	9.87356e-05	0.551848	-1.81209
1452335_at	AV024565	Mm.130610	NM_028140	ENSMUSG00000025759	major facilitator superfamily domain containing 8	Mfsd8	72175	9.87545e-05	0.571306	-1.75038
1451021_a_at	BI465857	Mm.30262	NM_009769	ENSMUSG00000005148	Kruppel-like factor 5	Klf5	12224	9.8842e-05	1.69102	1.69102
1418819_at	NM_026011	Mm.271178	NM_026011	ENSMUSG00000030105	ADP-ribosylation factor-like 8B	Arl8b	67166	9.88729e-05	0.643751	-1.55339
1420612_s_at	BE134116	Mm.193688	NM_001164745 /// NM_008974	ENSMUSG00000028788	protein tyrosine phosphatase 4a2	Ptp4a2	19244	9.89709e-05	0.671236	-1.48979
1437082_at	BB246410	Mm.46044	NM_194462	ENSMUSG00000040407	A kinase (PRKA) anchor protein (yotiao) 9	Akap9	100986	9.96666e-05	0.590161	-1.69445
1449110_at	BC018275	Mm.687	NM_007483	---	ras homolog gene family, member B	Rhob	11852	0.000100466	1.66562	1.66562
1427312_at	AK010194	Mm.33857	NM_023821	ENSMUSG00000047419	cardiomyopathy associated 5	Cmya5	76469	0.000101007	0.76499	-1.30721
1419653_a_at	NM_007840	Mm.220038	NM_007840	ENSMUSG00000020719	DEAD (Asp-Glu-Ala-Asp) box polypeptide 5	Ddx5	13207	0.000101156	0.690975	-1.44723
1437033_a_at	BB784099	Mm.35584	NM_013787 /// NM_145468	ENSMUSG00000054115	S-phase kinase-associated protein 2 (p45)	Skp2	27401	0.000101176	1.91876	1.91876
1448340_at	BE986812	Mm.355034	NM_133718	---	transmembrane protein 30A	Tmem30a	69981	0.000101193	0.565212	-1.76925
1445689_at	AA717264	Mm.395989	---	---	---	---	---	0.000101219	1.73261	1.73261
1435823_x_at	AW491662	Mm.478945	NM_001164564 /// NM_178444 /// NM_198724 /// NM_198725	ENSMUSG00000026921	EGF-like domain 7	Egfl7	353156	0.000101676	1.63731	1.63731
1449590_a_at	AB004879	Mm.2045	NM_008624	ENSMUSG00000032470	muscle and microspikes RAS	Mras	17532	0.000101842	2.05673	2.05673
1425704_at	BC022224	Mm.192213	NM_177564	ENSMUSG00000034449	dehydrogenase/reductase (SDR family) member 11	Dhrs11	192970	0.000101891	1.66894	1.66894
1419882_at	AA116459	Mm.440622	---	---	---	---	---	0.00010224	0.480635	-2.08058
1433711_s_at	BG076140	Mm.139418	NM_001013370 /// NM_001162908	ENSMUSG00000038332	sestrin 1	Sesn1	140742	0.000102243	1.56713	1.56713
1423570_at	AW413978	Mm.15691	NM_009593	ENSMUSG00000024030	ATP-binding cassette, sub-family G (WHITE), member 1	Abcg1	11307	0.000102326	2.70284	2.70284
1450994_at	BI662863	Mm.6710	NM_009071	---	Rho-associated coiled-coil containing protein kinase 1	Rock1	19877	0.000102388	1.57621	1.57621
1448564_at	BC003714	Mm.30217	NM_011870	ENSMUSG00000030538	calcium and integrin binding 1 (calmyrin)	Cib1	23991	0.000103574	1.89472	1.89472
1416873_a_at	NM_016756	Mm.111326	NM_016756 /// NM_183417	---	cyclin-dependent kinase 2	Cdk2	12566	0.000103714	1.89093	1.89093
1457272_at	BB284000	Mm.1024	---	---	---	---	---	0.000103864	0.67246	-1.48708
1423352_at	BE693025	Mm.289625	NM_031402	ENSMUSG00000025776	cysteine-rich secretory protein LCCL domain containing 1	Crispld1	83691	0.000104073	1.96265	1.96265
1451104_a_at	BC002169	Mm.216386	NM_009224	ENSMUSG00000063511	small nuclear ribonucleoprotein 70 (U1)	Snrnp70	20637	0.000104285	1.59752	1.59752
1418327_at	NM_026503	Mm.250424	NM_026503	ENSMUSG00000026154	RIKEN cDNA 1110058L19 gene	1110058L19Rik	68002	0.000104296	1.48161	1.48161
1426424_at	BE853371	Mm.18972	NM_026474	ENSMUSG00000022024	SGT1, suppressor of G2 allele of SKP1 (S. cerevisiae)	Sugt1	67955	0.00010484	0.593438	-1.6851
1450479_x_at	X63440	Mm.319117	NM_011203	---	protein tyrosine phosphatase, non-receptor type 12	Ptpn12	19248	0.000104854	1.68255	1.68255
1418697_at	NM_009349	Mm.299	NM_009349	ENSMUSG00000003477	indolethylamine N-methyltransferase	Inmt	21743	0.000104948	0.454757	-2.19898
1419080_at	NM_010275	Mm.4679	NM_010275	ENSMUSG00000022144	glial cell line derived neurotrophic factor	Gdnf	14573	0.000105097	1.51805	1.51805
1434396_a_at	AU017189	Mm.337074	NM_010860 /// XM_484859 /// XM_905351	---	predicted pseudogene 5526 /// myosin, light polypeptide 6, alkali, smooth muscle and non-muscle	Gm5526 /// Myl6	17904 /// 433297	0.000105712	1.51036	1.51036
1452190_at	AK011112	Mm.389969	NM_028243	ENSMUSG00000061119	prolylcarboxypeptidase (angiotensinase C)	Prcp	72461	0.000105726	1.957	1.957
1416075_at	NM_022028	Mm.390480	NM_022028	ENSMUSG00000021067	salvador homolog 1 (Drosophila)	Sav1	64010	0.000105777	0.612296	-1.6332
1423198_a_at	AV305633	Mm.276386	NM_134034	ENSMUSG00000020463	SMEK homolog 2, suppressor of mek1 (Dictyostelium)	Smek2	104570	0.00010619	0.571876	-1.74863
1416328_a_at	NM_025272	Mm.22602	NM_025272	ENSMUSG00000015575	ATPase, H+ transporting, lysosomal V0 subunit E	Atp6v0e	11974	0.000106287	1.63308	1.63308
1422493_at	BG067254	Mm.291519	NM_007757	ENSMUSG00000022742	coproporphyrinogen oxidase	Cpox	12892	0.000107343	0.56426	-1.77223
1427405_s_at	BF682225	Mm.220334	NM_001003955 /// NM_177466	ENSMUSG00000051343	RAB11 family interacting protein 5 (class I)	Rab11fip5	52055	0.000107618	1.865	1.865
1448923_at	NM_011871	Mm.277250	NM_011871	ENSMUSG00000002731	protein kinase, interferon inducible double stranded RNA dependent activator	Prkra	23992	0.00010789	1.71442	1.71442
1429566_a_at	AK016742	Mm.23790	NM_001136065 /// NM_010433	ENSMUSG00000061436	homeodomain interacting protein kinase 2	Hipk2	15258	0.000107981	0.526433	-1.89958
1435738_x_at	AA271358	Mm.262252	NM_011354 /// XM_003085419 /// XM_003086361	ENSMUSG00000043770 /// ENSMUSG00000074884	small EDRK-rich factor 2-like /// small EDRK-rich factor 2	LOC100503839 /// Serf2	100503839 /// 378702	0.000108384	1.29998	1.29998
1424863_a_at	AF170301	Mm.23790	NM_001136065 /// NM_010433	ENSMUSG00000061436	homeodomain interacting protein kinase 2	Hipk2	15258	0.000108668	0.621497	-1.60902
1422810_at	BF780333	Mm.417427	NM_021559	ENSMUSG00000051469	zinc finger protein 191	Zfp191	59057	0.000109038	0.613748	-1.62933
1448028_at	BF536757	Mm.301585	NM_001163847 /// NM_001163848 /// NM_001163849 /// NM_001163850 /// NM_001163851 /// NM_001163852 /// NM_001163853 /// NM_173186	ENSMUSG00000036473	TBC1 domain family, member 24	Tbc1d24	224617	0.000109923	1.82132	1.82132
1428455_at	BB521934	Mm.297859	NM_181277	ENSMUSG00000022371	collagen, type XIV, alpha 1	Col14a1	12818	0.000110337	2.10339	2.10339
1421828_at	BM213828	Mm.25548	NM_008466	ENSMUSG00000021929	karyopherin (importin) alpha 3	Kpna3	16648	0.000110866	0.670116	-1.49228
1450327_at	NM_011028	Mm.8032	NM_001159561 /// NM_011028	ENSMUSG00000022758	purinergic receptor P2X, ligand-gated ion channel, 6	P2rx6	18440	0.000111985	0.601675	-1.66203
1423642_at	BC005547	Mm.479538	NM_146116	ENSMUSG00000036752	tubulin, beta 2C	Tubb2c	227613	0.000112798	0.695377	-1.43807
1426801_at	BB756379	Mm.274399	NM_033144	ENSMUSG00000018398	septin 8	Sept8	20362	0.000112824	1.76751	1.76751
1426461_at	AI788759	Mm.28877	NM_139297	ENSMUSG00000001891	UDP-glucose pyrophosphorylase 2	Ugp2	216558	0.000113713	1.51317	1.51317
1425461_at	AY038079	Mm.28017	NM_134015	ENSMUSG00000020271	F-box and WD-40 domain protein 11	Fbxw11	103583	0.000113797	0.560526	-1.78404
1454149_a_at	AK008585	Mm.23492	NM_207678	ENSMUSG00000029068	cyclin L2	Ccnl2	56036	0.000113836	1.56379	1.56379
1439410_x_at	BI966363	Mm.44226	NM_026542	ENSMUSG00000018677	solute carrier family 25, member 39	Slc25a39	68066	0.000113886	1.45754	1.45754
1454967_at	BM246522	Mm.275414	NM_029870	ENSMUSG00000048249	RIKEN cDNA A930001N09 gene	A930001N09Rik	77128	0.000114436	0.65217	-1.53334
1433640_at	BG070740	Mm.278922	NM_057172	---	far upstream element (FUSE) binding protein 1	Fubp1	51886	0.00011444	1.8452	1.8452
1417869_s_at	NM_022325	Mm.156919	NM_022325	ENSMUSG00000016256	cathepsin Z	Ctsz	64138	0.00011463	2.14163	2.14163
1423073_at	BI157572	Mm.294159	NM_025647	ENSMUSG00000028719	cytidine monophosphate (UMP-CMP) kinase 1	Cmpk1	66588	0.000114752	1.53612	1.53612
1453744_a_at	AK017451	Mm.141054	NM_027799 /// NM_146024	ENSMUSG00000020864	ankyrin repeat domain 40	Ankrd40	71452	0.000115442	0.60018	-1.66617
1448213_at	NM_010730	Mm.248360	NM_010730	ENSMUSG00000024659	annexin A1	Anxa1	16952	0.000116275	1.61876	1.61876
1427639_a_at	Y09234	Mm.251494	NM_011849	ENSMUSG00000021918	NIMA (never in mitosis gene a)-related expressed kinase 4	Nek4	23955	0.000116606	0.562481	-1.77784
1423399_a_at	BG143658	Mm.4714	NM_024189 /// NR_028315	ENSMUSG00000022634	YY1 associated factor 2	Yaf2	67057	0.000117093	0.66198	-1.51062
1420726_x_at	AY033513	Mm.394228	NM_138758	ENSMUSG00000079834	trimethyllysine hydroxylase, epsilon	Tmlhe	192289	0.000117213	1.80784	1.80784
1460213_at	NM_018748	Mm.10409	NM_018748	ENSMUSG00000038708	golgi autoantigen, golgin subfamily a, 4	Golga4	54214	0.000117219	0.67104	-1.49022
1439256_x_at	BB726971	---	NR_003568	---	G protein-coupled receptor 137B, pseudogene	Gpr137b-ps	664862	0.000117222	2.10025	2.10025
1456029_a_at	AW543761	Mm.295441	NM_001033213	ENSMUSG00000033530	tetratricopeptide repeat domain 7B	Ttc7b	104718	0.000117266	0.589232	-1.69712
1460495_s_at	AK011536	Mm.21880	NM_019752	ENSMUSG00000068329	HtrA serine peptidase 2	Htra2	64704	0.000117269	1.77356	1.77356
1438612_a_at	AV076302	Mm.21160	NM_025469	ENSMUSG00000024225	colipase, pancreatic	Clps	109791	0.000117465	1.4396	1.4396
1424951_at	BC015459	Mm.18814	NM_025833	ENSMUSG00000038859	BAI1-associated protein 2-like 1	Baiap2l1	66898	0.000117602	1.97631	1.97631
1456194_a_at	BB255468	Mm.277349	NM_020569	ENSMUSG00000028964	Parkinson disease (autosomal recessive, early onset) 7	Park7	57320	0.000117998	0.712672	-1.40317
1419379_x_at	NM_052823	Mm.22742	NM_007503 /// NM_052823 /// NR_028499	ENSMUSG00000059412	FXYD domain-containing ion transport regulator 2	Fxyd2	11936	0.000118057	2.25639	2.25639
1417750_a_at	NM_026331	Mm.293635	NM_026331	ENSMUSG00000034248	solute carrier family 25, member 37	Slc25a37	67712	0.000118063	1.63289	1.63289
1453470_a_at	BG094302	Mm.193925	NM_010303	ENSMUSG00000020611	guanine nucleotide binding protein, alpha 13	Gna13	14674	0.000118184	1.72288	1.72288
1424176_a_at	BE628614	Mm.259702	NM_013471	ENSMUSG00000029994	annexin A4	Anxa4	11746	0.000118448	1.85189	1.85189
1434181_at	BG070082	Mm.210018	NM_146054	ENSMUSG00000037712	fermitin family homolog 2 (Drosophila)	Fermt2	218952	0.000118812	0.654521	-1.52784
1428942_at	AA796766	Mm.147226	NM_008630	ENSMUSG00000031762	metallothionein 2	Mt2	17750	0.000118846	3.39029	3.39029
1448414_at	NM_011232	Mm.38376	NM_011232	ENSMUSG00000022248	RAD1 homolog (S. pombe)	Rad1	19355	0.000119876	0.53454	-1.87077
1455972_x_at	AV018774	Mm.260164	NM_008212	ENSMUSG00000027984	hydroxyacyl-Coenzyme A dehydrogenase	Hadh	15107	0.000120009	1.31068	1.31068
1423371_at	BF577544	Mm.195753	NM_025882	ENSMUSG00000030042	polymerase (DNA-directed), epsilon 4 (p12 subunit)	Pole4	66979	0.000120012	0.62314	-1.60478
1452353_at	BB762731	Mm.241098	NM_001080707 /// NM_001190297	ENSMUSG00000041762	G protein-coupled receptor 155	Gpr155	68526	0.000120822	0.599389	-1.66837
1452220_at	BQ175788	Mm.436572	NM_001033420	ENSMUSG00000058325	dedicator of cytokinesis 1	Dock1	330662	0.000120835	1.7224	1.7224
1421462_a_at	NM_019783	Mm.27961	NM_001042411 /// NM_019782 /// NM_019783	ENSMUSG00000028641	leprecan 1	Lepre1	56401	0.000120838	1.67455	1.67455
1422441_x_at	NM_009870	Mm.6839	NM_009870	ENSMUSG00000006728	cyclin-dependent kinase 4	Cdk4	12567	0.000120843	1.56572	1.56572
1452742_at	BB010301	Mm.478822	NM_175114	ENSMUSG00000032536	trafficking protein, kinesin binding 1	Trak1	67095	0.000120873	1.58556	1.58556
1423710_at	BC006702	Mm.296221	NM_030225	ENSMUSG00000004789	dihydrolipoamide S-succinyltransferase (E2 component of 2-oxo-glutarate complex)	Dlst	78920	0.000121225	1.46583	1.46583
1416824_at	NM_026592	Mm.31263	NM_026592	ENSMUSG00000027165	RIKEN cDNA B230118H07 gene	B230118H07Rik	68170	0.000122001	0.658317	-1.51902
1450772_at	NM_009519	Mm.22182	NM_009519	ENSMUSG00000015957	wingless-related MMTV integration site 11	Wnt11	22411	0.00012237	1.71721	1.71721
1452203_at	AV313559	Mm.196290	NM_028696	---	oligonucleotide/oligosaccharide-binding fold containing 2A	Obfc2a	109019	0.000122424	1.75178	1.75178
1435807_at	BF467211	Mm.1022	NM_009861	ENSMUSG00000006699	cell division cycle 42 homolog (S. cerevisiae)	Cdc42	12540	0.000122805	1.8784	1.8784
1436391_s_at	BI412445	Mm.214545	NM_001177770 /// NM_001177771 /// NM_145543	ENSMUSG00000027884	chloride channel CLIC-like 1	Clcc1	229725	0.000122892	0.62079	-1.61085
1428372_at	AK008100	Mm.252009	NM_001001326 /// NM_029811	ENSMUSG00000031024	suppression of tumorigenicity 5	St5	76954	0.000123243	1.65351	1.65351
1418569_at	BG070068	Mm.479564	NM_001163256 /// NM_133754	ENSMUSG00000006219	filamin binding LIM protein 1	Fblim1	74202	0.000123849	1.74929	1.74929
1424237_at	BC003941	Mm.285620	NM_001161818 /// NM_144519	ENSMUSG00000027667	zinc finger protein 639	Zfp639	67778	0.000123911	0.644286	-1.5521
1416205_at	NM_009752	Mm.290516	NM_009752	ENSMUSG00000045594	galactosidase, beta 1	Glb1	12091	0.000124397	2.10606	2.10606
1417466_at	NM_133736	Mm.20954	NM_009063	ENSMUSG00000026678	regulator of G-protein signaling 5	Rgs5	19737	0.000124957	1.39373	1.39373
1449356_at	NM_029569	Mm.33171	NM_029569	ENSMUSG00000031519	ankyrin repeat and SOCs box-containing 5	Asb5	76294	0.000125629	0.664969	-1.50383
1419655_at	NM_009389	Mm.24255	NM_001083927 /// NM_001083928 /// NM_009389	ENSMUSG00000032280	transducin-like enhancer of split 3, homolog of Drosophila E(spl)	Tle3	21887	0.000126263	2.05592	2.05592
1454811_a_at	AV026664	Mm.29344	NM_019760	ENSMUSG00000019877	serine incorporator 1	Serinc1	56442	0.000126575	0.65154	-1.53482
1427590_at	BC011182	Mm.127646	NM_011758	ENSMUSG00000037001	zinc finger protein 39	Zfp39	22698	0.000126592	0.582279	-1.71739
1452813_a_at	AK017198	Mm.216574	NM_029074	ENSMUSG00000036810	transmembrane protein 188	Tmem188	382030	0.000126685	0.704542	-1.41936
1427943_at	BI730288	Mm.390319	NM_029344	ENSMUSG00000060923	acylphosphatase 2, muscle type	Acyp2	75572	0.000127273	0.702502	-1.42348
1419814_s_at	AI266795	Mm.24662	NM_011309	ENSMUSG00000044080	S100 calcium binding protein A1	S100a1	20193	0.000127278	1.50784	1.50784
1437752_at	BB706377	Mm.302567	NM_145833	ENSMUSG00000050966	lin-28 homolog A (C. elegans)	Lin28a	83557	0.000127372	1.93715	1.93715
1455625_at	AV319348	Mm.285771	NM_020024	ENSMUSG00000043866	TAF10 RNA polymerase II, TATA box binding protein (TBP)-associated factor	Taf10	24075	0.000127405	0.581921	-1.71845
1418543_s_at	NM_025918	Mm.277638	NM_025918	ENSMUSG00000020925	coiled-coil domain containing 43	Ccdc43	52715	0.000128092	0.658935	-1.5176
1419292_at	NM_030127	Mm.274255	NM_001042615 /// NM_030127	ENSMUSG00000029096	HtrA serine peptidase 3	Htra3	78558	0.000128139	1.67002	1.67002
1452398_at	AV306884	Mm.34031	NM_019588	---	phospholipase C, epsilon 1	Plce1	74055	0.000128164	1.95013	1.95013
1417712_at	AA985754	Mm.377134	NM_026030	ENSMUSG00000052825 /// ENSMUSG00000074656	eukaryotic translation initiation factor 2, subunit 2 (beta)	Eif2s2	67204	0.000128421	0.698905	-1.43081
1448475_at	NM_133859	Mm.211535	NM_133859	ENSMUSG00000027848	olfactomedin-like 3	Olfml3	99543	0.000128686	1.74821	1.74821
1418601_at	NM_011921	Mm.14609	NM_011921	ENSMUSG00000024747	aldehyde dehydrogenase family 1, subfamily A7	Aldh1a7	26358	0.0001288	2.29428	2.29428
1460675_at	AF411055	Mm.271717	NM_080419	ENSMUSG00000038034	immunoglobulin superfamily, member 8	Igsf8	140559	0.000128878	1.83706	1.83706
1436971_x_at	BB100384	Mm.3360	NM_011740	ENSMUSG00000022285	tyrosine 3-monooxygenase/tryptophan 5-monooxygenase activation protein, zeta polypeptide	Ywhaz	22631	0.000129019	1.63587	1.63587
1452110_at	BB757908	Mm.205514	NM_172480	ENSMUSG00000034617	5-methyltetrahydrofolate-homocysteine methyltransferase reductase	Mtrr	210009	0.00012971	0.607409	-1.64634
1449438_at	NM_010072	Mm.422657	NM_009628 /// NM_010072	ENSMUSG00000051149 /// ENSMUSG00000078919	activity-dependent neuroprotective protein /// dolichol-phosphate (beta-D) mannosyltransferase 1	Adnp /// Dpm1	11538 /// 13480	0.000129788	0.669463	-1.49373
1460571_at	BM208197	Mm.21135	NM_148948	ENSMUSG00000041415	Dicer1, Dcr-1 homolog (Drosophila)	Dicer1	192119	0.00012999	0.595905	-1.67812
1430978_at	BM729504	---	NM_024266	---	ribosomal protein S25	Rps25	75617	0.000130172	1.61365	1.61365
1416304_at	AV360881	Mm.294753	NM_019980	ENSMUSG00000022500	LPS-induced TN factor	Litaf	56722	0.000130329	2.29916	2.29916
1449154_at	NM_007729	Mm.209715	NM_007729	ENSMUSG00000027966	collagen, type XI, alpha 1	Col11a1	12814	0.000131813	2.03835	2.03835
1448519_at	D50563	Mm.3019	NM_011565	ENSMUSG00000030796	TEA domain family member 2	Tead2	21677	0.000132069	1.8905	1.8905
1435524_at	AV030603	Mm.260791	NR_028574	ENSMUSG00000086300	small nucleolar RNA host gene 8	Snhg8	69895	0.000132072	0.603213	-1.65779
1418924_at	NM_025886	Mm.21202	NM_025886	ENSMUSG00000038618	Ras association (RalGDS/AF-6) domain family (N-terminal) member 7	Rassf7	66985	0.0001321	1.77204	1.77204
1417960_at	NM_007755	Mm.273122	NM_007755	ENSMUSG00000025586	cytoplasmic polyadenylation element binding protein 1	Cpeb1	12877	0.000132438	0.561132	-1.78211
1451054_at	BE628912	Mm.4777	NM_008768	ENSMUSG00000039196	orosomucoid 1	Orm1	18405	0.000132826	0.453043	-2.2073
1427559_a_at	M31629	Mm.209903	NM_001025093 /// NM_009715	ENSMUSG00000027104	activating transcription factor 2	Atf2	11909	0.000133046	0.539587	-1.85327
1451230_a_at	BC007478	Mm.512	NM_011712	ENSMUSG00000042712	WW domain binding protein 5	Wbp5	22381	0.000133572	1.47994	1.47994
1455915_at	BF583094	Mm.314	NM_015737	ENSMUSG00000090035	UDP-N-acetyl-alpha-D-galactosamine:polypeptide N-acetylgalactosaminyltransferase 4	Galnt4	14426	0.000133647	1.69534	1.69534
1434243_s_at	AV233564	Mm.213292	NM_138599	ENSMUSG00000022752	translocase of outer mitochondrial membrane 70 homolog A (yeast)	Tomm70a	28185	0.000133712	0.57419	-1.74158
1425481_at	BC018506	Mm.28374	NM_144910 /// NM_178854	ENSMUSG00000034724	CCR4-NOT transcription complex, subunit 6-like	Cnot6l	231464	0.000134836	1.77089	1.77089
1427275_at	BI665568	Mm.206841	NM_133786	ENSMUSG00000034349	structural maintenance of chromosomes 4	Smc4	70099	0.000136606	1.90919	1.90919
1420408_a_at	NM_021043	Mm.35670	NM_001044720 /// NM_011511 /// NM_021041 /// NM_021042	ENSMUSG00000030249	ATP-binding cassette, sub-family C (CFTR/MRP), member 9	Abcc9	20928	0.000136621	0.600414	-1.66552
1416417_a_at	NM_025843	Mm.29683	NM_025843	ENSMUSG00000033938	NADH dehydrogenase (ubiquinone) 1 beta subcomplex, 7	Ndufb7	66916	0.000136634	1.36583	1.36583
1451063_at	BB771462	Mm.207203	NM_011505	ENSMUSG00000020546	syntaxin binding protein 4	Stxbp4	20913	0.000136996	0.565029	-1.76982
1429473_at	AV292561	Mm.334581	NM_001039965 /// NM_001039967 /// NM_181274	ENSMUSG00000054648	zinc finger protein 869	Zfp869	66869	0.000137245	0.628979	-1.58988
1424084_at	BB519382	Mm.479541	NM_144904 /// NM_178164	ENSMUSG00000028382	ROD1 regulator of differentiation 1 (S. pombe)	Rod1	230257	0.000137432	2.29692	2.29692
1423665_a_at	BM114165	Mm.277897	NM_016980 /// XM_003085452 /// XM_003085453 /// XM_003085454 /// XM_003085455 /// XM_003086476 /// XM_003086477 /// XM_003086478 /// XM_003086479	ENSMUSG00000058558 /// ENSMUSG00000082064 /// ENSMUSG00000082193 /// ENSMUSG00000086583	60S ribosomal protein L5-like /// ribosomal protein L5	LOC100503670 /// Rpl5	100503670 /// 19983	0.000137435	0.777606	-1.286
1419205_x_at	NM_025663	Mm.46029	NM_001110809 /// NM_025663	ENSMUSG00000028069	G patch domain containing 4	Gpatch4	66614	0.000138058	0.545632	-1.83274
1425051_at	AK010892	Mm.182574	NM_025478	---	isochorismatase domain containing 1	Isoc1	66307	0.000138369	0.628082	-1.59215
1451669_at	AJ271836	Mm.249695	NM_001159496 /// NM_001159497 /// NM_001159498 /// NM_011151	ENSMUSG00000061130	protein phosphatase 1B, magnesium dependent, beta isoform	Ppm1b	19043	0.000138572	0.688733	-1.45194
1449799_s_at	AA516617	Mm.2252	NM_026163	ENSMUSG00000041957	plakophilin 2	Pkp2	67451	0.000138586	1.99615	1.99615
1452259_at	BB308157	Mm.427078	NM_172674	ENSMUSG00000038116	PHD finger protein 20	Phf20	228829	0.000138892	0.631765	-1.58287
1448682_at	NM_019682	Mm.256858	NM_019682	ENSMUSG00000009013	dynein light chain LC8-type 1	Dynll1	56455	0.000139725	1.65156	1.65156
1417985_at	BI696369	Mm.46539	NM_025980	ENSMUSG00000078202	Notch-regulated ankyrin repeat protein	Nrarp	67122	0.000139816	1.90242	1.90242
1448607_at	AW989410	Mm.202727	NM_021524	---	nicotinamide phosphoribosyltransferase	Nampt	59027	0.000139832	0.604607	-1.65397
1417434_at	NM_010274	Mm.3711	NM_001145820 /// NM_010274	ENSMUSG00000026827	glycerol phosphate dehydrogenase 2, mitochondrial	Gpd2	14571	0.000140303	0.659972	-1.51522
1423208_at	BQ174163	Mm.241387	NM_025335	ENSMUSG00000012422	transmembrane protein 167	Tmem167	66074	0.000140455	0.573511	-1.74365
1423674_at	BC018179	Mm.371692	NM_146144	ENSMUSG00000028560	ubiquitin specific peptidase 1	Usp1	230484	0.000140528	0.559916	-1.78598
1423105_a_at	AK010522	Mm.233529	NM_026570	ENSMUSG00000020171	YEATS domain containing 4	Yeats4	64050	0.00014177	1.59905	1.59905
1420980_at	BF456404	Mm.260227	NM_011035	ENSMUSG00000030774	p21 protein (Cdc42/Rac)-activated kinase 1	Pak1	18479	0.000142566	1.6862	1.6862
1424292_at	BC005799	Mm.371655	NM_001172092 /// NM_001172093 /// NM_029523	ENSMUSG00000028175	DEP domain containing 1a	Depdc1a	76131	0.000142596	1.65149	1.65149
1423690_s_at	BC026486	Mm.266611	NM_153410	ENSMUSG00000026930	G-protein signalling modulator 1 (AGS3-like, C. elegans)	Gpsm1	67839	0.000143596	1.72267	1.72267
1460173_at	BC010840	Mm.271967	NM_010688	ENSMUSG00000038366	LIM and SH3 protein 1	Lasp1	16796	0.000143662	1.81007	1.81007
1449893_a_at	NM_008377	Mm.245210	NM_008377	ENSMUSG00000030029	leucine-rich repeats and immunoglobulin-like domains 1	Lrig1	16206	0.000144486	0.574924	-1.73936
1428929_s_at	BC019170	Mm.280725	NM_026255	---	solute carrier family 25 (mitochondrial carrier, phosphate carrier), member 26	Slc25a26	67582	0.000144832	0.624319	-1.60175
1418498_at	AF020737	Mm.7995	NM_010200	ENSMUSG00000031137	fibroblast growth factor 13	Fgf13	14168	0.000145538	0.545854	-1.83199
1448228_at	M65143	Mm.172	NM_010728	---	lysyl oxidase	Lox	16948	0.000145552	1.91403	1.91403
1416344_at	NM_010685	Mm.486	NM_001017959 /// NM_010685	ENSMUSG00000016534	lysosomal-associated membrane protein 2	Lamp2	16784	0.000145598	1.60962	1.60962
1424489_a_at	BC019812	Mm.477809	NM_025873	ENSMUSG00000028653	tRNA isopentenyltransferase 1	Trit1	66966	0.000145869	1.61871	1.61871
1437497_a_at	C77384	Mm.1843	NM_010480	ENSMUSG00000021270 /// ENSMUSG00000082896 /// ENSMUSG00000083899	heat shock protein 90, alpha (cytosolic), class A member 1	Hsp90aa1	15519	0.000145911	1.55025	1.55025
1438961_s_at	AV149605	Mm.399785	NM_178645	ENSMUSG00000020840	bleomycin hydrolase	Blmh	104184	0.000145932	1.49672	1.49672
1421968_a_at	NM_023647	Mm.333893	NM_023647	ENSMUSG00000030452	non imprinted in Prader-Willi/Angelman syndrome 2 homolog (human)	Nipa2	93790	0.000146254	0.648385	-1.54229
1449505_at	U20619	Mm.6952	NM_008465	ENSMUSG00000022905	karyopherin (importin) alpha 1	Kpna1	16646	0.000146263	0.665184	-1.50334
1448378_at	NM_007984	Mm.289707	NM_007984	ENSMUSG00000029581	fascin homolog 1, actin bundling protein (Strongylocentrotus purpuratus)	Fscn1	14086	0.000146439	1.64588	1.64588
1433461_at	AV240527	Mm.196532	NM_030109	ENSMUSG00000024853	splicing factor 3b, subunit 2	Sf3b2	319322	0.000146695	1.54767	1.54767
1424407_s_at	BC019942	---	NM_028763	ENSMUSG00000089715	chromobox homolog 6	Cbx6	494448	0.000146822	1.72553	1.72553
1451348_at	BC004774	Mm.295397	NM_001037937 /// NM_145470	ENSMUSG00000022419	DEP domain containing 6	Depdc6	97998	0.0001477	0.60488	-1.65322
1420460_a_at	NM_011069	Mm.20901	NM_001162387 /// NM_001162388 /// NM_011069 /// NR_027844 /// NR_027845	ENSMUSG00000028102	peroxisomal biogenesis factor 11 beta	Pex11b	18632	0.000148504	0.647374	-1.5447
1451281_at	U62908	Mm.24124	NM_016684	ENSMUSG00000036721	zinc finger and SCAN domain containing 12	Zscan12	22758	0.000149446	0.568939	-1.75766
1417245_at	NM_021434	Mm.275411	NM_021434	ENSMUSG00000022131	G protein-coupled receptor 180	Gpr180	58245	0.00015014	0.664524	-1.50484
1451743_at	BC026369	Mm.329895	NM_001177812 /// NM_001177813 /// NM_146099	ENSMUSG00000047731	DNA segment, Chr 19, Wayne State University 162, expressed	D19Wsu162e	226178	0.00015022	0.564134	-1.77263
1424792_at	BC024607	Mm.35545	NM_145938	ENSMUSG00000021418	ribonuclease P 40 subunit (human)	Rpp40	208366	0.000151199	0.565653	-1.76787
1419249_at	AI327038	Mm.389061	NM_011074	ENSMUSG00000028926	cyclin-dependent kinase 14	Cdk14	18647	0.00015325	2.06678	2.06678
1418017_at	BI689507	Mm.341243	NM_001160219 /// NM_001160220 /// NM_001160221 /// NM_001160222 /// NM_030723 /// NR_027670	ENSMUSG00000020594	pumilio 2 (Drosophila)	Pum2	80913	0.000153293	0.64803	-1.54314
1420981_a_at	NM_010723	Mm.479165	NM_001161769 /// NM_001161770 /// NM_010723	ENSMUSG00000028266	LIM domain only 4	Lmo4	16911	0.000153661	0.642807	-1.55568
1427903_at	BB650419	Mm.458079	NM_029293	ENSMUSG00000026941 /// ENSMUSG00000036504	phosphohistidine phosphatase 1	Phpt1	75454	0.000153823	0.681457	-1.46744
1417661_at	NM_025654	Mm.41449	NM_025654	ENSMUSG00000010362	RAD52 motif 1	Rdm1	66599	0.00015386	0.618237	-1.6175
1450468_at	AW125804	Mm.10694	NM_010865	ENSMUSG00000026697	myocilin	Myoc	17926	0.000153892	0.462422	-2.16253
1417974_at	BF018653	Mm.30601	NM_008467	ENSMUSG00000027782	karyopherin (importin) alpha 4	Kpna4	16649	0.000154071	0.679813	-1.47099
1438680_at	BB429147	Mm.409595	NM_177047	ENSMUSG00000029673	autism susceptibility candidate 2	Auts2	319974	0.000154091	0.625279	-1.59929
1450029_s_at	NM_133721	Mm.335520	NM_001113514 /// NM_133721	ENSMUSG00000039115	integrin alpha 9	Itga9	104099	0.000154502	1.589	1.589
1451811_at	AV091458	Mm.463590	NM_133183	ENSMUSG00000078815	calcium channel, voltage-dependent, gamma subunit 6	Cacng6	54378	0.000155581	0.557418	-1.79398
1451136_a_at	BC003326	Mm.29041	NM_145445	ENSMUSG00000004788	eukaryotic translation initiation factor 2B, subunit 2 beta	Eif2b2	217715	0.000155992	0.683552	-1.46295
1416968_a_at	NM_133943	Mm.479576	NM_001040684 /// NM_133943	ENSMUSG00000042289	hydroxy-delta-5-steroid dehydrogenase, 3 beta- and steroid delta-isomerase 7	Hsd3b7	101502	0.000157181	1.68464	1.68464
1433741_at	BB256012	Mm.249873	NM_007646	ENSMUSG00000029084	CD38 antigen	Cd38	12494	0.00015722	1.69217	1.69217
1416604_at	NM_025567	Mm.29196	NM_025567	ENSMUSG00000022551	cytochrome c-1	Cyc1	66445	0.000157599	1.27468	1.27468
1423598_at	BB303874	Mm.153230	NM_001038999 /// NM_009727	ENSMUSG00000037685	ATPase, aminophospholipid transporter (APLT), class I, type 8A, member 1	Atp8a1	11980	0.000157697	0.571363	-1.7502
1449536_at	NM_032397	Mm.32074	NM_032397	ENSMUSG00000002908	potassium intermediate/small conductance calcium-activated channel, subfamily N, member 1	Kcnn1	84036	0.000157788	0.571902	-1.74855
1454773_at	BQ175050	Mm.24624	NM_011305	ENSMUSG00000015846	retinoid X receptor alpha	Rxra	20181	0.00015814	0.635518	-1.57352
1416706_at	BG916066	Mm.240912	NM_025683	ENSMUSG00000026005	ribulose-5-phosphate-3-epimerase	Rpe	66646	0.000158486	0.614287	-1.6279
1448270_at	BM246099	Mm.413275	NM_019553	---	DEAD (Asp-Glu-Ala-Asp) box polypeptide 21	Ddx21	56200	0.000158828	0.620962	-1.6104
1452389_at	L24495	Mm.367714	NM_001033126 /// NM_001042564	ENSMUSG00000030336	CD27 antigen	Cd27	21940	0.000158879	0.483585	-2.06789
1415779_s_at	NM_013798	Mm.426706	NM_009609	ENSMUSG00000062825	actin, gamma, cytoplasmic 1	Actg1	11465	0.000158994	1.59208	1.59208
1449980_a_at	NM_008072	Mm.388925	NM_008072	ENSMUSG00000029054	gamma-aminobutyric acid (GABA) A receptor, subunit delta	Gabrd	14403	0.000160773	1.81558	1.81558
1426465_at	BG066219	Mm.22094	NM_001042487 /// NM_001042488 /// NM_146128	ENSMUSG00000061689	discs, large homolog-associated protein 4 (Drosophila)	Dlgap4	228836	0.000160784	1.49608	1.49608
1437958_at	BG066856	Mm.266215	NM_011273	ENSMUSG00000026469	xenotropic and polytropic retrovirus receptor 1	Xpr1	19775	0.000160874	0.483836	-2.06681
1434053_x_at	AV216686	Mm.136093	NM_007507	ENSMUSG00000050856	ATP synthase, H+ transporting, mitochondrial F1F0 complex, subunit e	Atp5k	11958	0.000161722	1.35872	1.35872
1420953_at	BF140063	Mm.289106	NM_001024458 /// NM_001102444 /// NM_013457	ENSMUSG00000029106	adducin 1 (alpha)	Add1	11518	0.00016258	1.52371	1.52371
1451134_a_at	BC026789	Mm.28626	NM_027194	ENSMUSG00000031556	TM2 domain containing 2	Tm2d2	69742	0.000162644	0.681302	-1.46778
1434037_s_at	AV094898	Mm.255025	NM_001190846 /// NM_020005	ENSMUSG00000000708	K(lysine) acetyltransferase 2B	Kat2b	18519	0.000162842	0.67219	-1.48767
1426894_s_at	BC023470	Mm.4065	NM_153560	ENSMUSG00000039157	family with sequence similarity 102, member A	Fam102a	98952	0.000162959	1.8028	1.8028
1422499_at	AV114522	Mm.33207	NM_001113545 /// NM_023063	ENSMUSG00000023022	LIM domain and actin binding 1	Lima1	65970	0.000163273	1.74609	1.74609
1418983_at	AV287690	Mm.90218	NM_001005784 /// NM_001005787 /// NM_007704 /// NM_172696	ENSMUSG00000061859	InaD-like (Drosophila)	Inadl	12695	0.000163357	1.55571	1.55571
1460211_a_at	NM_133950	Mm.298433	NM_133950	ENSMUSG00000002778	KDEL (Lys-Asp-Glu-Leu) endoplasmic reticulum protein retention receptor 1	Kdelr1	68137	0.00016409	1.62674	1.62674
1425761_a_at	AF239169	Mm.329560	NM_001164109 /// NM_001164110 /// NM_001164111 /// NM_001164112 /// NM_016791 /// NM_198429	ENSMUSG00000033016	nuclear factor of activated T-cells, cytoplasmic, calcineurin-dependent 1	Nfatc1	18018	0.00016511	1.97015	1.97015
1418450_at	NM_012043	Mm.440163	NM_001195431 /// NM_012043	ENSMUSG00000037206	immunoglobulin superfamily containing leucine-rich repeat	Islr	26968	0.00016513	1.66039	1.66039
1434986_a_at	AI327023	Mm.477740	NM_016906	ENSMUSG00000030082	Sec61 alpha 1 subunit (S. cerevisiae)	Sec61a1	53421	0.000165247	1.62666	1.62666
1435944_s_at	BF580541	Mm.440169	NM_007682	ENSMUSG00000068267	centromere protein B	Cenpb	12616	0.000165659	0.475155	-2.10458
1438975_x_at	AV361868	Mm.478308	NM_146073	ENSMUSG00000034265	zinc finger, DHHC domain containing 14	Zdhhc14	224454	0.000165671	1.84095	1.84095
1425210_s_at	AI465811	Mm.251083	NM_023750	ENSMUSG00000046185	zinc finger protein 84	Zfp84	74352	0.000165982	0.575412	-1.73788
1426884_at	BG795169	Mm.28474	NM_024288	ENSMUSG00000002222	required for meiotic nuclear division 5 homolog A (S. cerevisiae)	Rmnd5a	68477	0.000165986	0.638423	-1.56636
1416067_at	NM_013562	Mm.168	NM_013562	ENSMUSG00000001627	interferon-related developmental regulator 1	Ifrd1	15982	0.000166052	0.623109	-1.60485
1425902_a_at	AF155372	Mm.102365	NM_001177369 /// NM_001177370 /// NM_019408	ENSMUSG00000025225	nuclear factor of kappa light polypeptide gene enhancer in B-cells 2, p49/p100	Nfkb2	18034	0.000167292	1.78418	1.78418
1452085_at	BE134386	Mm.469929	NM_026033	ENSMUSG00000007415	GATA zinc finger domain containing 1	Gatad1	67210	0.000167306	0.628002	-1.59235
1425089_at	BC024837	Mm.101976	NM_145922	ENSMUSG00000027895	potassium voltage gated channel, Shaw-related subfamily, member 4	Kcnc4	99738	0.00016734	0.619602	-1.61394
1427391_a_at	AW412729	Mm.3819	NM_007730	ENSMUSG00000032332	collagen, type XII, alpha 1	Col12a1	12816	0.000168315	1.83531	1.83531
1448593_at	NM_018865	Mm.10222	NM_018865	ENSMUSG00000005124	WNT1 inducible signaling pathway protein 1	Wisp1	22402	0.000169421	1.82367	1.82367
1427736_a_at	AJ318863	Mm.7336	NM_017466	ENSMUSG00000043953	chemokine (C-C motif) receptor-like 2	Ccrl2	54199	0.000169644	0.562113	-1.779
1419805_s_at	C79210	Mm.465375	NM_010282	ENSMUSG00000021302	geranylgeranyl diphosphate synthase 1	Ggps1	14593	0.000170325	0.58089	-1.7215
1417910_at	X75483	Mm.4189	NM_009828	ENSMUSG00000027715	cyclin A2	Ccna2	12428	0.000170366	2.70452	2.70452
1450899_at	BB829652	Mm.2998	NM_008682	ENSMUSG00000019988	neural precursor cell expressed, developmentally down-regulated gene 1	Nedd1	17997	0.000171187	0.670718	-1.49094
1424280_at	BC018329	Mm.476015	NM_027409	ENSMUSG00000023074	motile sperm domain containing 1	Mospd1	70380	0.000171671	0.668834	-1.49514
1450738_at	NM_016705	Mm.41379	NM_001109040 /// NM_001109041 /// NM_001109042 /// NM_016705	ENSMUSG00000022629	kinesin family member 21A	Kif21a	16564	0.000173042	0.602212	-1.66055
1423335_at	AW545354	Mm.24231	NM_019772	ENSMUSG00000030663	RIKEN cDNA 1110004F10 gene	1110004F10Rik	56372	0.000173947	0.655297	-1.52603
1454604_s_at	BB072896	Mm.21950	NM_173007	ENSMUSG00000029669	tetraspanin 12	Tspan12	269831	0.000174244	2.01678	2.01678
1422147_a_at	BC003487	Mm.155620	NM_016915	ENSMUSG00000042632	phospholipase A2, group VI	Pla2g6	53357	0.000174677	0.668469	-1.49596
1435143_at	BB825801	Mm.4454	NM_013508	ENSMUSG00000008398	ELK3, member of ETS oncogene family	Elk3	13713	0.0001753	1.69773	1.69773
1417281_a_at	NM_011985	Mm.29373	NM_011985	ENSMUSG00000029061	matrix metallopeptidase 23	Mmp23	26561	0.000175924	1.72013	1.72013
1449278_at	NM_010121	Mm.247167	NM_010121	ENSMUSG00000031668	eukaryotic translation initiation factor 2 alpha kinase 3	Eif2ak3	13666	0.000176116	1.64679	1.64679
1416805_at	NM_133187	Mm.460017	NM_133187	ENSMUSG00000027955	family with sequence similarity 198, member B	Fam198b	68659	0.000176644	1.77246	1.77246
1423054_at	AK004644	Mm.2654	NM_011715	ENSMUSG00000005103	WD repeat domain 1	Wdr1	22388	0.00017826	1.6848	1.6848
1448428_at	NM_008675	Mm.9404	NM_008675	ENSMUSG00000041120	neuroblastoma, suppression of tumorigenicity 1	Nbl1	17965	0.000178439	1.67169	1.67169
1423341_at	BB377873	Mm.41329	NM_139001	---	chondroitin sulfate proteoglycan 4	Cspg4	121021	0.000178631	1.82098	1.82098
1460208_at	NM_007993	Mm.271644	NM_007993	ENSMUSG00000027204	fibrillin 1	Fbn1	14118	0.000180777	1.80138	1.80138
1416468_at	NM_013467	Mm.250866	NM_013467	ENSMUSG00000053279	aldehyde dehydrogenase family 1, subfamily A1	Aldh1a1	11668	0.00018108	0.606761	-1.6481
1427475_a_at	BC002020	Mm.117709	NM_001190852 /// NM_001190853 /// NM_001190854 /// NM_001190855 /// NM_001190856 /// NM_001190857 /// NM_019808 /// NM_019809 /// NM_022554	---	PDZ and LIM domain 5	Pdlim5	56376	0.00018143	1.66132	1.66132
1428592_s_at	BG064874	Mm.246018	NM_027554	ENSMUSG00000038250	ubiquitin specific peptidase 38	Usp38	74841	0.000181608	0.611643	-1.63494
1421453_at	NM_021566	Mm.34459	NM_021566	ENSMUSG00000017817	junctophilin 2	Jph2	59091	0.000181622	0.543664	-1.83937
1416015_s_at	NM_015751	Mm.5831	NM_015751	ENSMUSG00000058355	ATP-binding cassette, sub-family E (OABP), member 1	Abce1	24015	0.000181765	0.613068	-1.63114
1448433_a_at	NM_008788	Mm.262345	NM_008788	ENSMUSG00000029718	procollagen C-endopeptidase enhancer protein	Pcolce	18542	0.000182024	1.79756	1.79756
1421964_at	NM_008716	Mm.439741	NM_008716	ENSMUSG00000038146	Notch gene homolog 3 (Drosophila)	Notch3	18131	0.000184224	1.93015	1.93015
1417580_s_at	NM_019414	Mm.196558	NM_009150	ENSMUSG00000068874	selenium binding protein 1	Selenbp1	20341	0.000184848	0.56377	-1.77377
1419613_at	NM_007738	Mm.6200	NM_007738	ENSMUSG00000025650	collagen, type VII, alpha 1	Col7a1	12836	0.000185192	1.92894	1.92894
[truncated: 20,692 more rows]
