# Supplementary material for: Transcription Factor EB Controls Metabolic Flexibility during Exercise
Source: Cell Metab. 2017 Jan 10;25(1):182–96. doi: 10.1016/j.cmet.2016.11.003 (PMC5241227; doi:10.1016/j.cmet.2016.11.003)
Supplement: Table S2. TFEB KO Muscle Dataset — Related to Figure 1. Complete list of differentially expressed genes in TFEB-KO muscle microarray dataset (GSE62976). The genes significantly (FDR<0.05) upregulated and downregulated are highlighted in red and in green, respectively. [file mmc3.xlsx]

## Sheet: sheet1
Supplemental Table 2. TFEB-KO muscle dataset.
Probe Set ID	Representative Public ID	UniGene ID	RefSeq Transcript ID	Ensembl	Gene Title	Gene Symbol	Entrez Gene	fdr	ratio (KO/WT)	signed_ratio (KO/WT)
1428942_at	AA796766	Mm.147226	NM_008630	ENSMUSG00000031762	metallothionein 2	Mt2	17750	7.90996e-10	6.47379	6.47379
1422557_s_at	NM_013602	Mm.192991	NM_013602	ENSMUSG00000031765	metallothionein 1	Mt1	17748	2.84406e-09	4.56446	4.56446
1420249_s_at	AV084904	Mm.137	NM_009139	ENSMUSG00000018927	chemokine (C-C motif) ligand 6	Ccl6	20305	2.37966e-07	3.74675	3.74675
1426808_at	X16834	Mm.248615	NM_001145953 /// NM_010705	ENSMUSG00000050335	lectin, galactose binding, soluble 3	Lgals3	16854	2.86219e-07	4.32918	4.32918
1422562_at	NM_019662	Mm.29467	NM_019662	ENSMUSG00000031880	Ras-related associated with diabetes	Rrad	56437	8.6627e-07	4.40278	4.40278
1422566_at	NM_011549	Mm.2305	NM_001161722 /// NM_001161723 /// NM_011549	ENSMUSG00000023990	transcription factor EB	Tcfeb	21425	9.76523e-07	0.331798	-3.01389
1417266_at	BC002073	Mm.137	NM_009139	ENSMUSG00000018927	chemokine (C-C motif) ligand 6	Ccl6	20305	1.17e-06	3.42913	3.42913
1415939_at	NM_021355	Mm.287146	NM_021355	ENSMUSG00000041559	fibromodulin	Fmod	14264	1.31175e-06	0.366588	-2.72786
1448591_at	NM_021281	Mm.3619	NM_021281	ENSMUSG00000038642	cathepsin S	Ctss	13040	1.47004e-06	4.11492	4.11492
1455899_x_at	BB241535	Mm.3468	NM_007707	ENSMUSG00000053113	suppressor of cytokine signaling 3	Socs3	12702	1.52239e-06	4.25179	4.25179
1422411_s_at	NM_017388	Mm.86948	NM_001012766 /// NM_007894 /// NM_007895 /// NM_017388	ENSMUSG00000072596 /// ENSMUSG00000072599 /// ENSMUSG00000072601	cDNA sequence BC151093 /// eosinophil-associated, ribonuclease A family, member 1 /// eosinophil-associated, ribonuclease A family, member 12 /// eosinophil-associated, ribonuclease A family, member 2 /// eosinophil-associated, ribonuclease A family, member 3	BC151093 /// Ear1 /// Ear12 /// Ear2 /// Ear3	100499478 /// 13586 /// 13587 /// 503845 /// 53876	1.84038e-06	3.00897	3.00897
1417936_at	AF128196	Mm.416125	NM_011338	ENSMUSG00000019122	chemokine (C-C motif) ligand 9	Ccl9	20308	5.02893e-06	2.7769	2.7769
1439426_x_at	AV058500	Mm.177539	NM_013590	ENSMUSG00000069515	lysozyme 1	Lyz1	17110	6.67334e-06	2.59252	2.59252
1456212_x_at	BB831725	Mm.3468	NM_007707	ENSMUSG00000053113	suppressor of cytokine signaling 3	Socs3	12702	7.28492e-06	3.73441	3.73441
1426645_at	AU079047	Mm.1843	NM_010480	ENSMUSG00000021270 /// ENSMUSG00000083899	heat shock protein 90, alpha (cytosolic), class A member 1	Hsp90aa1	15519	1.01995e-05	2.20264	2.20264
1438511_a_at	BB408123	Mm.29811	NM_025427	ENSMUSG00000022018	RIKEN cDNA 1190002H23 gene	1190002H23Rik	66214	1.02514e-05	2.41045	2.41045
1449254_at	NM_009263	Mm.288474	NM_009263	ENSMUSG00000029304	secreted phosphoprotein 1	Spp1	20750	1.04756e-05	2.87707	2.87707
1452388_at	AW763765	Mm.6388	NM_010479	---	heat shock protein 1A	Hspa1a	193740	1.07246e-05	6.61117	6.61117
1419527_at	NM_016685	Mm.45071	NM_016685	ENSMUSG00000031849	cartilage oligomeric matrix protein	Comp	12845	1.25932e-05	0.478966	-2.08783
1427343_at	BC026377	Mm.179267	NM_029182	ENSMUSG00000034472	RASD family, member 2	Rasd2	75141	1.31256e-05	0.419384	-2.38445
1427126_at	M12573	Mm.372314	NM_010478	---	heat shock protein 1B	Hspa1b	15511	1.4564e-05	7.78469	7.78469
1438902_a_at	C77287	Mm.1843	NM_010480	ENSMUSG00000021270	heat shock protein 90, alpha (cytosolic), class A member 1	Hsp90aa1	15519	1.48273e-05	2.35288	2.35288
1427344_s_at	BC026377	Mm.179267	NM_029182	ENSMUSG00000034472	RASD family, member 2	Rasd2	75141	1.49852e-05	0.430202	-2.32449
1427127_x_at	M12573	Mm.372314	NM_010478	---	heat shock protein 1B	Hspa1b	15511	1.52447e-05	7.28016	7.28016
1427076_at	L20315	Mm.3999	NM_010821	---	macrophage expressed gene 1	Mpeg1	17476	1.60843e-05	3.37036	3.37036
1456084_x_at	BB532202	Mm.287146	NM_021355	ENSMUSG00000041559	fibromodulin	Fmod	14264	1.83357e-05	0.38068	-2.62688
1416318_at	AF426024	Mm.20144	NM_025429	ENSMUSG00000044734	serine (or cysteine) peptidase inhibitor, clade B, member 1a	Serpinb1a	66222	2.07415e-05	3.3774	3.3774
1416600_a_at	AF282255	Mm.265744	NM_001081549 /// NM_019466	ENSMUSG00000022951	regulator of calcineurin 1	Rcan1	54720	2.17255e-05	2.07496	2.07496
1416576_at	NM_007707	Mm.3468	NM_007707	ENSMUSG00000053113	suppressor of cytokine signaling 3	Socs3	12702	2.6021e-05	2.68829	2.68829
1418003_at	NM_025427	Mm.29811	NM_025427	ENSMUSG00000022018	RIKEN cDNA 1190002H23 gene	1190002H23Rik	66214	2.80412e-05	2.15663	2.15663
1449533_at	NM_026433	Mm.212428	NM_026433	ENSMUSG00000069763	transmembrane protein 100	Tmem100	67888	2.82118e-05	2.5779	2.5779
1420464_s_at	NM_011093	Mm.3189	NM_001166672 /// NM_008848 /// NM_011087 /// NM_011088 /// NM_011089 /// NM_011090 /// NM_011091 /// NM_011093 /// NM_011094 /// NM_011095 /// NR_028115 /// XM_001006422 /// XM_913198 /// XM_987746 /// XR_004829 /// XR_032476	ENSMUSG00000030427 /// ENSMUSG00000058818 /// ENSMUSG00000074417 /// ENSMUSG00000074418 /// ENSMUSG00000074420 /// ENSMUSG00000080917 /// ENSMUSG00000089942	predicted pseudogene 10693 /// predicted gene 14548 /// leukocyte immunoglobulin-like receptor, subfamily A (with TM domain), member 6 /// leukocyte immunoglobulin-like receptor, subfamily B (with TM and ITIM domains), member 3 /// paired-Ig-like receptor A1 /// paired-Ig-like receptor A11 /// paired-Ig-like receptor A2 /// paired-Ig-like receptor A4 /// paired-Ig-like receptor A6 /// paired-Ig-l…	Gm10693 /// Gm14548 /// Lilra6 /// Lilrb3 /// Pira1 /// Pira11 /// Pira2 /// Pira4 /// Pira6 /// Pira7	100038909 /// 18722 /// 18724 /// 18725 /// 18726 /// 18727 /// 18729 /// 18730 /// 18733 /// 675749	2.83003e-05	2.69771	2.69771
1416431_at	NM_026473	Mm.181860	NM_026473	ENSMUSG00000001473	tubulin, beta 6	Tubb6	67951	3.53197e-05	2.25774	2.25774
1437718_x_at	BB483571	Mm.287146	NM_021355	ENSMUSG00000041559	fibromodulin	Fmod	14264	4.15335e-05	0.423811	-2.35954
1460555_at	BM242294	Mm.217319	NM_001080381 /// NM_029679 /// NM_178658	ENSMUSG00000036006	family with sequence similarity 65, member B	Fam65b	193385	4.17874e-05	1.96651	1.96651
1437726_x_at	BB111335	Mm.2570	NM_009777	ENSMUSG00000036905	complement component 1, q subcomponent, beta polypeptide	C1qb	12260	4.25259e-05	2.82553	2.82553
1436996_x_at	AV066625	Mm.177539	NM_013590	ENSMUSG00000069515	lysozyme 1	Lyz1	17110	4.28418e-05	2.63551	2.63551
1418457_at	AF252873	Mm.30211	NM_019568	ENSMUSG00000021508	chemokine (C-X-C motif) ligand 14	Cxcl14	57266	4.6762e-05	2.04935	2.04935
1452731_x_at	BM195235	Mm.432066	NM_001024712 /// NM_001029930 /// NM_001177714 /// NM_001177715 /// NR_033121 /// NR_033388 /// XR_033080 /// XR_105595 /// XR_105603	---	predicted gene, ENSMUSG00000068790 /// alpha-takusan pseudogene /// predicted gene 2897 /// alpha-takusan pseudogene /// predicted gene 3373 /// predicted gene 3558 /// predicted gene 3696 /// predicted pseudogene 8348	ENSMUSG00000068790 /// Gm10128 /// Gm2897 /// Gm3002 /// Gm3373 /// Gm3558 /// Gm3696 /// Gm8348	100036568 /// 100040671 /// 100040852 /// 100041874 /// 100042149 /// 100042312 /// 545007 /// 666890	5.38217e-05	0.466469	-2.14377
1433532_a_at	AI323506	Mm.252063	NM_001025245 /// NM_001025251 /// NM_001025254 /// NM_001025255 /// NM_001025256 /// NM_001025258 /// NM_001025259 /// NM_010777	ENSMUSG00000041607	myelin basic protein	Mbp	17196	5.88618e-05	0.305694	-3.27124
1425505_at	BF451748	Mm.33360	NM_139300	ENSMUSG00000022836	myosin, light polypeptide kinase	Mylk	107589	5.97422e-05	0.486454	-2.05569
1427020_at	BC026446	Mm.344095	NM_172604	ENSMUSG00000034463	scavenger receptor class A, member 3	Scara3	219151	6.01865e-05	2.37803	2.37803
1419646_a_at	NM_010777	Mm.252063	NM_001025245 /// NM_001025251 /// NM_001025254 /// NM_001025255 /// NM_001025256 /// NM_001025258 /// NM_001025259 /// NM_010777	ENSMUSG00000041607	myelin basic protein	Mbp	17196	6.07613e-05	0.358566	-2.78889
1425993_a_at	D67017	Mm.270681	NM_013559	ENSMUSG00000029657	heat shock 105kDa/110kDa protein 1	Hsph1	15505	6.96743e-05	1.95528	1.95528
1452318_a_at	M12573	Mm.372314	NM_010478	---	heat shock protein 1B	Hspa1b	15511	7.30201e-05	6.53349	6.53349
1437685_x_at	BB235530	Mm.287146	NM_021355	ENSMUSG00000041559	fibromodulin	Fmod	14264	8.18838e-05	0.423489	-2.36134
1419599_s_at	NM_026835	Mm.290390	NM_026835	ENSMUSG00000024679	membrane-spanning 4-domains, subfamily A, member 6D	Ms4a6d	68774	8.5031e-05	2.24831	2.24831
1460256_at	NM_007606	Mm.300	NM_007606	ENSMUSG00000027559	carbonic anhydrase 3	Car3	12350	8.8113e-05	0.582607	-1.71642
1448898_at	AF128196	Mm.416125	NM_011338	ENSMUSG00000019122	chemokine (C-C motif) ligand 9	Ccl9	20308	8.90163e-05	2.59478	2.59478
1418492_at	NM_011825	Mm.25760	NM_011825	ENSMUSG00000050069	gremlin 2 homolog, cysteine knot superfamily (Xenopus laevis)	Grem2	23893	9.00073e-05	0.469447	-2.13016
1416411_at	NM_008183	Mm.440086	NM_008183	ENSMUSG00000040562	glutathione S-transferase, mu 2	Gstm2	14863	9.86949e-05	0.492339	-2.03112
1421855_at	BF136544	Mm.292100	NM_008013	ENSMUSG00000039899	fibrinogen-like protein 2	Fgl2	14190	0.000103108	3.79762	3.79762
1437458_x_at	AV075715	Mm.200608	NM_013492	ENSMUSG00000022037	clusterin	Clu	12759	0.000105529	1.9475	1.9475
1428781_at	BI452905	Mm.30138	NM_001166173 /// NM_001166174 /// NM_028618 /// NM_172899	ENSMUSG00000060962	dermokine	Dmkn	73712	0.000111452	2.43579	2.43579
1428571_at	AK004383	Mm.154662	NM_007740	ENSMUSG00000026147	collagen, type IX, alpha 1	Col9a1	12839	0.000113689	0.458299	-2.18198
1448303_at	NM_053110	Mm.302602	NM_053110	ENSMUSG00000029816	glycoprotein (transmembrane) nmb	Gpnmb	93695	0.000117266	2.35338	2.35338
1419292_at	NM_030127	Mm.274255	NM_001042615 /// NM_030127	ENSMUSG00000029096	HtrA serine peptidase 3	Htra3	78558	0.00014203	1.8078	1.8078
1418835_at	NM_009344	Mm.3117	NM_009344	ENSMUSG00000020205	pleckstrin homology-like domain, family A, member 1	Phlda1	21664	0.000155105	2.09297	2.09297
1423566_a_at	BI499717	Mm.270681	NM_013559	ENSMUSG00000029657	heat shock 105kDa/110kDa protein 1	Hsph1	15505	0.000156639	1.9849	1.9849
1428016_a_at	BC028444	Mm.181396	NM_028544	ENSMUSG00000044562	Ras interacting protein 1	Rasip1	69903	0.000172395	0.5158	-1.93874
1449846_at	AF306665	Mm.327386	NM_007895	ENSMUSG00000072596	eosinophil-associated, ribonuclease A family, member 2	Ear2	13587	0.000176905	2.11144	2.11144
1419100_at	NM_009252	---	NM_009252	ENSMUSG00000021091	serine (or cysteine) peptidase inhibitor, clade A, member 3N	Serpina3n	20716	0.000177653	1.96184	1.96184
1418697_at	NM_009349	Mm.299	NM_009349	ENSMUSG00000003477	indolethylamine N-methyltransferase	Inmt	21743	0.000179034	1.89532	1.89532
1437497_a_at	C77384	Mm.1843	NM_010480	ENSMUSG00000021270 /// ENSMUSG00000082896 /// ENSMUSG00000083899	heat shock protein 90, alpha (cytosolic), class A member 1	Hsp90aa1	15519	0.000181272	2.68041	2.68041
1451715_at	AW412521	Mm.330745	NM_010658	ENSMUSG00000074622	v-maf musculoaponeurotic fibrosarcoma oncogene family, protein B (avian)	Mafb	16658	0.000182256	2.44905	2.44905
1418572_x_at	NM_013749	Mm.28518	NM_001161746 /// NM_013749	ENSMUSG00000023905	tumor necrosis factor receptor superfamily, member 12a	Tnfrsf12a	27279	0.000182772	2.70388	2.70388
1436713_s_at	BM119226	Mm.289645	NR_003633 /// NR_027651 /// NR_027652	ENSMUSG00000021268	maternally expressed 3	Meg3	17263	0.000183599	0.350361	-2.8542
1450792_at	NM_011662	Mm.46301	NM_011662	ENSMUSG00000030579	TYRO protein tyrosine kinase binding protein	Tyrobp	22177	0.000183617	2.525	2.525
1423547_at	AW208566	Mm.45436	NM_017372	ENSMUSG00000069516	lysozyme 2	Lyz2	17105	0.000185373	2.7118	2.7118
1454849_x_at	BB433678	Mm.200608	NM_013492	ENSMUSG00000022037	clusterin	Clu	12759	0.000186116	1.87723	1.87723
1419220_at	NM_011724	Mm.10117	NM_011724	ENSMUSG00000079243	xin actin-binding repeat containing 1	Xirp1	22437	0.000187269	1.92148	1.92148
1439399_a_at	BB493265	---	NR_002896	---	small nucleolar RNA host gene (non-protein coding) 1	Snhg1	83673	0.000188783	1.88614	1.88614
1448950_at	NM_008362	Mm.896	NM_001123382 /// NM_008362	ENSMUSG00000026072	interleukin 1 receptor, type I	Il1r1	16177	0.000190266	2.10345	2.10345
1417716_at	U82470	Mm.230169	NM_010325	ENSMUSG00000031672 /// ENSMUSG00000080935	glutamate oxaloacetate transaminase 2, mitochondrial	Got2	14719	0.000198229	0.563512	-1.77458
1436905_x_at	BB218107	Mm.271868	NM_010686	ENSMUSG00000028581	lysosomal-associated protein transmembrane 5	Laptm5	16792	0.000199934	2.64997	2.64997
1451961_a_at	L07509	Mm.252063	NM_001025245 /// NM_001025251 /// NM_001025254 /// NM_001025255 /// NM_001025256 /// NM_001025258 /// NM_001025259 /// NM_010777	ENSMUSG00000041607	myelin basic protein	Mbp	17196	0.000201652	0.406904	-2.45758
1419086_at	U49641	Mm.46053	NM_008009	ENSMUSG00000048373	fibroblast growth factor binding protein 1	Fgfbp1	14181	0.00020703	0.48615	-2.05698
1421854_at	BF136544	Mm.292100	NM_008013	ENSMUSG00000039899	fibrinogen-like protein 2	Fgl2	14190	0.000209287	3.01723	3.01723
1435477_s_at	BM224327	Mm.425062	NM_001077189 /// NM_010187	ENSMUSG00000026656	Fc receptor, IgG, low affinity IIb	Fcgr2b	14130	0.000219204	2.44908	2.44908
1437324_x_at	BB504826	Mm.287146	NM_021355	ENSMUSG00000041559	fibromodulin	Fmod	14264	0.000226054	0.407918	-2.45147
1417851_at	AF030636	Mm.10116	NM_018866	ENSMUSG00000023078	chemokine (C-X-C motif) ligand 13	Cxcl13	55985	0.000230132	2.94301	2.94301
1419144_at	NM_053094	Mm.37426	NM_001170395 /// NM_053094	ENSMUSG00000008845	CD163 antigen	Cd163	93671	0.000238477	2.10448	2.10448
1415983_at	NM_008879	Mm.153911	NM_008879	ENSMUSG00000021998	lymphocyte cytosolic protein 1	Lcp1	18826	0.000249652	2.62062	2.62062
1430523_s_at	AK008145	Mm.326349	---	ENSMUSG00000076934	immunoglobulin lambda chain, variable 1	Igl-V1	16142	0.000250618	8.13543	8.13543
1437689_x_at	AV152288	Mm.200608	NM_013492	ENSMUSG00000022037	clusterin	Clu	12759	0.000251681	2.34858	2.34858
1448617_at	NM_007651	Mm.316861	NM_007651	ENSMUSG00000040747	CD53 antigen	Cd53	12508	0.000252485	2.70148	2.70148
1417574_at	NM_013655	Mm.303231	NM_001012477 /// NM_013655 /// NM_021704	ENSMUSG00000061353	chemokine (C-X-C motif) ligand 12	Cxcl12	20315	0.000258658	0.538717	-1.85626
1422798_at	AU079588	Mm.440084	NM_001004357 /// NM_025771	ENSMUSG00000039419	contactin associated protein-like 2	Cntnap2	66797	0.000259202	0.34775	-2.87563
1438966_x_at	AV290700	Mm.287146	NM_021355	ENSMUSG00000041559	fibromodulin	Fmod	14264	0.000261701	0.503442	-1.98632
1434437_x_at	AV301324	Mm.99	NM_009104	ENSMUSG00000020649	ribonucleotide reductase M2	Rrm2	20135	0.000270695	2.22632	2.22632
1416601_a_at	AF282255	Mm.265744	NM_001081549 /// NM_019466	ENSMUSG00000022951	regulator of calcineurin 1	Rcan1	54720	0.000302168	1.79472	1.79472
1456707_at	BB320816	Mm.443021	---	---	---	---	---	0.000302311	0.542833	-1.84219
1422017_s_at	NM_029241	Mm.24593	NM_133797	ENSMUSG00000025871	RIKEN cDNA 4833439L19 gene	4833439L19Rik	97820	0.000305475	0.544504	-1.83654
1433691_at	BQ176864	Mm.24724	NM_016854	ENSMUSG00000067279	protein phosphatase 1, regulatory (inhibitor) subunit 3C	Ppp1r3c	53412	0.000315943	1.55716	1.55716
1427708_a_at	L22989	Mm.297109	NM_010898	ENSMUSG00000009073	neurofibromatosis 2	Nf2	18016	0.000322652	0.50013	-1.99948
1428301_at	BM195235	Mm.443041	NM_001024712 /// NM_001029930 /// NM_001164727 /// NM_001177714 /// NM_001177715 /// XR_033080 /// XR_105595 /// XR_105603	---	predicted gene, ENSMUSG00000068790 /// alpha-takusan pseudogene /// predicted gene 10406 /// predicted gene 2897 /// predicted gene 3373 /// predicted gene 3558 /// predicted gene 3696	ENSMUSG00000068790 /// Gm10128 /// Gm10406 /// Gm2897 /// Gm3373 /// Gm3558 /// Gm3696	100036568 /// 100038847 /// 100040671 /// 100041874 /// 100042149 /// 100042312 /// 545007	0.000327334	0.507958	-1.96867
1436201_x_at	BB761376	Mm.252063	NM_001025245 /// NM_001025251 /// NM_001025254 /// NM_001025255 /// NM_001025256 /// NM_001025258 /// NM_001025259 /// NM_010777	ENSMUSG00000041607	myelin basic protein	Mbp	17196	0.000328039	0.390579	-2.5603
1453960_a_at	AK007209	Mm.2945	NM_001037761 /// NM_009798	ENSMUSG00000028745	capping protein (actin filament) muscle Z-line, beta	Capzb	12345	0.000350269	0.588545	-1.69911
1422445_at	BM935811	Mm.225096	NM_008397	ENSMUSG00000027111	integrin alpha 6	Itga6	16403	0.000353254	0.575861	-1.73653
1416564_at	NM_011446	Mm.42162	NM_011446	ENSMUSG00000063060	SRY-box containing gene 7	Sox7	20680	0.000364825	0.537037	-1.86207
1435386_at	BB667216	Mm.22339	NM_011708	ENSMUSG00000001930	Von Willebrand factor homolog	Vwf	22371	0.000366188	0.55126	-1.81403
1420398_at	BB139986	Mm.253927	NM_022881	ENSMUSG00000026357	regulator of G-protein signaling 18	Rgs18	64214	0.000376328	2.16779	2.16779
1422864_at	NM_009821	Mm.4081	NM_001111021 /// NM_001111022 /// NM_001111023 /// NM_009821	ENSMUSG00000022952	runt related transcription factor 1	Runx1	12394	0.000406497	1.94509	1.94509
1448620_at	NM_010188	Mm.22119	NM_010188	ENSMUSG00000059498	Fc receptor, IgG, low affinity III	Fcgr3	14131	0.000406862	2.12635	2.12635
1417814_at	AF162713	Mm.23347	NM_001122954 /// NM_011110	ENSMUSG00000041193	phospholipase A2, group V	Pla2g5	18784	0.000415534	0.476644	-2.098
1448415_a_at	NM_009153	Mm.4083	NM_001042779 /// NM_009153	ENSMUSG00000057969	sema domain, immunoglobulin domain (Ig), short basic domain, secreted, (semaphorin) 3B	Sema3b	20347	0.000416421	0.565453	-1.76849
1452232_at	AV302406	Mm.62886	NM_001167981 /// NM_144731	ENSMUSG00000031608	UDP-N-acetyl-alpha-D-galactosamine: polypeptide N-acetylgalactosaminyltransferase 7	Galnt7	108150	0.000418048	1.86742	1.86742
1438761_a_at	C81193	Mm.34102	NM_013614	ENSMUSG00000011179	ornithine decarboxylase, structural 1	Odc1	18263	0.000418797	1.53048	1.53048
1418626_a_at	NM_013492	Mm.200608	NM_013492	ENSMUSG00000022037	clusterin	Clu	12759	0.000450756	1.89271	1.89271
1424470_a_at	BC020532	Mm.24028	NM_001177810 /// NM_001177811 /// NM_144850	ENSMUSG00000022469	Rap guanine nucleotide exchange factor (GEF) 3	Rapgef3	223864	0.000453839	0.536428	-1.86418
1424727_at	D83648	Mm.14302	NM_009917	ENSMUSG00000079227	chemokine (C-C motif) receptor 5	Ccr5	12774	0.000454847	1.7043	1.7043
1422124_a_at	NM_011210	Mm.391573	NM_001111316 /// NM_011210	ENSMUSG00000026395	protein tyrosine phosphatase, receptor type, C	Ptprc	19264	0.000462454	2.49332	2.49332
1422903_at	NM_010745	Mm.2639	NM_010745	ENSMUSG00000021423	lymphocyte antigen 86	Ly86	17084	0.000464595	2.38325	2.38325
1417434_at	NM_010274	Mm.3711	NM_001145820 /// NM_010274	ENSMUSG00000026827	glycerol phosphate dehydrogenase 2, mitochondrial	Gpd2	14571	0.000484343	0.595571	-1.67906
1421188_at	BB148128	Mm.6272	NM_009915	---	chemokine (C-C motif) receptor 2	Ccr2	12772	0.000486081	1.78399	1.78399
1421087_at	NM_011067	Mm.121361	NM_011067	ENSMUSG00000028957	period homolog 3 (Drosophila)	Per3	18628	0.000490516	0.509189	-1.96391
1419598_at	NM_026835	Mm.290390	NM_026835	ENSMUSG00000024679	membrane-spanning 4-domains, subfamily A, member 6D	Ms4a6d	68774	0.000494306	1.89372	1.89372
1449154_at	NM_007729	Mm.209715	NM_007729	ENSMUSG00000027966	collagen, type XI, alpha 1	Col11a1	12814	0.000497944	0.586115	-1.70615
1423253_at	AI385618	Mm.9986	NM_008623	ENSMUSG00000056569	myelin protein zero	Mpz	17528	0.000502935	0.451762	-2.21356
1446244_at	BB077439	Mm.426241	NM_001033634	---	zyg-ll homolog B (C. elegans)	Zyg11b	414872	0.000514668	0.474382	-2.10801
1421223_a_at	NM_013471	Mm.259702	NM_013471	ENSMUSG00000029994	annexin A4	Anxa4	11746	0.000520213	1.64178	1.64178
1420569_at	NM_007689	Mm.440523	NM_007689	ENSMUSG00000039084	chondroadherin	Chad	12643	0.000523263	0.393806	-2.53932
1418571_at	NM_013749	Mm.28518	NM_001161746 /// NM_013749	ENSMUSG00000023905	tumor necrosis factor receptor superfamily, member 12a	Tnfrsf12a	27279	0.000524546	2.52968	2.52968
1448182_a_at	NM_009846	Mm.29742	NM_009846	ENSMUSG00000047139	CD24a antigen	Cd24a	12484	0.000525299	1.48418	1.48418
1416344_at	NM_010685	Mm.486	NM_001017959 /// NM_010685	ENSMUSG00000016534	lysosomal-associated membrane protein 2	Lamp2	16784	0.000538334	1.60273	1.60273
1417063_at	NM_009777	Mm.2570	NM_009777	ENSMUSG00000036905	complement component 1, q subcomponent, beta polypeptide	C1qb	12260	0.000538963	2.35685	2.35685
1449379_at	NM_010612	Mm.285	NM_010612	ENSMUSG00000062960	kinase insert domain protein receptor	Kdr	16542	0.000539873	0.536879	-1.86262
1420545_a_at	NM_029716	Mm.478316	NM_001113246 /// NM_001166603 /// NM_001166604 /// NM_029716 /// NM_175752	ENSMUSG00000056486	chimerin (chimaerin) 1	Chn1	108699	0.000540854	0.59371	-1.68432
1451428_x_at	BC024610	Mm.478945	NM_001164564 /// NM_178444 /// NM_198724 /// NM_198725	ENSMUSG00000026921	EGF-like domain 7	Egfl7	353156	0.000541319	0.600129	-1.66631
1448553_at	NM_080728	Mm.457983	NM_080728	ENSMUSG00000053093	myosin, heavy polypeptide 7, cardiac muscle, beta	Myh7	140781	0.000542888	0.351783	-2.84266
1416379_at	NM_019482	Mm.142253	NM_019482	ENSMUSG00000031934	pannexin 1	Panx1	55991	0.000570434	1.6919	1.6919
1421186_at	BB148128	Mm.6272	NM_009915	ENSMUSG00000049103	chemokine (C-C motif) receptor 2	Ccr2	12772	0.000571634	2.31974	2.31974
1429379_at	AV124537	Mm.396078	NM_053247	ENSMUSG00000030787	lymphatic vessel endothelial hyaluronan receptor 1	Lyve1	114332	0.000582409	2.01029	2.01029
1418174_at	BC018323	Mm.378235	NM_016974	ENSMUSG00000059824	D site albumin promoter binding protein	Dbp	13170	0.000593589	0.454418	-2.20062
1452059_at	BB752003	Mm.28654	NM_028787	ENSMUSG00000026342	solute carrier family 35, member F5	Slc35f5	74150	0.000595457	1.8267	1.8267
1436528_at	AI842353	Mm.24417	NM_178929	ENSMUSG00000025213	Kazal-type serine peptidase inhibitor domain 1	Kazald1	107250	0.000611137	0.550501	-1.81653
1420484_a_at	NM_011707	Mm.3667	NM_011707	ENSMUSG00000017344	vitronectin	Vtn	22370	0.000644022	0.570327	-1.75338
1430700_a_at	AK005158	Mm.9277	NM_013737	ENSMUSG00000023913	phospholipase A2, group VII (platelet-activating factor acetylhydrolase, plasma)	Pla2g7	27226	0.000644879	0.528907	-1.89069
1426722_at	BM248527	Mm.46754	NM_175121	ENSMUSG00000022462	solute carrier family 38, member 2	Slc38a2	67760	0.000647519	1.76512	1.76512
1423233_at	BB831146	Mm.347407	NM_007679	---	CCAAT/enhancer binding protein (C/EBP), delta	Cebpd	12609	0.000664766	2.72588	2.72588
1456228_x_at	AV328388	Mm.252063	NM_001025245 /// NM_001025251 /// NM_001025254 /// NM_001025255 /// NM_001025256 /// NM_001025258 /// NM_001025259 /// NM_010777	ENSMUSG00000041607	myelin basic protein	Mbp	17196	0.000674957	0.365989	-2.73232
1425506_at	BF451748	Mm.33360	NM_139300	ENSMUSG00000022836	myosin, light polypeptide kinase	Mylk	107589	0.000678698	0.588812	-1.69834
1418826_at	NM_027209	Mm.436639	NM_027209	ENSMUSG00000024677	membrane-spanning 4-domains, subfamily A, member 6B	Ms4a6b	69774	0.000698387	2.53822	2.53822
1418421_at	NM_007528	Mm.12930	NM_007528	ENSMUSG00000000317	B-cell CLL/lymphoma 6, member B	Bcl6b	12029	0.000701537	0.543625	-1.8395
1448554_s_at	NM_080728	Mm.290003	NM_001164171 /// NM_010856 /// NM_080728	ENSMUSG00000040752 /// ENSMUSG00000053093	myosin, heavy polypeptide 6, cardiac muscle, alpha /// myosin, heavy polypeptide 7, cardiac muscle, beta	Myh6 /// Myh7	140781 /// 17888	0.000755765	0.339644	-2.94426
1452670_at	AK007972	Mm.271770	NM_172118	ENSMUSG00000067818	myosin, light polypeptide 9, regulatory	Myl9	98932	0.000762246	0.539833	-1.85243
1417381_at	NM_007572	Mm.439957	NM_007572	ENSMUSG00000036887	complement component 1, q subcomponent, alpha polypeptide	C1qa	12259	0.000763964	2.30128	2.30128
1438651_a_at	BB483357	Mm.29368	NM_011784	ENSMUSG00000044338	apelin receptor	Aplnr	23796	0.00076436	0.509988	-1.96083
1427364_a_at	S64539	Mm.34102	NM_013614	---	ornithine decarboxylase, structural 1	Odc1	18263	0.000815147	1.60479	1.60479
1427115_at	M74753	Mm.340090	NM_001099635	ENSMUSG00000020908	myosin, heavy polypeptide 3, skeletal muscle, embryonic	Myh3	17883	0.000818576	2.22121	2.22121
1427604_a_at	AF011336	Mm.330819	NM_015731	ENSMUSG00000027546	ATPase, class II, type 9A	Atp9a	11981	0.000844493	1.71899	1.71899
1419063_at	NM_011674	Mm.306021	NM_011674	ENSMUSG00000032854	UDP galactosyltransferase 8A	Ugt8a	22239	0.000848505	0.43177	-2.31605
1434366_x_at	AW227993	Mm.2570	NM_009777	ENSMUSG00000036905	complement component 1, q subcomponent, beta polypeptide	C1qb	12260	0.000853131	2.0688	2.0688
1448471_a_at	NM_007796	Mm.30144	NM_001145799 /// NM_007796	ENSMUSG00000044258	cytotoxic T lymphocyte-associated protein 2 alpha	Ctla2a	13024	0.000853953	1.89926	1.89926
1417719_at	NM_021788	Mm.118	NM_021788	ENSMUSG00000031609	sin3 associated polypeptide	Sap30	60406	0.000858639	2.04725	2.04725
1419356_at	BB524597	Mm.29466	NM_033563	ENSMUSG00000025959	Kruppel-like factor 7 (ubiquitous)	Klf7	93691	0.000898396	0.602201	-1.66058
1453307_a_at	AK003821	Mm.332667	NM_001042491 /// NM_021505	ENSMUSG00000029472	anaphase-promoting complex subunit 5	Anapc5	59008	0.00091689	0.61782	-1.61859
1427414_at	AV112640	Mm.253102	NM_008924	ENSMUSG00000032601	protein kinase, cAMP dependent regulatory, type II alpha	Prkar2a	19087	0.000961293	0.578826	-1.72763
1416454_s_at	NM_007392	Mm.213025	NM_007392	ENSMUSG00000035783	actin, alpha 2, smooth muscle, aorta	Acta2	11475	0.000962206	0.614027	-1.62859
1427747_a_at	X14607	Mm.9537	NM_008491	ENSMUSG00000026822	lipocalin 2	Lcn2	16819	0.000962851	1.98855	1.98855
1418809_at	NM_011087	---	NM_011089	ENSMUSG00000089942	paired-Ig-like receptor A2	Pira2	18725	0.000967828	1.72513	1.72513
1419391_at	NM_031189	Mm.16528	NM_031189	ENSMUSG00000026459	myogenin	Myog	17928	0.000973796	1.82652	1.82652
1417502_at	AF052492	Mm.18590	NM_019634	ENSMUSG00000058254	tetraspanin 7	Tspan7	21912	0.000981551	0.603887	-1.65594
1435330_at	BM241008	Mm.447	NM_175026	ENSMUSG00000070501	pyrin and HIN domain family, member 1	Pyhin1	236312	0.00103317	1.99173	1.99173
1419194_s_at	NM_022024	Mm.194536	NM_001039192 /// NM_022024	ENSMUSG00000060791	glia maturation factor, gamma	Gmfg	63986	0.0010343	2.04493	2.04493
1416288_at	BF141076	Mm.27897	NM_001164671 /// NM_001164672 /// NM_008298	ENSMUSG00000028410	DnaJ (Hsp40) homolog, subfamily A, member 1	Dnaja1	15502	0.00104466	1.72608	1.72608
1448595_a_at	NM_009052	Mm.422943	NM_009052	ENSMUSG00000050071	brain expressed gene 1	Bex1	19716	0.00105829	1.60348	1.60348
1450196_s_at	NM_030678	Mm.275654	NM_030678	ENSMUSG00000003865	glycogen synthase 1, muscle	Gys1	14936	0.0010933	0.608176	-1.64426
1450048_a_at	NM_008322	Mm.246432	NM_173011	ENSMUSG00000030541	isocitrate dehydrogenase 2 (NADP+), mitochondrial	Idh2	269951	0.00110153	0.516663	-1.9355
1428529_at	AK012825	Mm.21798	XM_925560 /// XM_986352	ENSMUSG00000032424	RIKEN cDNA 2810026P18 gene	2810026P18Rik	72655	0.00111171	1.84388	1.84388
1448416_at	NM_008597	Mm.243085	NM_008597	ENSMUSG00000030218	matrix Gla protein	Mgp	17313	0.00111712	1.49553	1.49553
1426325_at	AB074017	Mm.99996	NM_153103	ENSMUSG00000020821	kinesin family member 1C	Kif1c	16562	0.0011495	0.580018	-1.72408
1437009_a_at	BB252481	Mm.386792	NM_026406	---	ring finger protein 115	Rnf115	67845	0.00116452	1.67258	1.67258
1417458_s_at	NM_025415	Mm.222228	NM_025415	ENSMUSG00000062248 /// ENSMUSG00000084353	CDC28 protein kinase regulatory subunit 2	Cks2	66197	0.00116501	1.66573	1.66573
1427503_at	BE687919	---	---	ENSMUSG00000076615	expressed sequence AI324046	AI324046	380795	0.00116521	2.00258	2.00258
1419291_x_at	NM_013525	Mm.270065	NR_002840	ENSMUSG00000053332	growth arrest specific 5	Gas5	14455	0.0011803	1.5989	1.5989
1428878_a_at	AI595920	Mm.397413	NM_145823	ENSMUSG00000040430	phosphatidylinositol transfer protein, cytoplasmic 1	Pitpnc1	71795	0.00118368	0.590603	-1.69318
1454651_x_at	BE994609	Mm.252063	NM_001025245 /// NM_001025251 /// NM_001025254 /// NM_001025255 /// NM_001025256 /// NM_001025258 /// NM_001025259 /// NM_010777	ENSMUSG00000041607	myelin basic protein	Mbp	17196	0.00119779	0.463138	-2.15918
1418456_a_at	AF252873	Mm.30211	NM_019568	ENSMUSG00000021508	chemokine (C-X-C motif) ligand 14	Cxcl14	57266	0.00121292	1.79722	1.79722
1452940_x_at	AI595920	Mm.397413	NM_145823	ENSMUSG00000040430	phosphatidylinositol transfer protein, cytoplasmic 1	Pitpnc1	71795	0.00123619	0.573054	-1.74504
1449340_at	BC021458	Mm.43375	NM_025312	---	sclerostin domain containing 1	Sostdc1	66042	0.00124398	0.600383	-1.6656
1425385_a_at	BC018365	Mm.342177	---	ENSMUSG00000076612	Immunoglobulin heavy chain 6 (heavy chain of IgM)	Igh-6	16019	0.00133413	2.82593	2.82593
1419394_s_at	NM_013650	Mm.21567	NM_013650	ENSMUSG00000056054	S100 calcium binding protein A8 (calgranulin A)	S100a8	20201	0.00133776	2.57976	2.57976
1436506_a_at	AW988981	---	NR_024067	ENSMUSG00000085231	small nucleolar RNA host gene (non-protein coding) 6	Snhg6	73824	0.00135748	1.75215	1.75215
1422514_at	NM_009636	Mm.4665	NM_009636	ENSMUSG00000020473	AE binding protein 1	Aebp1	11568	0.00137739	0.427424	-2.3396
1448061_at	AA183642	Mm.239291	NM_001113326 /// NM_031195	---	macrophage scavenger receptor 1	Msr1	20288	0.00147388	1.81805	1.81805
1438177_x_at	AV255351	Mm.477543	NM_026174	ENSMUSG00000022066	ectonucleoside triphosphate diphosphohydrolase 4	Entpd4	67464	0.00150772	0.638544	-1.56606
1449190_a_at	NM_026174	Mm.477543	NM_026174	ENSMUSG00000022066	ectonucleoside triphosphate diphosphohydrolase 4	Entpd4	67464	0.00152806	0.630365	-1.58638
1436838_x_at	BB160417	Mm.393405	NM_028071	ENSMUSG00000031827	coactosin-like 1 (Dictyostelium)	Cotl1	72042	0.001542	2.44103	2.44103
1456623_at	BM232388	Mm.121878	NM_001164248 /// NM_001164249 /// NM_001164250 /// NM_001164251 /// NM_001164252 /// NM_001164253 /// NM_001164254 /// NM_001164255 /// NM_001164256 /// NM_024427	ENSMUSG00000032366	tropomyosin 1, alpha	Tpm1	22003	0.00154885	0.618678	-1.61635
1424791_a_at	BC004826	Mm.29236	NM_020486	ENSMUSG00000002980	basal cell adhesion molecule	Bcam	57278	0.00155586	0.543242	-1.8408
1423578_at	AV242706	Mm.20230	NM_009926	ENSMUSG00000024330	collagen, type XI, alpha 2	Col11a2	12815	0.00156315	0.601369	-1.66287
1417408_at	BC024886	Mm.273188	NM_010171	ENSMUSG00000028128	coagulation factor III	F3	14066	0.00157799	1.75438	1.75438
1460203_at	NM_010585	Mm.227912	NM_010585	ENSMUSG00000030102	inositol 1,4,5-triphosphate receptor 1	Itpr1	16438	0.00158698	1.6964	1.6964
1448748_at	AF181829	Mm.98232	NM_019549	ENSMUSG00000020120	pleckstrin	Plek	56193	0.00161975	2.11498	2.11498
1422577_at	AB056479	Mm.58836	NM_026444	ENSMUSG00000005683	citrate synthase	Cs	12974	0.00162809	0.654712	-1.52739
1422506_a_at	NM_007793	Mm.6095	NM_007793	ENSMUSG00000005054	cystatin B	Cstb	13014	0.00163148	1.67047	1.67047
1420465_s_at	NM_031188	Mm.335875	NM_001045550 /// NM_001122647 /// NM_001134644 /// NM_001134674 /// NM_001134675 /// NM_001134676 /// NM_001135127 /// NM_001163010 /// NM_001163011 /// NM_008647 /// NM_031188 /// XM_001472149 /// XM_001472263 /// XM_003084565 /// XM_003084566 /// XM_003084567 /// XM_003084572 /// XM_003084573 /// XM_003084574	ENSMUSG00000073830 /// ENSMUSG00000073832 /// ENSMUSG00000073839 /// ENSMUSG00000073842 /// ENSMUSG00000078673 /// ENSMUSG00000078680 /// ENSMUSG00000078683 /// ENSMUSG00000078687 /// ENSMUSG00000078688 /// ENSMUSG00000089873	major urinary protein LOC100048885 /// major urinary protein 1 /// major urinary protein 10 /// major urinary protein 12 /// major urinary protein 13 /// major urinary protein 15 /// major urinary protein 19 /// major urinary protein 2 /// major urinary protein 7 /// major urinary protein 8	LOC100048885 /// Mup1 /// Mup10 /// Mup12 /// Mup13 /// Mup15 /// Mup19 /// Mup2 /// Mup7 /// Mup8	100039008 /// 100039054 /// 100039089 /// 100039150 /// 100041658 /// 100041687 /// 100048885 /// 100189605 /// 17840 /// 17841	0.00163188	4.98491	4.98491
1435943_at	AI647687	Mm.20388	NM_007876	---	dipeptidase 1 (renal)	Dpep1	13479	0.00167691	1.73641	1.73641
1431008_at	BG916808	---	NM_207648 /// XM_003085179	ENSMUSG00000073409	histocompatibility 2, Q region locus 6 /// histocompatibility 2, Q region locus 6-like	H2-Q6 /// LOC68395	110557 /// 68395	0.00171713	0.545838	-1.83205
1419754_at	NM_010864	Mm.3645	NM_010864	ENSMUSG00000034593	myosin VA	Myo5a	17918	0.00172547	2.03655	2.03655
1417695_a_at	BG064396	Mm.28099	NM_009230	ENSMUSG00000026600	sterol O-acyltransferase 1	Soat1	20652	0.00172722	2.11285	2.11285
1417600_at	NM_021301	Mm.281804	NM_001145899 /// NM_021301	ENSMUSG00000022899	solute carrier family 15 (H+/peptide transporter), member 2	Slc15a2	57738	0.00172987	0.440079	-2.27232
1430798_x_at	AV306676	Mm.182927	NM_001177658 /// NM_025300 /// NR_033530	ENSMUSG00000033845	mitochondrial ribosomal protein L15	Mrpl15	27395	0.00175863	0.529201	-1.88964
1446147_at	BB436856	Mm.392436	NM_133242	---	RNA binding motif protein 39	Rbm39	170791	0.00176184	0.55449	-1.80346
1427584_at	U80888	Mm.100068	NM_153319	ENSMUSG00000041688	angiomotin	Amot	27494	0.00176189	0.573923	-1.74239
1434427_a_at	BB246182	Mm.426344	NM_027258	ENSMUSG00000052949	ring finger protein 157	Rnf157	217340	0.00176493	0.503286	-1.98694
1425153_at	BC008538	---	NM_001039545	ENSMUSG00000033196	myosin, heavy polypeptide 2, skeletal muscle, adult	Myh2	17882	0.00179287	0.684035	-1.46191
1451335_at	AF263458	Mm.34609	NM_139198	ENSMUSG00000029322	placenta-specific 8	Plac8	231507	0.00182815	2.02953	2.02953
1448859_at	AF030636	Mm.10116	NM_018866	ENSMUSG00000023078	chemokine (C-X-C motif) ligand 13	Cxcl13	55985	0.00183345	1.83514	1.83514
1416137_at	BC008997	Mm.280231	NM_001110794 /// NM_009674	---	annexin A7	Anxa7	11750	0.00183558	1.57883	1.57883
1429783_at	AK009464	Mm.117709	NM_001190852 /// NM_001190853 /// NM_001190854 /// NM_001190855 /// NM_001190856 /// NM_001190857 /// NM_019808 /// NM_019809 /// NM_022554	---	PDZ and LIM domain 5	Pdlim5	56376	0.0018906	1.58119	1.58119
1431074_a_at	BI654600	Mm.397413	NM_145823	ENSMUSG00000040430	phosphatidylinositol transfer protein, cytoplasmic 1	Pitpnc1	71795	0.00191918	0.571676	-1.74924
1451289_at	AW105916	Mm.393242	NM_001111051 /// NM_001111052 /// NM_001111053 /// NM_001195538 /// NM_001195539 /// NM_001195540 /// NM_019978	---	doublecortin-like kinase 1	Dclk1	13175	0.00192994	2.07974	2.07974
1451716_at	AW412521	Mm.330745	NM_010658	ENSMUSG00000074622	v-maf musculoaponeurotic fibrosarcoma oncogene family, protein B (avian)	Mafb	16658	0.00193312	1.88933	1.88933
1456014_s_at	BB113173	Mm.157591	NM_153795	ENSMUSG00000024965	fermitin family homolog 3 (Drosophila)	Fermt3	108101	0.00194217	2.09862	2.09862
1434987_at	AI462635	Mm.284446	NM_009656	ENSMUSG00000029455	aldehyde dehydrogenase 2, mitochondrial	Aldh2	11669	0.00195651	0.582657	-1.71628
1424592_a_at	BC014718	Mm.440565	NM_010061	ENSMUSG00000005980	deoxyribonuclease I	Dnase1	13419	0.00197979	2.26808	2.26808
AFFX-18SRNAMur/X00686_M_at	AFFX-18SRNAMur/X00686_M	---	---	---	---	---	---	0.00198791	0.570019	-1.75433
1434372_at	BE688358	Mm.6381	NM_001177351	ENSMUSG00000075010	expressed sequence AW112010	AW112010	107350	0.00200333	1.56442	1.56442
1419400_at	AW553649	Mm.393335	NM_001163457 /// NM_008642	---	microsomal triglyceride transfer protein	Mttp	17777	0.00200945	1.86202	1.86202
1449410_a_at	NM_013525	Mm.270065	NR_002840	ENSMUSG00000053332	growth arrest specific 5	Gas5	14455	0.00200998	1.5746	1.5746
1422678_at	AK002443	Mm.479535	NM_026384	ENSMUSG00000030747	diacylglycerol O-acyltransferase 2	Dgat2	67800	0.00201079	0.623121	-1.60482
1448729_a_at	NM_011129	Mm.2214	NM_011129	ENSMUSG00000020486	septin 4	2004-09-01	18952	0.00201673	0.629576	-1.58837
1421287_a_at	NM_008816	Mm.343951	NM_001032378 /// NM_008816	ENSMUSG00000020717	platelet/endothelial cell adhesion molecule 1	Pecam1	18613	0.00202325	0.571764	-1.74897
1419088_at	BI111620	Mm.4871	NM_011595	ENSMUSG00000020044	tissue inhibitor of metalloproteinase 3	Timp3	21859	0.00202838	0.489929	-2.04111
1418162_at	AF185285	Mm.38049	NM_021297	ENSMUSG00000039005	toll-like receptor 4	Tlr4	21898	0.00208985	1.93144	1.93144
1439368_a_at	AV002797	Mm.21587	NM_023055 /// NM_023449	ENSMUSG00000002504	solute carrier family 9 (sodium/hydrogen exchanger), member 3 regulator 2	Slc9a3r2	65962	0.00212217	0.600608	-1.66498
1423413_at	AI987929	Mm.30837	NM_008681	ENSMUSG00000005125	N-myc downstream regulated gene 1	Ndrg1	17988	0.00212736	0.572018	-1.7482
1439377_x_at	BB041150	Mm.289747	NM_023223	ENSMUSG00000006398	cell division cycle 20 homolog (S. cerevisiae)	Cdc20	107995	0.00213198	1.78801	1.78801
1415897_a_at	BI150149	Mm.14796	NM_019946	ENSMUSG00000008540	microsomal glutathione S-transferase 1	Mgst1	56615	0.0021356	1.61431	1.61431
1422875_at	NM_013489	Mm.259115	NM_013489	ENSMUSG00000038147	CD84 antigen	Cd84	12523	0.00213597	1.90724	1.90724
1439283_at	BG066184	Mm.366315	NM_001134791 /// NM_133885 /// NM_173350	---	oxysterol binding protein-like 9	Osbpl9	100273	0.00213876	0.56413	-1.77264
1449592_at	NM_009328	Mm.3881	NM_009328	ENSMUSG00000068079	transcription factor 15	Tcf15	21407	0.00215168	0.544032	-1.83813
1416630_at	NM_008321	Mm.110	NM_008321	ENSMUSG00000007872	inhibitor of DNA binding 3	Id3	15903	0.00216824	0.608232	-1.64411
1424305_at	BC006026	Mm.1192	NM_152839	ENSMUSG00000067149	immunoglobulin joining chain	Igj	16069	0.00222056	2.58464	2.58464
1422541_at	NM_008984	Mm.311809	NM_008984	---	protein tyrosine phosphatase, receptor type, M	Ptprm	19274	0.00222835	0.646304	-1.54726
1453005_at	BB825316	Mm.246863	NM_001159714 /// NM_027328	ENSMUSG00000008373	PRP31 pre-mRNA processing factor 31 homolog (yeast)	Prpf31	68988	0.00226475	1.66168	1.66168
1433675_at	BQ177137	---	NR_002896	---	small nucleolar RNA host gene (non-protein coding) 1	Snhg1	83673	0.00226884	1.7612	1.7612
1418063_at	NM_008438	Mm.6228	NM_008438	ENSMUSG00000019932	keratocan	Kera	16545	0.00240315	0.53926	-1.85439
1423615_at	BB818501	Mm.386792	NM_026406	ENSMUSG00000028098	ring finger protein 115	Rnf115	67845	0.00240869	1.53264	1.53264
1427768_s_at	X67685	Mm.7353	NM_010859	ENSMUSG00000059741	myosin, light polypeptide 3	Myl3	17897	0.00241253	0.527287	-1.8965
1451658_a_at	BC026793	Mm.276043	NM_028925	ENSMUSG00000028099	polymerase (RNA) III (DNA directed) polypeptide C	Polr3c	74414	0.0024185	0.598078	-1.67202
1430394_a_at	AK020749	Mm.254839	NM_019875	ENSMUSG00000029408	ATP-binding cassette, sub-family B (MDR/TAP), member 9	Abcb9	56325	0.00241901	0.571437	-1.74997
1416138_at	BC008997	Mm.280231	NM_001110794 /// NM_009674	ENSMUSG00000021814	annexin A7	Anxa7	11750	0.00245628	1.63903	1.63903
1424638_at	AK007630	Mm.195663	NM_001111099 /// NM_007669	ENSMUSG00000023067	cyclin-dependent kinase inhibitor 1A (P21)	Cdkn1a	12575	0.0024564	2.66301	2.66301
1417109_at	BC005738	Mm.15801	NM_001168333 /// NM_023476	ENSMUSG00000028776	tubulointerstitial nephritis antigen-like 1	Tinagl1	94242	0.00255492	0.593319	-1.68543
1450828_at	NM_080451	Mm.34359	NM_080451	ENSMUSG00000050315	synaptopodin 2	Synpo2	118449	0.00256802	0.594981	-1.68073
1448213_at	NM_010730	Mm.248360	NM_010730	ENSMUSG00000024659	annexin A1	Anxa1	16952	0.0025724	1.75193	1.75193
1451827_a_at	BC021378	Mm.31748	NM_015760	ENSMUSG00000030562	NADPH oxidase 4	Nox4	50490	0.0025915	1.8956	1.8956
1450678_at	NM_008404	Mm.1137	NM_008404	ENSMUSG00000000290	integrin beta 2	Itgb2	16414	0.00259361	2.0056	2.0056
1448827_s_at	BB481540	Mm.290003	NM_001164171 /// NM_010856 /// NM_080728	ENSMUSG00000040752	myosin, heavy polypeptide 6, cardiac muscle, alpha /// myosin, heavy polypeptide 7, cardiac muscle, beta	Myh6 /// Myh7	140781 /// 17888	0.00259589	0.503739	-1.98515
1421162_a_at	AF326553	Mm.31274	NM_001122952 /// NM_001122953 /// NM_010905	ENSMUSG00000028565	nuclear factor I/A	Nfia	18027	0.00260369	0.616792	-1.62129
1417343_at	AB032010	Mm.208287	NM_022004	ENSMUSG00000066705	FXYD domain-containing ion transport regulator 6	Fxyd6	59095	0.00260467	0.579133	-1.72672
1432558_a_at	AK019046	Mm.39040	NM_001171187 /// NM_010762	ENSMUSG00000027375	myelin and lymphocyte protein, T-cell differentiation protein	Mal	17153	0.00262536	0.519217	-1.92598
1424795_a_at	BC023044	Mm.34166	NM_198000 /// NR_028486 /// NR_028487	ENSMUSG00000044320	RIKEN cDNA 1700001O22 gene	1700001O22Rik	73598	0.00268579	1.77299	1.77299
1437711_x_at	BB519474	Mm.34102	NM_013614	ENSMUSG00000011179	ornithine decarboxylase, structural 1	Odc1	18263	0.00268731	2.00416	2.00416
1422565_s_at	NM_008688	Mm.426936	NM_008688 /// NM_026756	ENSMUSG00000055053	nuclear factor I/C	Nfic	18029	0.00268806	0.583159	-1.7148
1424001_at	AY030275	Mm.280311	NM_026472	ENSMUSG00000026377	Mki67 (FHA domain) interacting nucleolar phosphoprotein	Mki67ip	67949	0.00269613	1.5318	1.5318
1420699_at	NM_020008	Mm.239516	NM_020008	ENSMUSG00000079293	C-type lectin domain family 7, member a	Clec7a	56644	0.00269734	2.38937	2.38937
1418822_a_at	BI248938	Mm.27308	NM_007481	ENSMUSG00000044147	ADP-ribosylation factor 6	Arf6	11845	0.00269775	1.56775	1.56775
1425179_at	AF237702	Mm.364956	NM_009171	ENSMUSG00000020534	serine hydroxymethyltransferase 1 (soluble)	Shmt1	20425	0.00270066	0.597412	-1.67389
1460199_a_at	BE688382	Mm.397111	NM_013625	ENSMUSG00000020745	platelet-activating factor acetylhydrolase, isoform 1b, subunit 1	Pafah1b1	18472	0.00276801	1.53542	1.53542
1452087_at	BF020640	Mm.68134	NM_029495 /// NM_178825	---	epithelial stromal interaction 1 (breast)	Epsti1	108670	0.00279697	2.09743	2.09743
1426345_at	BB005298	Mm.259035	NM_001163622 /// NM_001163623 /// NM_001163624 /// NM_145984	---	prolyl endopeptidase-like	Prepl	213760	0.00299801	0.624247	-1.60193
1423493_a_at	BB315728	Mm.9394	NM_001081981 /// NM_001081982 /// NM_010906	ENSMUSG00000001911	nuclear factor I/X	Nfix	18032	0.00300119	0.620985	-1.61034
1438483_at	BB794641	Mm.44249	NM_008712	ENSMUSG00000029361	nitric oxide synthase 1, neuronal	Nos1	18125	0.00301685	0.603437	-1.65717
1428502_at	AK008409	Mm.335292	NM_025914	ENSMUSG00000019948	ARP6 actin-related protein 6 homolog (yeast)	Actr6	67019	0.00302047	1.58202	1.58202
1434988_x_at	AI462635	Mm.284446	NM_009656	ENSMUSG00000029455	aldehyde dehydrogenase 2, mitochondrial	Aldh2	11669	0.00304578	0.611505	-1.63531
1426083_a_at	L16846	Mm.23811	NM_007569	ENSMUSG00000036478	B-cell translocation gene 1, anti-proliferative	Btg1	12226	0.00304598	1.53679	1.53679
1419442_at	BC005429	Mm.396856	NM_016762	---	matrilin 2	Matn2	17181	0.00304722	0.590308	-1.69403
1421735_a_at	NM_013666	Mm.365178	NM_013666 /// NM_153124	ENSMUSG00000025425	ST8 alpha-N-acetyl-neuraminide alpha-2,8-sialyltransferase 5	St8sia5	225742	0.00309418	0.664813	-1.50418
1424354_at	BC020080	Mm.248440	NM_197986	ENSMUSG00000057137	transmembrane protein 140	Tmem140	68487	0.00316961	2.11519	2.11519
1449401_at	NM_007574	Mm.439732	NM_007574	ENSMUSG00000036896	complement component 1, q subcomponent, C chain	C1qc	12262	0.00317826	2.01691	2.01691
1448596_at	BG069516	Mm.274553	NM_001142809 /// NM_001142810 /// NM_133987	ENSMUSG00000019558	solute carrier family 6 (neurotransmitter transporter, creatine), member 8	Slc6a8	102857	0.00318504	0.669658	-1.4933
1425303_at	L38990	Mm.220358	NM_010292	ENSMUSG00000041798	glucokinase	Gck	103988	0.00321238	1.62612	1.62612
1452114_s_at	BF225802	Mm.405761	NM_010518	ENSMUSG00000026185	insulin-like growth factor binding protein 5	Igfbp5	16011	0.00321345	0.618613	-1.61652
1418945_at	NM_010809	Mm.4993	NM_010809	ENSMUSG00000043613	matrix metallopeptidase 3	Mmp3	17392	0.00321819	1.95692	1.95692
1424471_at	BC020532	Mm.24028	NM_001177810 /// NM_001177811 /// NM_144850	ENSMUSG00000022469	Rap guanine nucleotide exchange factor (GEF) 3	Rapgef3	223864	0.00330884	0.600939	-1.66406
1419684_at	NM_021443	Mm.42029	NM_021443	ENSMUSG00000009185	chemokine (C-C motif) ligand 8	Ccl8	20307	0.00334123	2.51293	2.51293
1448688_at	AF290209	Mm.89918	NM_013723	ENSMUSG00000025608	podocalyxin-like	Podxl	27205	0.00334321	0.589753	-1.69562
1452453_a_at	X14836	Mm.131530	NM_009792 /// NM_177407	ENSMUSG00000024617	calcium/calmodulin-dependent protein kinase II alpha	Camk2a	12322	0.00334859	0.567972	-1.76065
1418649_at	BB284358	Mm.133037	NM_028133	ENSMUSG00000035105	EGL nine homolog 3 (C. elegans)	Egln3	112407	0.00339116	1.74768	1.74768
1433995_s_at	AV227727	Mm.258985	NM_001025615 /// NM_026202	ENSMUSG00000038127	coiled-coil domain containing 50	Ccdc50	67501	0.00339815	0.631004	-1.58478
1449164_at	BC021637	Mm.15819	NM_009853	ENSMUSG00000018774	CD68 antigen	Cd68	12514	0.00340298	2.03927	2.03927
1420560_at	NM_009603	Mm.4980	NM_009603	ENSMUSG00000014609	cholinergic receptor, nicotinic, epsilon polypeptide	Chrne	11448	0.00340557	0.631447	-1.58366
1451177_at	BC017161	Mm.46746	NM_025926 /// NM_027287	ENSMUSG00000028035	DnaJ (Hsp40) homolog, subfamily B, member 4	Dnajb4	67035	0.00340759	1.57918	1.57918
1422992_s_at	NM_008840	Mm.229108	NM_001029837 /// NM_001164049 /// NM_001164050 /// NM_001164051 /// NM_001164052 /// NM_008840	ENSMUSG00000039936	phosphatidylinositol 3-kinase catalytic delta polypeptide	Pik3cd	18707	0.00354903	0.617842	-1.61854
1426915_at	BC021490	Mm.24103	NM_029653 /// NM_134062	ENSMUSG00000021559	death associated protein kinase 1	Dapk1	69635	0.00356744	1.57974	1.57974
1435272_at	BE196957	Mm.132535	NM_001081175	ENSMUSG00000038855	inositol 1,4,5-trisphosphate 3-kinase B	Itpkb	320404	0.00359963	0.597976	-1.67231
1418238_at	AV221988	Mm.6635	NM_019826	ENSMUSG00000027332	isovaleryl coenzyme A dehydrogenase	Ivd	56357	0.00368198	0.628943	-1.58997
1448550_at	NM_008489	Mm.218846	NM_008489	ENSMUSG00000016024	lipopolysaccharide binding protein	Lbp	16803	0.00368629	1.59431	1.59431
1438321_x_at	BB010153	Mm.279287	NM_133858 /// NM_199475	ENSMUSG00000038712	family with sequence similarity 63, member A	Fam63a	75007	0.00372478	1.54485	1.54485
1438251_x_at	BB559067	Mm.30156	NM_019564	ENSMUSG00000006205	HtrA serine peptidase 1	Htra1	56213	0.00381632	1.48012	1.48012
1453162_at	AK008801	Mm.259121	NM_026031	ENSMUSG00000028907	UTP11-like, U3 small nucleolar ribonucleoprotein, (yeast)	Utp11l	67205	0.00382783	1.62496	1.62496
AFFX-MURINE_b1_at	AFFX-MURINE_b1	---	---	---	---	---	---	0.00385386	1.53238	1.53238
1438398_at	BB203348	Mm.436917	---	---	---	---	---	0.00386761	0.586863	-1.70398
1449001_at	AV221988	Mm.6635	NM_019826	ENSMUSG00000027332	isovaleryl coenzyme A dehydrogenase	Ivd	56357	0.00405503	0.638678	-1.56573
1416704_at	BC012235	Mm.311337	NM_001168508 /// NM_001168513 /// NM_001168514 /// NM_011951	ENSMUSG00000053436	mitogen-activated protein kinase 14	Mapk14	26416	0.00410451	0.623483	-1.60389
1424754_at	BC024402	Mm.193094	NM_001025610 /// NM_027836	ENSMUSG00000024672	membrane-spanning 4-domains, subfamily A, member 7	Ms4a7	109225	0.00413894	2.12251	2.12251
1449135_at	NM_009236	Mm.264904	NM_009236	ENSMUSG00000046470	SRY-box containing gene 18	Sox18	20672	0.00414295	0.593352	-1.68534
1438887_a_at	BM239632	Mm.321452	NM_011818	ENSMUSG00000001157	germ cell-less homolog 1 (Drosophila)	Gmcl1	23885	0.00425543	0.620738	-1.61099
1454015_a_at	AK016527	Mm.334841	NM_019707	ENSMUSG00000031841	cadherin 13	Cdh13	12554	0.00429392	0.641395	-1.5591
1433928_a_at	BF146301	Mm.180458	NM_009438	ENSMUSG00000074129	ribosomal protein L13A	Rpl13a	22121	0.00430698	1.64134	1.64134
1448756_at	NM_009114	Mm.2128	NM_009114	ENSMUSG00000056071	S100 calcium binding protein A9 (calgranulin B)	S100a9	20202	0.00430728	2.3719	2.3719
1460218_at	NM_013706	Mm.24130	NM_013706	ENSMUSG00000000682	CD52 antigen	Cd52	23833	0.00442385	2.0662	2.0662
1426025_s_at	U29539	Mm.271868	NM_010686	ENSMUSG00000028581	lysosomal-associated protein transmembrane 5	Laptm5	16792	0.00446502	1.75072	1.75072
1450952_at	AK002622	Mm.34145	NM_001141927 /// NM_023129	ENSMUSG00000038583	phospholamban	Pln	18821	0.00448098	0.635265	-1.57415
1449363_at	BC019946	Mm.2706	NM_007498	ENSMUSG00000026628	activating transcription factor 3	Atf3	11910	0.00449849	2.29075	2.29075
1451161_a_at	U66888	Mm.2254	NM_010130	ENSMUSG00000004730	EGF-like module containing, mucin-like, hormone receptor-like sequence 1	Emr1	13733	0.00451501	1.79466	1.79466
1449519_at	NM_007836	Mm.389750	NM_007836	ENSMUSG00000036390	growth arrest and DNA-damage-inducible 45 alpha	Gadd45a	13197	0.00452456	1.62822	1.62822
1450885_at	BB446076	Mm.41433	NM_001025296 /// NM_010044	ENSMUSG00000000838 /// ENSMUSG00000028974	DNA fragmentation factor, alpha subunit	Dffa	13347	0.00452521	0.584377	-1.71122
1448929_at	NM_028784	Mm.235105	NM_001166391 /// NM_028784	ENSMUSG00000039109	coagulation factor XIII, A1 subunit	F13a1	74145	0.00459656	1.91048	1.91048
1426937_at	AK018128	Mm.252139	NM_027519	ENSMUSG00000029659	RIKEN cDNA 6330406I15 gene	6330406I15Rik	70717	0.00460161	1.74144	1.74144
1451941_a_at	M14216	Mm.425062	NM_001077189 /// NM_010187	ENSMUSG00000026656	Fc receptor, IgG, low affinity IIb	Fcgr2b	14130	0.00463763	1.8155	1.8155
1422123_s_at	NM_011926	Mm.322502	NM_001039185 /// NM_001039186 /// NM_001039187 /// NM_001113368 /// NM_001113369 /// NM_007543 /// NM_011926	ENSMUSG00000054385 /// ENSMUSG00000074272	carcinoembryonic antigen-related cell adhesion molecule 1 /// carcinoembryonic antigen-related cell adhesion molecule 2	Ceacam1 /// Ceacam2	26365 /// 26367	0.00464752	0.597144	-1.67464
1430127_a_at	AK007904	Mm.333406	NM_009829	ENSMUSG00000000184	cyclin D2	Ccnd2	12444	0.00472231	0.559967	-1.78582
1427722_at	BC026899	Mm.269823	NM_177787	ENSMUSG00000044378	solute carrier family 15, member 5	Slc15a5	277898	0.00478756	1.63548	1.63548
1418243_at	NM_007995	Mm.10510	NM_007995	ENSMUSG00000026938	ficolin A	Fcna	14133	0.00478873	2.00899	2.00899
1422438_at	NM_010145	Mm.9075	NM_010145	ENSMUSG00000038776	epoxide hydrolase 1, microsomal	Ephx1	13849	0.00495689	0.646224	-1.54745
1435160_at	BM120737	Mm.13148	NM_172391	ENSMUSG00000020288	AHA1, activator of heat shock protein ATPase homolog 2 (yeast)	Ahsa2	268390	0.00495895	1.48431	1.48431
1416238_at	NM_011587	Mm.4345	NM_011587	ENSMUSG00000033191	tyrosine kinase with immunoglobulin-like and EGF-like domains 1	Tie1	21846	0.00495951	0.611015	-1.63662
1435066_at	BB305507	Mm.397413	NM_145823	ENSMUSG00000040430	phosphatidylinositol transfer protein, cytoplasmic 1	Pitpnc1	71795	0.00499918	0.672731	-1.48648
1436902_x_at	BB096368	Mm.3532	NM_001039392 /// NM_001190327 /// NM_025284	ENSMUSG00000050347 /// ENSMUSG00000079523	thymosin, beta 10	Tmsb10	19240	0.00501323	1.89616	1.89616
1450184_s_at	NM_017376	Mm.270278	NM_017376 /// NM_153484	ENSMUSG00000022389	thyrotroph embryonic factor	Tef	21685	0.00502968	0.563192	-1.77559
1422046_at	NM_008401	Mm.262106	NM_001082960 /// NM_008401	ENSMUSG00000030786	integrin alpha M	Itgam	16409	0.00504146	1.57423	1.57423
1448301_s_at	AF426024	Mm.20144	NM_025429	ENSMUSG00000044734	serine (or cysteine) peptidase inhibitor, clade B, member 1a	Serpinb1a	66222	0.00505469	1.81064	1.81064
1455332_x_at	BM224327	Mm.425062	NM_001077189 /// NM_010187	ENSMUSG00000026656	Fc receptor, IgG, low affinity IIb	Fcgr2b	14130	0.00511819	1.66145	1.66145
1420394_s_at	U05264	Mm.34408	NM_008147 /// NM_013532	ENSMUSG00000062593 /// ENSMUSG00000089672	glycoprotein 49 A /// leukocyte immunoglobulin-like receptor, subfamily B, member 4	Gp49a /// Lilrb4	14727 /// 14728	0.00513923	2.14292	2.14292
1424838_at	BC005730	Mm.35548	NM_001168498 /// NM_001168500 /// NM_145555 /// NM_181047 /// NR_033135	ENSMUSG00000043924	RIKEN cDNA A330049M08 gene	A330049M08Rik	230822	0.0051588	0.59003	-1.69483
1417358_s_at	NM_009166	Mm.210815	NM_001034962 /// NM_001034963 /// NM_001034964 /// NM_009166 /// NM_178362	ENSMUSG00000025006	sorbin and SH3 domain containing 1	Sorbs1	20411	0.00517006	0.609822	-1.63982
1452679_at	AA986082	Mm.379227	NM_023716	ENSMUSG00000045136	tubulin, beta 2B	Tubb2b	73710	0.00518853	1.74821	1.74821
1418599_at	NM_007729	Mm.209715	NM_007729	ENSMUSG00000027966	collagen, type XI, alpha 1	Col11a1	12814	0.00521202	0.551558	-1.81304
1455090_at	BF681826	Mm.208919	NM_011923	ENSMUSG00000004105	angiopoietin-like 2	Angptl2	26360	0.0052517	0.603934	-1.65581
1416691_at	NM_019581	Mm.22147	NM_001145979 /// NM_019581	ENSMUSG00000023952	GTP binding protein 2	Gtpbp2	56055	0.00525983	0.650085	-1.53826
1424931_s_at	M94350	Mm.326349	---	ENSMUSG00000076929	immunoglobulin lambda chain, constant region 1 /// immunoglobulin lambda chain, variable 1 /// similar to Ig lambda-1 chain C region	Igl-C1 /// Igl-V1 /// LOC433053	110785 /// 16142 /// 433053	0.00530988	3.99691	3.99691
1438009_at	W91024	Mm.422826	NM_001177544 /// NM_178185	ENSMUSG00000060262 /// ENSMUSG00000069304	predicted gene 11276 /// histone cluster 1, H2ao	Gm11276 /// Hist1h2ao	319171 /// 665433	0.00538052	2.08417	2.08417
1416811_s_at	NM_007796	Mm.30144	NM_001145799 /// NM_001145801 /// NM_007796 /// NM_007797	ENSMUSG00000044258 /// ENSMUSG00000074874	cytotoxic T lymphocyte-associated protein 2 alpha /// cytotoxic T lymphocyte-associated protein 2 beta	Ctla2a /// Ctla2b	13024 /// 13025	0.0053875	1.74683	1.74683
1418340_at	NM_010185	Mm.22673	NM_010185	ENSMUSG00000058715	Fc receptor, IgE, high affinity I, gamma polypeptide	Fcer1g	14127	0.00540748	1.70166	1.70166
1416204_at	BC019391	Mm.252391	NM_010271	ENSMUSG00000023019	glycerol-3-phosphate dehydrogenase 1 (soluble)	Gpd1	14555	0.00549245	0.64685	-1.54595
1427306_at	X83932	Mm.439745	NM_009109	ENSMUSG00000030592	ryanodine receptor 1, skeletal muscle	Ryr1	20190	0.00555237	0.699677	-1.42923
1429485_a_at	AK008801	Mm.259121	NM_026031	ENSMUSG00000028907	UTP11-like, U3 small nucleolar ribonucleoprotein, (yeast)	Utp11l	67205	0.00555724	1.50947	1.50947
1418486_at	NM_011704	Mm.27154	NM_011704	ENSMUSG00000037440	vanin 1	Vnn1	22361	0.00568839	1.58623	1.58623
1422702_at	BE626090	Mm.250214	NM_001102458 /// NM_018745	ENSMUSG00000037458	antizyme inhibitor 1	Azin1	54375	0.00570407	1.61796	1.61796
1455269_a_at	BB740218	Mm.290482	NM_009898	ENSMUSG00000030707	coronin, actin binding protein 1A	Coro1a	12721	0.0057581	2.0441	2.0441
1431416_a_at	AK010826	Mm.41758	NM_023844	ENSMUSG00000053062	junction adhesion molecule 2	Jam2	67374	0.00576563	0.651974	-1.5338
1424225_at	AF398969	Mm.200766	NM_001170710 /// NM_001170711 /// NM_030121	ENSMUSG00000048175	ankyrin repeat and SOCS box-containing 8	Asb8	78541	0.00576715	0.708516	-1.4114
1451927_a_at	AF128892	Mm.311337	NM_001168508 /// NM_001168513 /// NM_001168514 /// NM_011951	ENSMUSG00000053436	mitogen-activated protein kinase 14	Mapk14	26416	0.00577021	0.633765	-1.57787
1417768_at	BC019364	Mm.54126	NM_026164	ENSMUSG00000036257	patatin-like phospholipase domain containing 8	Pnpla8	67452	0.00578219	1.39484	1.39484
1449673_s_at	C76389	Mm.197829	NM_001163713 /// NM_172745	---	Tu translation elongation factor, mitochondrial	Tufm	233870	0.00584089	0.670744	-1.49088
1451427_a_at	BC024610	Mm.478945	NM_001164564 /// NM_178444 /// NM_198724 /// NM_198725	ENSMUSG00000026921	EGF-like domain 7	Egfl7	353156	0.00592698	0.658205	-1.51928
1417312_at	AK004853	Mm.55143	NM_015814	ENSMUSG00000030772	dickkopf homolog 3 (Xenopus laevis)	Dkk3	50781	0.00602412	0.522868	-1.91253
1450970_at	AA792094	Mm.19039	NM_010324	ENSMUSG00000025190	glutamate oxaloacetate transaminase 1, soluble	Got1	14718	0.00615088	0.717929	-1.3929
1425964_x_at	U03561	Mm.13849	NM_013560	ENSMUSG00000004951 /// ENSMUSG00000078915	heat shock protein 1	Hspb1	15507	0.00615687	1.54384	1.54384
1431320_a_at	AK002362	Mm.3645	NM_010864	ENSMUSG00000034593	myosin VA	Myo5a	17918	0.00615878	1.70251	1.70251
1433946_at	BE824681	Mm.49441	NM_009577	ENSMUSG00000030393	zinc finger protein interacting with K protein 1	Zik1	22775	0.00616011	1.71165	1.71165
1453016_at	AK013636	Mm.21787	NM_028394	ENSMUSG00000063172	heat shock protein family B (small), member 11	Hspb11	72938	0.00616422	1.58797	1.58797
1421679_a_at	NM_007669	Mm.479070	NM_001111099 /// NM_007669	ENSMUSG00000023067	cyclin-dependent kinase inhibitor 1A (P21)	Cdkn1a	12575	0.00616491	2.58702	2.58702
1416926_at	AW495711	Mm.393018	NM_021897	ENSMUSG00000028211	transformation related protein 53 inducible nuclear protein 1	Trp53inp1	60599	0.00616506	1.55093	1.55093
1435823_x_at	AW491662	Mm.478945	NM_001164564 /// NM_178444 /// NM_198724 /// NM_198725	ENSMUSG00000026921	EGF-like domain 7	Egfl7	353156	0.00617052	0.613204	-1.63078
1438674_a_at	BB278628	Mm.288714	NM_172276	ENSMUSG00000029439	splicing factor, suppressor of white-apricot homolog (Drosophila)	Sfswap	231769	0.00617222	0.631095	-1.58455
1423559_at	BB750192	Mm.249386	NM_001112739 /// NM_008421	ENSMUSG00000058975	potassium voltage gated channel, Shaw-related subfamily, member 1	Kcnc1	16502	0.00622016	0.644616	-1.55131
1448119_at	NM_007563	Mm.282863	NM_007563	ENSMUSG00000038871	2,3-bisphosphoglycerate mutase	Bpgm	12183	0.0062732	0.702205	-1.42409
1417110_at	BB070019	Mm.117294	NM_008548	ENSMUSG00000003746	mannosidase 1, alpha	Man1a	17155	0.00628042	1.62774	1.62774
1427427_at	AV238793	Mm.436657	NM_177652	ENSMUSG00000057378	ryanodine receptor 3	Ryr3	20192	0.00628763	1.65223	1.65223
1425425_a_at	BC004048	Mm.32831	NM_011915	ENSMUSG00000020218	Wnt inhibitory factor 1	Wif1	24117	0.00629518	0.465039	-2.15036
1425318_a_at	BC019151	---	NM_001161626 /// NM_001161627 /// NM_029912	ENSMUSG00000029452	transmembrane protein 116	Tmem116	77462	0.00630265	1.50221	1.50221
1418372_at	NM_009634	Mm.38151	NM_009634	ENSMUSG00000022407	adenylosuccinate lyase	Adsl	11564	0.00631544	0.684968	-1.45992
1450977_s_at	AI987929	Mm.30837	NM_008681	ENSMUSG00000005125	N-myc downstream regulated gene 1	Ndrg1	17988	0.00635491	0.635709	-1.57305
1443969_at	BE199054	Mm.407207	NM_001081212	ENSMUSG00000038894	insulin receptor substrate 2	Irs2	384783	0.00646454	0.62116	-1.60989
1418097_a_at	NM_016715	Mm.35771	NM_001164735 /// NM_016715	ENSMUSG00000033467	cytokine receptor-like factor 2	Crlf2	57914	0.00652215	1.52919	1.52919
1449334_at	BI111620	Mm.4871	NM_011595	ENSMUSG00000020044	tissue inhibitor of metalloproteinase 3	Timp3	21859	0.00652269	0.669134	-1.49447
1419332_at	NM_019397	Mm.37707	NM_019397	ENSMUSG00000000402	EGF-like-domain, multiple 6	Egfl6	54156	0.00652626	0.68606	-1.4576
1435290_x_at	BE688749	Mm.235338	NM_010378	ENSMUSG00000036594	histocompatibility 2, class II antigen A, alpha	H2-Aa	14960	0.00657608	1.73545	1.73545
1417998_at	BC003708	Mm.305816	NM_019766	ENSMUSG00000071072	prostaglandin E synthase 3 (cytosolic)	Ptges3	56351	0.0065873	1.46358	1.46358
1419603_at	NM_008329	Mm.442561	NM_008329	ENSMUSG00000073489	interferon activated gene 204	Ifi204	15951	0.00661417	1.57677	1.57677
1419288_at	NM_023844	Mm.41758	NM_023844	ENSMUSG00000053062	junction adhesion molecule 2	Jam2	67374	0.00674014	0.644533	-1.55151
1426013_s_at	BC024961	Mm.274158	NM_148927	ENSMUSG00000040428	pleckstrin homology domain containing, family A (phosphoinositide binding specific) member 4	Plekha4	69217	0.00675194	0.648719	-1.5415
1448962_at	BC026142	Mm.250705	NM_001161775 /// NM_013607	ENSMUSG00000018830	myosin, heavy polypeptide 11, smooth muscle	Myh11	17880	0.00675793	0.57883	-1.72762
1420502_at	NM_009121	Mm.2734	NM_009121	ENSMUSG00000025283	spermidine/spermine N1-acetyl transferase 1	Sat1	20229	0.00682001	1.57827	1.57827
1450085_at	BG244279	Mm.208919	NM_011923	ENSMUSG00000004105	angiopoietin-like 2	Angptl2	26360	0.00682997	0.595217	-1.68006
1420951_a_at	BB701473	Mm.46401	NM_019973 /// NM_178880	ENSMUSG00000022961	Son DNA binding protein	Son	20658	0.00697877	0.669394	-1.49389
1416183_a_at	NM_008492	Mm.9745	NM_008492	ENSMUSG00000030246	lactate dehydrogenase B	Ldhb	16832	0.00712964	0.645426	-1.54937
1440831_at	AV324314	Mm.26147	NM_007520	ENSMUSG00000025612	BTB and CNC homology 1	Bach1	12013	0.00713072	1.61866	1.61866
1423611_at	AW319615	Mm.288186	NM_007431	ENSMUSG00000028766	alkaline phosphatase, liver/bone/kidney	Alpl	11647	0.00713125	0.651115	-1.53583
1460356_at	AF361882	Mm.41751	NM_027102	ENSMUSG00000001946	endothelial cell-specific adhesion molecule	Esam	69524	0.00718914	0.676398	-1.47842
1450138_a_at	NM_009254	Mm.252210	NM_001164117 /// NM_001164118 /// NM_009254 /// NR_028309	ENSMUSG00000060147	serine (or cysteine) peptidase inhibitor, clade B, member 6a	Serpinb6a	20719	0.00731241	1.33845	1.33845
1433711_s_at	BG076140	Mm.139418	NM_001013370 /// NM_001162908	ENSMUSG00000038332	sestrin 1	Sesn1	140742	0.00753152	1.57096	1.57096
1419524_at	NM_009414	Mm.248684	NM_001136084 /// NM_009414	ENSMUSG00000040046	tryptophan hydroxylase 1	Tph1	21990	0.00753701	1.84978	1.84978
1421815_at	AF353717	Mm.275054	NM_134065	ENSMUSG00000002808	ependymin related protein 1 (zebrafish)	Epdr1	105298	0.00754999	0.712533	-1.40344
1427411_s_at	BB812902	Mm.32886	NR_028264	ENSMUSG00000087313	deleted in lymphocytic leukemia, 2	Dleu2	668253	0.00758163	1.6651	1.6651
1426964_at	AK013984	Mm.276041	NM_028440	ENSMUSG00000078453	RIKEN cDNA 3110003A17 gene	3110003A17Rik	73112	0.0076028	1.65256	1.65256
1448864_at	NM_133741	Mm.257989	NM_001164572 /// NM_133741	ENSMUSG00000038145	SNF related kinase	Snrk	20623	0.00766169	0.683336	-1.46341
1423614_at	BB329408	Mm.319847	NM_133897	ENSMUSG00000054720	leucine rich repeat containing 8 family, member C	Lrrc8c	100604	0.00770092	0.621675	-1.60856
1448541_at	AU079968	Mm.278357	NM_001025360 /// NM_001081959 /// NM_008450	ENSMUSG00000021288	kinesin light chain 1	Klc1	16593	0.00771383	0.635975	-1.57239
1421861_at	BG065300	Mm.38993	NM_023051	ENSMUSG00000039953	calsyntenin 1	Clstn1	65945	0.00771502	0.66443	-1.50505
1416401_at	NM_007656	Mm.4261	NM_001136055 /// NM_007656	ENSMUSG00000027215	CD82 antigen	Cd82	12521	0.00773086	1.68815	1.68815
1426263_at	AY059394	Mm.178322	NM_153112	ENSMUSG00000054793	cell adhesion molecule 4	Cadm4	260299	0.00773499	0.636979	-1.56991
AFFX-18SRNAMur/X00686_3_at	AFFX-18SRNAMur/X00686_3	---	---	---	---	---	---	0.00776361	0.601691	-1.66198
1437455_a_at	AW322026	Mm.23811	NM_007569	ENSMUSG00000036478	B-cell translocation gene 1, anti-proliferative	Btg1	12226	0.00776375	1.70563	1.70563
1437012_x_at	BB226235	Mm.24028	NM_001177810 /// NM_001177811 /// NM_144850	ENSMUSG00000022469	Rap guanine nucleotide exchange factor (GEF) 3	Rapgef3	223864	0.00778179	0.649908	-1.53868
1448394_at	NM_010861	Mm.1529	NM_010861	ENSMUSG00000013936	myosin, light polypeptide 2, regulatory, cardiac, slow	Myl2	17906	0.00801326	0.616684	-1.62158
1451204_at	BC016096	Mm.83840	NM_001168318 /// NM_028903	ENSMUSG00000022032	scavenger receptor class A, member 5 (putative)	Scara5	71145	0.00801577	1.51669	1.51669
1418328_at	AF017174	Mm.358582	NM_009948 /// NR_004843	ENSMUSG00000078937	cDNA sequence BC090627 /// carnitine palmitoyltransferase 1b, muscle	BC090627 /// Cpt1b	100134861 /// 12895	0.00802124	0.684808	-1.46026
1415712_at	AJ250693	Mm.389984	NM_207302	ENSMUSG00000030967	zinc finger, RAN-binding domain containing 1	Zranb1	360216	0.00803104	1.64733	1.64733
1426764_at	AW214584	Mm.116749	NM_010952	ENSMUSG00000040652	ornithine decarboxylase antizyme 2, pseudogene	Oaz2-ps	18247	0.00803888	0.703746	-1.42097
1434839_s_at	BG071620	Mm.202966	NM_030732	ENSMUSG00000079961	transducin (beta)-like 1X-linked receptor 1	Tbl1xr1	81004	0.00807088	1.43232	1.43232
1460227_at	BC008107	Mm.8245	NM_001044384 /// NM_011593	ENSMUSG00000001131	tissue inhibitor of metalloproteinase 1	Timp1	21857	0.00818286	1.91262	1.91262
1433893_s_at	BM208112	Mm.24250	NM_017407	ENSMUSG00000002055	sperm associated antigen 5	Spag5	54141	0.00825693	2.04657	2.04657
1434025_at	BG069607	Mm.476215	---	---	---	---	---	0.0082575	1.66536	1.66536
1422433_s_at	NM_010497	Mm.9925	NM_001111320 /// NM_010497	ENSMUSG00000025950	isocitrate dehydrogenase 1 (NADP+), soluble	Idh1	15926	0.00834172	1.43726	1.43726
1427733_a_at	D90176	Mm.31274	NM_001122952 /// NM_001122953 /// NM_010905	ENSMUSG00000028565	nuclear factor I/A	Nfia	18027	0.00835888	0.638526	-1.56611
1448232_x_at	NM_009448	Mm.439690	NM_009448 /// NM_011653 /// NM_011654 /// NR_033599 /// XM_003086752 /// XM_486246 /// XM_904657	ENSMUSG00000023004 /// ENSMUSG00000043091 /// ENSMUSG00000056904 /// ENSMUSG00000058625 /// ENSMUSG00000072235 /// ENSMUSG00000082809	predicted gene 5620 /// predicted gene 6682 /// tubulin, alpha 1A /// tubulin, alpha 1B /// tubulin, alpha 1C	Gm5620 /// Gm6682 /// Tuba1a /// Tuba1b /// Tuba1c	22142 /// 22143 /// 22146 /// 434428 /// 626534	0.00839044	1.52335	1.52335
1416928_at	NM_029397	Mm.27660	NM_029397 /// NM_170598	ENSMUSG00000089824	RNA binding motif protein 12	Rbm12	75710	0.00845385	0.656679	-1.52281
1427397_at	BC025559	Mm.218697	NM_173382	---	RIKEN cDNA 2810046L04 gene	2810046L04Rik	212127	0.00859758	0.678973	-1.47281
1451206_s_at	BC007144	Mm.273905	NM_139200	ENSMUSG00000026832	cytohesin 1 interacting protein	Cytip	227929	0.0087873	1.66653	1.66653
1428266_at	AK002312	Mm.7353	NM_010859	ENSMUSG00000059741	myosin, light polypeptide 3	Myl3	17897	0.00878992	0.560335	-1.78465
1451756_at	D88690	Mm.389712	NM_010228	ENSMUSG00000029648	FMS-like tyrosine kinase 1	Flt1	14254	0.00879379	0.673553	-1.48466
1438931_s_at	AV016566	Mm.139418	NM_001013370 /// NM_001162908	ENSMUSG00000038332	sestrin 1	Sesn1	140742	0.00889547	1.99545	1.99545
1418245_a_at	BG277926	Mm.202774	NM_001110827 /// NM_001110828 /// NM_001110829 /// NM_001110830 /// NM_053104 /// NM_175387	ENSMUSG00000033565	RNA binding protein, fox-1 homolog (C. elegans) 2	Rbfox2	93686	0.00898678	0.644689	-1.55113
1419039_at	BF683039	Mm.174372	NM_001163472 /// NM_019823	ENSMUSG00000061740	cytochrome P450, family 2, subfamily d, polypeptide 22	Cyp2d22	56448	0.00907477	0.663901	-1.50625
1423172_at	BB147418	Mm.274308	NM_019632	ENSMUSG00000027438	N-ethylmaleimide sensitive fusion protein attachment protein beta	Napb	17957	0.0092401	1.69362	1.69362
1422412_x_at	NM_017388	---	NM_017388	---	eosinophil-associated, ribonuclease A family, member 3	Ear3	53876	0.00932104	1.52196	1.52196
1426710_at	BB396904	Mm.288630	NM_007590	ENSMUSG00000019370	calmodulin 3	Calm3	12315	0.00935629	0.68551	-1.45877
1419905_s_at	AV026552	Mm.18832	NM_008278	---	hydroxyprostaglandin dehydrogenase 15 (NAD)	Hpgd	15446	0.00935873	1.93094	1.93094
1417400_at	NM_030690	Mm.212395	NM_001166408 /// NM_030690	ENSMUSG00000022246	retinoic acid induced 14	Rai14	75646	0.00936824	1.93043	1.93043
1451883_at	BC002189	Mm.450006	XM_884677	---	cDNA sequence BC002189	BC002189	620316	0.0093708	0.662205	-1.51011
1424408_at	BC010816	Mm.24551	NM_144862	ENSMUSG00000024395	LIM and senescent cell antigen like domains 2	Lims2	225341	0.00944117	0.675224	-1.48099
1423669_at	U08020	Mm.277735	NM_007742	ENSMUSG00000001506	collagen, type I, alpha 1	Col1a1	12842	0.00945198	0.565555	-1.76817
1426896_at	BB579760	Mm.417427	NM_021559	ENSMUSG00000051469	zinc finger protein 191	Zfp191	59057	0.00954544	1.43972	1.43972
1460180_at	NM_010422	Mm.27816	NM_010422	ENSMUSG00000021665	hexosaminidase B	Hexb	15212	0.00954553	1.50194	1.50194
1418981_at	NM_009808	Mm.42163	NM_009808	ENSMUSG00000025887	caspase 12	Casp12	12364	0.00959146	1.41423	1.41423
1422313_a_at	NM_010518	Mm.405761	NM_010518	ENSMUSG00000026185	insulin-like growth factor binding protein 5	Igfbp5	16011	0.00984899	0.593576	-1.6847
1422603_at	BC005569	Mm.478353	NM_021472 /// NM_201239	ENSMUSG00000021876	ribonuclease, RNase A family 4	Rnase4	58809	0.00988648	1.65451	1.65451
1426908_at	AV302406	Mm.62886	NM_001167981 /// NM_144731	ENSMUSG00000031608	UDP-N-acetyl-alpha-D-galactosamine: polypeptide N-acetylgalactosaminyltransferase 7	Galnt7	108150	0.00993465	1.58553	1.58553
1451500_at	BC026453	Mm.34874	NM_181418	ENSMUSG00000034911	Usher syndrome 1C binding protein 1	Ushbp1	234395	0.00995515	0.621838	-1.60814
1423292_a_at	BG072867	Mm.10119	NM_019412 /// NM_198048	ENSMUSG00000053198	periaxin	Prx	19153	0.00996423	0.64575	-1.54859
1450430_at	NM_008625	Mm.2019	NM_008625	ENSMUSG00000026712	mannose receptor, C type 1	Mrc1	17533	0.00996925	1.99108	1.99108
1452349_x_at	AI481797	Mm.425061	NM_001033450 /// NM_172648	ENSMUSG00000026536 /// ENSMUSG00000054203	interferon activated gene 205 /// myeloid cell nuclear differentiation antigen	Ifi205 /// Mnda	226695 /// 381308	0.0100109	1.93404	1.93404
1421515_at	U09563	Mm.439703	NM_001159548 /// NM_001159549 /// NM_010264	ENSMUSG00000063972	nuclear receptor subfamily 6, group A, member 1	Nr6a1	14536	0.0100647	0.668606	-1.49565
1450997_at	AV173139	Mm.25559	NM_133810	ENSMUSG00000026094	serine/threonine kinase 17b (apoptosis-inducing)	Stk17b	98267	0.0100952	1.49868	1.49868
1426313_at	BE984258	Mm.120763	NM_144541 /// NM_181279 /// NM_181280 /// NM_181281 /// NM_181282	ENSMUSG00000052139	brain and reproductive organ-expressed protein	Bre	107976	0.0101033	0.684506	-1.46091
1418606_at	BC013463	Mm.24420	NM_013554	ENSMUSG00000050368	homeobox D10	Hoxd10	15430	0.0101075	0.628889	-1.5901
1434563_at	BM207149	Mm.220912	NM_178775	ENSMUSG00000089872	ribosomal protein S6 kinase polypeptide 1	Rps6kc1	320119	0.010108	0.642703	-1.55593
1453836_a_at	AK006949	Mm.272197	NM_001166249 /// NM_001166250 /// NM_001166251 /// NM_011844	ENSMUSG00000033174	monoglyceride lipase	Mgll	23945	0.0101187	0.640384	-1.56156
1422622_at	NM_008713	Mm.258415	NM_008713	ENSMUSG00000028978	nitric oxide synthase 3, endothelial cell	Nos3	18127	0.0101188	0.66242	-1.50962
1437874_s_at	AV225808	Mm.27816	NM_010422	ENSMUSG00000021665	hexosaminidase B	Hexb	15212	0.0101361	1.5787	1.5787
1417259_a_at	NM_009798	Mm.2945	NM_001037761 /// NM_009798	ENSMUSG00000028745	capping protein (actin filament) muscle Z-line, beta	Capzb	12345	0.0101388	0.712358	-1.40379
1452016_at	BC026209	Mm.19844	NM_009663	ENSMUSG00000060063	arachidonate 5-lipoxygenase activating protein	Alox5ap	11690	0.010156	1.57668	1.57668
1448226_at	NM_009104	Mm.99	NM_009104	ENSMUSG00000020649	ribonucleotide reductase M2	Rrm2	20135	0.0101875	1.6361	1.6361
1428782_a_at	AK004031	Mm.335460	NM_025407	ENSMUSG00000025651	ubiquinol-cytochrome c reductase core protein 1	Uqcrc1	22273	0.0101912	0.75991	-1.31595
1418990_at	NM_025658	Mm.441056	NM_025658	ENSMUSG00000024678	membrane-spanning 4-domains, subfamily A, member 4D	Ms4a4d	66607	0.0101935	1.64725	1.64725
1419833_s_at	AI851258	Mm.247642	NM_139206	ENSMUSG00000024451	ArfGAP with RhoGAP domain, ankyrin repeat and PH domain 3	Arap3	106952	0.0103221	0.605456	-1.65165
1417416_at	NM_010595	Mm.40424	NM_010595	ENSMUSG00000047976	potassium voltage-gated channel, shaker-related subfamily, member 1	Kcna1	16485	0.0103361	0.642601	-1.55618
1423721_at	M22479	Mm.121878	NM_001164248 /// NM_001164249 /// NM_001164250 /// NM_001164251 /// NM_001164252 /// NM_001164253 /// NM_001164254 /// NM_001164255 /// NM_001164256 /// NM_024427	ENSMUSG00000032366	tropomyosin 1, alpha	Tpm1	22003	0.0103721	0.684234	-1.46149
1456706_at	BE628134	---	---	---	RIKEN cDNA 4833441D16 gene	4833441D16Rik	108962	0.0104412	0.648118	-1.54293
1438659_x_at	BB458460	Mm.20313	NM_001167736 /// NM_025351	ENSMUSG00000030086	coiled-coil-helix-coiled-coil-helix domain containing 6	Chchd6	66098	0.0104418	1.79007	1.79007
1422444_at	BM935811	Mm.225096	NM_008397	ENSMUSG00000027111	integrin alpha 6	Itga6	16403	0.0104787	0.658682	-1.51818
1449153_at	BC019135	Mm.2055	NM_008605	ENSMUSG00000049723	matrix metallopeptidase 12	Mmp12	17381	0.0105462	2.50443	2.50443
1449968_s_at	NM_022816	Mm.352763	NM_019736 /// NM_022816	ENSMUSG00000025287 /// ENSMUSG00000047565	acyl-CoA thioesterase 10 /// acyl-CoA thioesterase 9	Acot10 /// Acot9	56360 /// 64833	0.0106851	1.41391	1.41391
1460557_at	AI452098	Mm.235898	NM_181423	ENSMUSG00000020079	suppressor of var1, 3-like 1 (S. cerevisiae)	Supv3l1	338359	0.0108266	0.683945	-1.46211
1424854_at	BC019757	Mm.261664	NM_175655 /// NM_175656 /// NM_175657 /// NM_178192 /// NM_178193	ENSMUSG00000060639	histone cluster 1, H4a /// histone cluster 1, H4b /// histone cluster 1, H4f /// histone cluster 1, H4i /// histone cluster 1, H4m	Hist1h4a /// Hist1h4b /// Hist1h4f /// Hist1h4i /// Hist1h4m	319157 /// 319158 /// 319161 /// 326619 /// 326620	0.0108313	1.6193	1.6193
1423328_at	AU017649	Mm.18218	NM_010267	ENSMUSG00000025777	ganglioside-induced differentiation-associated-protein 1	Gdap1	14545	0.0109429	1.5061	1.5061
1417050_at	NM_026161	Mm.258993	NM_026161	ENSMUSG00000040794	C1q and tumor necrosis factor related protein 4	C1qtnf4	67445	0.0109599	0.613833	-1.62911
1418261_at	AW907526	Mm.375031	NM_011518	ENSMUSG00000021457	spleen tyrosine kinase	Sykb	20963	0.0109733	1.58138	1.58138
1421063_s_at	NM_033174	Mm.274995	NM_001082961 /// NM_001082962 /// NM_013670 /// NM_033174	ENSMUSG00000000948	small nuclear ribonucleoprotein N /// SNRPN upstream reading frame	Snrpn /// Snurf	20646 /// 84704	0.0110736	0.700693	-1.42716
1417145_at	NM_133921	Mm.187453	NM_133921	ENSMUSG00000072889	nuclear transcription factor, X-box binding-like 1	Nfxl1	100978	0.0110895	1.53888	1.53888
1434976_x_at	AV216412	Mm.6700	NM_007918	ENSMUSG00000031490	eukaryotic translation initiation factor 4E binding protein 1	Eif4ebp1	13685	0.0112036	1.69069	1.69069
1427228_at	AF205078	Mm.29933	NM_001081390	ENSMUSG00000058056	palladin, cytoskeletal associated protein	Palld	72333	0.0113203	0.670549	-1.49132
1452117_a_at	BB157866	Mm.170905	NM_011815	ENSMUSG00000022148	FYN binding protein	Fyb	23880	0.0113337	1.68812	1.68812
1416246_a_at	BC002136	Mm.290482	NM_009898	ENSMUSG00000030707	coronin, actin binding protein 1A	Coro1a	12721	0.0113901	1.67881	1.67881
1429553_at	AK004006	Mm.334584	NM_026818	ENSMUSG00000044006	cartilage intermediate layer protein 2	Cilp2	68709	0.0114045	0.640528	-1.56121
1415959_at	AB008453	Mm.10661	NM_009204	ENSMUSG00000018566	solute carrier family 2 (facilitated glucose transporter), member 4	Slc2a4	20528	0.0114131	0.686862	-1.4559
1450637_a_at	NM_009636	Mm.4665	NM_009636	ENSMUSG00000020473	AE binding protein 1	Aebp1	11568	0.0114768	0.509859	-1.96133
1454037_a_at	AK005502	Mm.389712	NM_010228	ENSMUSG00000029648	FMS-like tyrosine kinase 1	Flt1	14254	0.0115066	0.631573	-1.58335
1425214_at	BC027331	Mm.235193	NM_183168	ENSMUSG00000048779	pyrimidinergic receptor P2Y, G-protein coupled, 6	P2ry6	233571	0.0115404	1.75987	1.75987
1417696_at	BG064396	Mm.28099	NM_009230	ENSMUSG00000026600	sterol O-acyltransferase 1	Soat1	20652	0.0115624	1.65158	1.65158
1455605_at	AV228630	Mm.270469	NM_027530	ENSMUSG00000029291	RUN and FYVE domain containing 3	Rufy3	52822	0.0116013	1.47583	1.47583
1417816_s_at	NM_012032	Mm.218473	NM_012032	ENSMUSG00000017707	serine incorporator 3	Serinc3	26943	0.0116208	1.43481	1.43481
1450857_a_at	BF227507	Mm.277792	NM_007743	ENSMUSG00000029661	collagen, type I, alpha 2	Col1a2	12843	0.0116437	0.620709	-1.61106
1417126_a_at	NM_026517	Mm.371630	NM_026517	ENSMUSG00000029012 /// ENSMUSG00000039221 /// ENSMUSG00000084235	ribosomal protein L22 like 1	Rpl22l1	68028	0.0116459	1.40034	1.40034
1453750_x_at	BI654600	Mm.397413	NM_145823	ENSMUSG00000040430	phosphatidylinositol transfer protein, cytoplasmic 1	Pitpnc1	71795	0.0116784	0.650431	-1.53744
1436684_a_at	AV066689	Mm.35117	NM_025934	ENSMUSG00000023846	RIO kinase 2 (yeast)	Riok2	67045	0.0117144	1.52941	1.52941
1416942_at	NM_030711	Mm.83526	NM_030711	ENSMUSG00000021583	endoplasmic reticulum aminopeptidase 1	Erap1	80898	0.0118219	1.51201	1.51201
1423129_at	BQ032685	Mm.228669	NM_001168505 /// NM_019658	ENSMUSG00000024976	soc-2 (suppressor of clear) homolog (C. elegans)	Shoc2	56392	0.0119831	1.61177	1.61177
1435934_at	AI643884	---	---	ENSMUSG00000030869	---	---	---	0.0120106	0.637163	-1.56946
1434503_s_at	BB490768	Mm.486	NM_001017959 /// NM_010685	ENSMUSG00000016534	lysosomal-associated membrane protein 2	Lamp2	16784	0.0120322	1.37829	1.37829
1417985_at	BI696369	Mm.46539	NM_025980	ENSMUSG00000078202	Notch-regulated ankyrin repeat protein	Nrarp	67122	0.0122414	0.646598	-1.54656
1431821_a_at	AK014556	Mm.360392	NM_026146	ENSMUSG00000006154	EPS8-like 1	Eps8l1	67425	0.0122443	0.637511	-1.5686
1416034_at	NM_009846	Mm.29742	NM_009846	ENSMUSG00000047139	CD24a antigen	Cd24a	12484	0.0122721	1.40411	1.40411
1450038_s_at	AW107303	Mm.242646	NM_009481	ENSMUSG00000031010	ubiquitin specific peptidase 9, X chromosome	Usp9x	22284	0.0122809	0.729914	-1.37003
1425107_a_at	D17444	Mm.149720	NM_001113386 /// NM_013584	ENSMUSG00000054263	leukemia inhibitory factor receptor	Lifr	16880	0.0122834	1.51871	1.51871
1452279_at	BB800282	Mm.3064	NM_008823	ENSMUSG00000001128	complement factor properdin	Cfp	18636	0.0122997	1.90542	1.90542
1450940_at	AU017649	Mm.18218	NM_010267	ENSMUSG00000025777	ganglioside-induced differentiation-associated-protein 1	Gdap1	14545	0.0123033	1.64381	1.64381
1423223_a_at	BB796358	Mm.186185	NM_007453	ENSMUSG00000026701	peroxiredoxin 6	Prdx6	11758	0.0123195	0.722336	-1.3844
1432436_a_at	AK007618	Mm.196067	NM_021299	ENSMUSG00000024782	adenylate kinase 3	Ak3	56248	0.0125102	0.679685	-1.47127
1435035_at	BG063557	Mm.471692	NM_175389	ENSMUSG00000004127	RNA (guanine-9-) methyltransferase domain containing 2	Rg9mtd2	108943	0.0126734	1.47968	1.47968
1417457_at	NM_025415	Mm.222228	NM_025415	ENSMUSG00000062248	CDC28 protein kinase regulatory subunit 2	Cks2	66197	0.0126929	1.85439	1.85439
1427455_x_at	BI107286	Mm.305097	---	---	predicted gene 10883 /// predicted gene 1420 /// predicted gene 7202 /// immunoglobulin kappa chain, constant region /// immunoglobulin kappa chain, joining region, 1 /// immunoglobulin kappa chain variable 28 (V28)	Gm10883 /// Gm1420 /// Gm7202 /// Igk-C /// Igk-J1 /// Igk-V28	110759 /// 16071 /// 16114 /// 384419 /// 546213 /// 637227	0.0126969	2.46	2.46
1449297_at	NM_009808	Mm.42163	NM_009808	ENSMUSG00000025887	caspase 12	Casp12	12364	0.0127094	1.46761	1.46761
1428021_at	BI155184	Mm.137327	NM_030026	ENSMUSG00000021646	methylcrotonoyl-Coenzyme A carboxylase 2 (beta)	Mccc2	78038	0.0127122	0.668363	-1.49619
1453995_a_at	AK017819	Mm.271798	NM_001080999 /// NM_001081000 /// NM_001195205	ENSMUSG00000022721 /// ENSMUSG00000089913	TRM2 tRNA methyltransferase 2 homolog A (S. cerevisiae)	Trmt2a	15547	0.0127255	0.68011	-1.47035
1418190_at	NM_011134	Mm.237657	NM_011134	ENSMUSG00000002588	paraoxonase 1	Pon1	18979	0.0127273	1.78568	1.78568
1434216_a_at	BG070689	Mm.410206	NM_033080	ENSMUSG00000034875	nudix (nucleoside diphosphate linked moiety X)-type motif 19	Nudt19	110959	0.0128633	0.723133	-1.38287
1418247_s_at	BG277926	Mm.202774	NM_001110827 /// NM_001110828 /// NM_001110829 /// NM_001110830 /// NM_053104 /// NM_175387	ENSMUSG00000033565	RNA binding protein, fox-1 homolog (C. elegans) 2	Rbfox2	93686	0.0130215	0.703914	-1.42063
1427413_a_at	AK014492	Mm.29495	NM_017368 /// NM_198683	ENSMUSG00000005506	CUGBP, Elav-like family member 1	Celf1	13046	0.0130444	0.633064	-1.57962
1432016_a_at	AK003393	Mm.279195	NM_029573	ENSMUSG00000032279	isocitrate dehydrogenase 3 (NAD+) alpha	Idh3a	67834	0.013057	0.783885	-1.2757
1425550_a_at	BC005697	Mm.30039	NM_021880	ENSMUSG00000020612	protein kinase, cAMP dependent regulatory, type I, alpha	Prkar1a	19084	0.0131248	0.681262	-1.46786
1417273_at	NM_013743	Mm.235547	NM_013743	ENSMUSG00000019577	pyruvate dehydrogenase kinase, isoenzyme 4	Pdk4	27273	0.0131295	1.56886	1.56886
1453988_a_at	AK014703	Mm.28366	NM_031156	ENSMUSG00000056999	insulin degrading enzyme	Ide	15925	0.0131471	0.69279	-1.44344
1421335_a_at	NM_016686	Mm.478945	NM_001164564 /// NM_178444 /// NM_198724 /// NM_198725	ENSMUSG00000026921	EGF-like domain 7	Egfl7	353156	0.013183	0.653787	-1.52955
1451635_at	AB056443	Mm.426083	NM_172776 /// NM_177002	ENSMUSG00000075044	RIKEN cDNA C730048C13 gene /// RIKEN cDNA D630002G06 gene	C730048C13Rik /// D630002G06Rik	236293 /// 319800	0.0132696	1.52756	1.52756
1422706_at	AV370981	Mm.478899	NM_022995	ENSMUSG00000038400	prostate transmembrane protein, androgen induced 1	Pmepa1	65112	0.0134598	1.46154	1.46154
1435463_s_at	C76327	Mm.151948	NM_177390	ENSMUSG00000035441	myosin ID	Myo1d	338367	0.0134704	0.677813	-1.47533
1448529_at	NM_009378	Mm.24096	NM_009378	ENSMUSG00000074743	thrombomodulin	Thbd	21824	0.0134824	1.40849	1.40849
1420816_at	NM_018871	Mm.479138	NM_018871	ENSMUSG00000051391	tyrosine 3-monooxygenase/tryptophan 5-monooxygenase activation protein, gamma polypeptide	Ywhag	22628	0.0134828	0.547802	-1.82548
1420805_at	NM_021611	Mm.5178	NM_001085387 /// NM_021611	ENSMUSG00000005474	myosin, light chain 10, regulatory	Myl10	59310	0.0134846	0.619065	-1.61534
1460248_at	AF017639	Mm.471654	NM_018867	ENSMUSG00000030862	carboxypeptidase X 2 (M14 family)	Cpxm2	55987	0.0134872	0.666113	-1.50125
1419447_s_at	BB501891	Mm.286353	NM_019636	ENSMUSG00000029174	TBC1 domain family, member 1	Tbc1d1	57915	0.0135012	1.70304	1.70304
1423499_at	AK017012	Mm.292168	NM_026408	ENSMUSG00000024534	synuclein, alpha interacting protein (synphilin)	Sncaip	67847	0.0135127	0.630211	-1.58677
1424084_at	BB519382	Mm.479541	NM_144904 /// NM_178164	ENSMUSG00000028382	ROD1 regulator of differentiation 1 (S. pombe)	Rod1	230257	0.0135154	1.38978	1.38978
1425053_at	AK010892	Mm.182574	NM_025478	ENSMUSG00000024601	isochorismatase domain containing 1	Isoc1	66307	0.0136158	0.690322	-1.4486
1432344_a_at	AK013376	Mm.19133	NM_001102455 /// NM_001102456 /// NM_009691	ENSMUSG00000031996	amyloid beta (A4) precursor-like protein 2	Aplp2	11804	0.0136357	0.612405	-1.63291
1417715_a_at	U82470	Mm.230169	NM_010325	ENSMUSG00000031672	glutamate oxaloacetate transaminase 2, mitochondrial	Got2	14719	0.0136439	0.735262	-1.36006
1455789_x_at	BB453676	Mm.290774	NM_031165	ENSMUSG00000015656	heat shock protein 8	Hspa8	15481	0.0136507	1.27797	1.27797
1432004_a_at	AK015410	Mm.433257	NM_001039520	ENSMUSG00000033335	dynamin 2	Dnm2	13430	0.0136599	0.634008	-1.57727
1423259_at	BB121406	Mm.458006	NM_031166	ENSMUSG00000021379	inhibitor of DNA binding 4	Id4	15904	0.0136761	0.574248	-1.74141
1431505_at	AK008394	Mm.371613	NM_001110129 /// NM_001110130 /// NM_028677	ENSMUSG00000060288 /// ENSMUSG00000082045	peptidyl prolyl isomerase H	Ppih	66101	0.0136921	1.54748	1.54748
1416749_at	NM_019564	Mm.30156	NM_019564	ENSMUSG00000006205	HtrA serine peptidase 1	Htra1	56213	0.0136944	1.4029	1.4029
1423111_at	BM213627	Mm.276137	NM_007505	ENSMUSG00000025428	ATP synthase, H+ transporting, mitochondrial F1 complex, alpha subunit 1	Atp5a1	11946	0.0137021	0.805144	-1.24201
1424176_a_at	BE628614	Mm.259702	NM_013471	ENSMUSG00000029994	annexin A4	Anxa4	11746	0.0137278	1.51937	1.51937
1423063_at	BB795491	Mm.5001	NM_007872 /// NM_153743	ENSMUSG00000020661	DNA methyltransferase 3A	Dnmt3a	13435	0.0137328	0.705871	-1.41669
1425652_s_at	AF148511	Mm.323997	NM_001042674 /// NM_001042675 /// NM_019733	ENSMUSG00000031586	RNA binding protein gene with multiple splicing	Rbpms	19663	0.0137512	0.664552	-1.50477
1453604_a_at	AK012856	Mm.25527	NM_001042593 /// NM_001145209 /// NM_019702	ENSMUSG00000019977 /// ENSMUSG00000053830	Hbs1-like (S. cerevisiae)	Hbs1l	56422	0.0137744	0.677012	-1.47708
1434442_at	BB667844	Mm.21965	NM_175096	ENSMUSG00000047963	starch binding domain 1	Stbd1	52331	0.0137766	1.55911	1.55911
1423153_x_at	AI987976	Mm.8655	NM_009888	ENSMUSG00000026365	complement component factor h	Cfh	12628	0.0137805	1.6206	1.6206
1452417_x_at	AV057155	Mm.305097	---	---	predicted gene 10883 /// predicted gene 1420 /// predicted gene 7202 /// immunoglobulin kappa chain, constant region /// immunoglobulin kappa chain, joining region, 1 /// immunoglobulin kappa chain variable 28 (V28)	Gm10883 /// Gm1420 /// Gm7202 /// Igk-C /// Igk-J1 /// Igk-V28	110759 /// 16071 /// 16114 /// 384419 /// 546213 /// 637227	0.0138167	2.97709	2.97709
1423569_at	AW108522	Mm.29975	NM_025961	ENSMUSG00000027199	glycine amidinotransferase (L-arginine:glycine amidinotransferase)	Gatm	67092	0.0139197	0.673386	-1.48503
1426871_at	BM939903	Mm.476875	NM_001033156	ENSMUSG00000035329	F-box protein 33	Fbxo33	70611	0.0139392	1.46527	1.46527
1417219_s_at	NM_025284	Mm.436717	NM_001039392 /// NM_001190327 /// NM_025284	ENSMUSG00000079523	thymosin, beta 10	Tmsb10	19240	0.013955	1.85715	1.85715
1453251_at	AK013413	Mm.276305	NM_133347	---	DEAH (Asp-Glu-Ala-His) box polypeptide 30	Dhx30	72831	0.01399	0.657355	-1.52125
1417869_s_at	NM_022325	Mm.156919	NM_022325	ENSMUSG00000016256	cathepsin Z	Ctsz	64138	0.0139923	1.42983	1.42983
1431734_a_at	AK006478	Mm.46746	NM_025926 /// NM_027287	ENSMUSG00000028035	DnaJ (Hsp40) homolog, subfamily B, member 4	Dnajb4	67035	0.0139925	1.47269	1.47269
1460179_at	BF141076	Mm.27897	NM_001164671 /// NM_001164672 /// NM_008298	ENSMUSG00000028410	DnaJ (Hsp40) homolog, subfamily A, member 1	Dnaja1	15502	0.0143144	1.42498	1.42498
1455531_at	AI426503	Mm.208445	NM_001114662 /// NM_172510	ENSMUSG00000059149	major facilitator superfamily domain containing 4	Mfsd4	213006	0.014319	0.651133	-1.53579
1460376_a_at	BC011509	Mm.248237	NM_144874	ENSMUSG00000040018	COX15 homolog, cytochrome c oxidase assembly protein (yeast)	Cox15	226139	0.0143227	0.646697	-1.54632
1416067_at	NM_013562	Mm.168	NM_013562	ENSMUSG00000001627	interferon-related developmental regulator 1	Ifrd1	15982	0.0143297	1.50807	1.50807
1427007_at	AK004734	Mm.276131	NM_028773	ENSMUSG00000031101	SAM and SH3 domain containing 3	Sash3	74131	0.0143541	1.55255	1.55255
1449591_at	NM_007609	Mm.1569	NM_007609	ENSMUSG00000033538	caspase 4, apoptosis-related cysteine peptidase	Casp4	12363	0.0144124	1.52982	1.52982
1456676_a_at	AV282911	Mm.19669	NM_001177752 /// NM_001177753 /// NM_001177754 /// NM_001177755 /// NM_001177756 /// NM_001177757 /// NM_001177758 /// NM_133232	ENSMUSG00000026773	6-phosphofructo-2-kinase/fructose-2,6-biphosphatase 3	Pfkfb3	170768	0.0144344	0.68049	-1.46953
1427131_s_at	AV234245	Mm.390882	NM_177093	ENSMUSG00000034158	leucine rich repeat containing 58	Lrrc58	320184	0.0144686	1.43674	1.43674
1425678_a_at	BC020189	Mm.257989	NM_001164572 /// NM_133741	ENSMUSG00000038145	SNF related kinase	Snrk	20623	0.0145446	0.679228	-1.47226
1418454_at	NM_015776	Mm.41931	NM_015776	ENSMUSG00000030116	microfibrillar associated protein 5	Mfap5	50530	0.014553	1.52644	1.52644
1427771_x_at	U37029	Mm.263396	NM_010578	---	integrin beta 1 (fibronectin receptor beta)	Itgb1	16412	0.014562	1.38646	1.38646
1450130_at	AA215024	Mm.266215	NM_011273	ENSMUSG00000026469	xenotropic and polytropic retrovirus receptor 1	Xpr1	19775	0.014756	0.645178	-1.54996
1421050_at	NM_026776	Mm.301020	NM_026776	ENSMUSG00000078656	vacuolar protein sorting 25 (yeast)	Vps25	28084	0.014758	1.49069	1.49069
1422501_s_at	NM_029573	Mm.279195	NM_029573	---	isocitrate dehydrogenase 3 (NAD+) alpha	Idh3a	67834	0.0147946	0.699951	-1.42867
1438211_s_at	BB550183	Mm.378235	NM_016974	ENSMUSG00000059824	D site albumin promoter binding protein	Dbp	13170	0.0148985	0.524511	-1.90654
1451943_a_at	AF259673	Mm.261045	NM_008910	ENSMUSG00000021096	protein phosphatase 1A, magnesium dependent, alpha isoform	Ppm1a	19042	0.0150188	0.739037	-1.35311
1421915_a_at	AK005053	Mm.251002	NM_001161774 /// NM_009176	ENSMUSG00000028538	ST3 beta-galactoside alpha-2,3-sialyltransferase 3	St3gal3	20441	0.0150949	0.69585	-1.43709
1427769_x_at	X67685	Mm.7353	NM_010859	ENSMUSG00000059741	myosin, light polypeptide 3	Myl3	17897	0.0151547	0.585401	-1.70823
1430829_s_at	AK016860	Mm.4375	NM_011936	ENSMUSG00000055932	fat mass and obesity associated	Fto	26383	0.0151765	0.671675	-1.48882
1433674_a_at	BQ177137	---	NR_002896	---	small nucleolar RNA host gene (non-protein coding) 1	Snhg1	83673	0.0155336	1.60694	1.60694
1431890_a_at	AK019458	Mm.288898	NM_027326 /// NM_029931	ENSMUSG00000028496	myeloid/lymphoid or mixed-lineage leukemia (trithorax homolog, Drosophila); translocated to, 3	Mllt3	70122	0.0155858	1.41947	1.41947
1450976_at	AI987929	Mm.30837	NM_008681	ENSMUSG00000005125	N-myc downstream regulated gene 1	Ndrg1	17988	0.0156514	0.685979	-1.45777
1449799_s_at	AA516617	Mm.2252	NM_026163	ENSMUSG00000041957	plakophilin 2	Pkp2	67451	0.0156569	1.50829	1.50829
1450311_at	NM_080440	Mm.443748	NM_001167920 /// NM_080440	ENSMUSG00000053302 /// ENSMUSG00000079055	solute carrier family 8 (sodium/calcium exchanger), member 3	Slc8a3	110893	0.015676	0.689999	-1.44928
1421826_at	AK004739	Mm.143719	NM_019454	ENSMUSG00000027314	delta-like 4 (Drosophila)	Dll4	54485	0.0157988	0.651768	-1.53429
1448143_at	NM_009656	Mm.284446	NM_009656	ENSMUSG00000029455	aldehyde dehydrogenase 2, mitochondrial	Aldh2	11669	0.0158594	0.688526	-1.45238
1424302_at	U96693	Mm.326531	NM_011095	ENSMUSG00000058818	leukocyte immunoglobulin-like receptor, subfamily B (with TM and ITIM domains), member 3	Lilrb3	18733	0.015864	1.4773	1.4773
1452439_s_at	AF250135	Mm.21841	NM_011358	ENSMUSG00000034120	serine/arginine-rich splicing factor 2	Srsf2	20382	0.0158681	0.71754	-1.39365
1439466_s_at	BB001490	Mm.277413	NM_001008705 /// XM_001473695	ENSMUSG00000038722	BUD31 homolog (yeast) /// protein BUD31 homolog	Bud31 /// LOC100045848	100045848 /// 231889	0.0158715	1.44282	1.44282
1456616_a_at	AV035166	Mm.726	NM_001077184 /// NM_009768	ENSMUSG00000023175	basigin	Bsg	12215	0.0158735	0.769558	-1.29945
1418746_at	NM_019999	Mm.384726	NM_001039509 /// NM_019999 /// NM_025580	ENSMUSG00000026179	paroxysmal nonkinesiogenic dyskinesia	Pnkd	56695	0.0158741	0.678941	-1.47288
1421949_a_at	BB042564	Mm.133263	NM_028120	ENSMUSG00000023072	coiled-coil domain containing 123	Ccdc123	72140	0.0158746	0.672736	-1.48647
1422677_at	AK002443	Mm.479535	NM_026384	ENSMUSG00000030747	diacylglycerol O-acyltransferase 2	Dgat2	67800	0.01588	0.665112	-1.50351
1449206_at	NM_008596	Mm.316885	NM_008596	ENSMUSG00000027887	synaptophysin-like 2	Sypl2	17306	0.0158991	0.721662	-1.38569
1415807_s_at	AK011528	Mm.21841	NM_011358	ENSMUSG00000034120	serine/arginine-rich splicing factor 2	Srsf2	20382	0.0159207	0.710543	-1.40738
1430164_a_at	AK012646	Mm.479549	NM_001177629 /// NM_010345	ENSMUSG00000020176	growth factor receptor bound protein 10	Grb10	14783	0.016008	0.668398	-1.49611
1420895_at	BM248342	Mm.197552	NM_009370	ENSMUSG00000007613	transforming growth factor, beta receptor I	Tgfbr1	21812	0.0160148	1.37852	1.37852
1455550_x_at	BE691746	Mm.218473	NM_012032	ENSMUSG00000017707	serine incorporator 3	Serinc3	26943	0.0160198	1.44799	1.44799
1456869_at	AI462089	Mm.3254	NM_001013012	ENSMUSG00000046792	zinc finger protein 787	Zfp787	67109	0.0160466	0.652049	-1.53363
1418511_at	NM_019759	Mm.28935	NM_019759	ENSMUSG00000026574	dermatopontin	Dpt	56429	0.0160586	1.77359	1.77359
1449218_at	NM_007751	Mm.3841	NM_007751	ENSMUSG00000025488	cytochrome c oxidase, subunit VIIIb	Cox8b	12869	0.0160978	0.796619	-1.2553
1454607_s_at	AV216491	Mm.289936	NM_177420	ENSMUSG00000024640	phosphoserine aminotransferase 1	Psat1	107272	0.0161009	1.44102	1.44102
1447182_at	BG066044	---	---	---	expressed sequence C77815	C77815	97225	0.0161037	0.776223	-1.28829
1449051_at	BC016892	Mm.212789	NM_001113418 /// NM_011144	ENSMUSG00000022383	peroxisome proliferator activated receptor alpha	Ppara	19013	0.0161659	0.63702	-1.56981
1424392_at	BC026584	Mm.28514	NM_175236 /// NR_027664	ENSMUSG00000025911	alcohol dehydrogenase, iron containing, 1	Adhfe1	76187	0.0162536	0.667294	-1.49859
1423086_at	BB769209	Mm.3484	NM_008720	ENSMUSG00000024413	Niemann Pick type C1	Npc1	18145	0.016322	1.69166	1.69166
1425344_at	BI452475	Mm.291832	NM_026272	ENSMUSG00000000056	nuclear prelamin A recognition factor	Narf	67608	0.0163906	0.724793	-1.3797
1433952_at	BI692446	Mm.197829	NM_001163713 /// NM_172745	ENSMUSG00000073838	Tu translation elongation factor, mitochondrial	Tufm	233870	0.0164761	0.729988	-1.36989
1416416_x_at	NM_010358	Mm.37199	NM_010358	ENSMUSG00000058135	glutathione S-transferase, mu 1	Gstm1	14862	0.0166216	0.711694	-1.4051
1415967_at	NM_133666	Mm.29842	NM_133666	ENSMUSG00000037916	NADH dehydrogenase (ubiquinone) flavoprotein 1	Ndufv1	17995	0.0166306	0.72934	-1.3711
1422751_at	NM_011599	Mm.278444	NM_011599	ENSMUSG00000008305	transducin-like enhancer of split 1, homolog of Drosophila E(spl)	Tle1	21885	0.0166461	1.56326	1.56326
1449455_at	NM_010407	Mm.715	NM_001172117 /// NM_010407	ENSMUSG00000003283	hemopoietic cell kinase	Hck	15162	0.0166481	1.54764	1.54764
1460460_a_at	AK010664	Mm.271950	NM_027352 /// NR_027343	ENSMUSG00000014959	golgi reassembly stacking protein 2	Gorasp2	70231	0.0169126	0.724416	-1.38042
1422526_at	BI413218	Mm.210323	NM_007981	ENSMUSG00000018796	acyl-CoA synthetase long-chain family member 1	Acsl1	14081	0.0169193	0.691067	-1.44704
1426785_s_at	BI411560	Mm.272197	NM_001166249 /// NM_001166250 /// NM_001166251 /// NM_011844	ENSMUSG00000033174	monoglyceride lipase	Mgll	23945	0.016921	0.691347	-1.44645
1448997_at	AB013464	Mm.86413	NM_001112699 /// NM_001112700 /// NM_011180	ENSMUSG00000017132	cytohesin 1	Cyth1	19157	0.0169437	0.661877	-1.51086
1450047_at	AW536432	Mm.252561	NM_001077202 /// NM_015819	ENSMUSG00000062184	heparan sulfate 6-O-sulfotransferase 2	Hs6st2	50786	0.0169442	0.633254	-1.57915
1423110_at	BF227507	Mm.277792	NM_007743	ENSMUSG00000029661	collagen, type I, alpha 2	Col1a2	12843	0.0169518	0.564518	-1.77142
1426773_at	AK018181	Mm.290414	NM_024200	ENSMUSG00000027668	mitofusin 1	Mfn1	67414	0.0171158	0.714449	-1.39968
1425605_a_at	AF190665	Mm.41572	NM_020295	ENSMUSG00000010721	limb region 1	Lmbr1	56873	0.0171213	0.675933	-1.47944
1417179_at	NM_019571	Mm.31927	NM_019571	ENSMUSG00000028152	tetraspanin 5	Tspan5	56224	0.017335	1.49676	1.49676
1448825_at	NM_133667	Mm.29768	NM_133667	ENSMUSG00000038967	pyruvate dehydrogenase kinase, isoenzyme 2	Pdk2	18604	0.0173363	0.700991	-1.42655
1428786_at	BM238906	Mm.30805	NM_153505	ENSMUSG00000022488	NCK associated protein 1 like	Nckap1l	105855	0.0176243	1.67891	1.67891
1460565_at	BF134253	Mm.389181	NM_173865	ENSMUSG00000013275	solute carrier family 41, member 1	Slc41a1	98396	0.0177652	0.729318	-1.37114
1451834_at	AY094173	Mm.41252	NM_001159319 /// NM_001159320 /// NM_031173 /// NM_145121	ENSMUSG00000020882	calcium channel, voltage-dependent, beta 1 subunit	Cacnb1	12295	0.0178186	0.68145	-1.46746
1434333_a_at	AW557946	Mm.1881	NM_178900	ENSMUSG00000041187	protein kinase D2	Prkd2	101540	0.0179594	0.699769	-1.42904
1434941_s_at	BM248080	Mm.21228	NM_001081090	ENSMUSG00000045624	ESF1, nucleolar pre-rRNA processing protein, homolog (S. cerevisiae)	Esf1	66580	0.0180414	1.48447	1.48447
1460668_at	NM_010253	Mm.4655	NM_010253	ENSMUSG00000024907	galanin	Gal	14419	0.01807	1.53591	1.53591
1417603_at	AF035830	Mm.218141	NM_011066	ENSMUSG00000055866	period homolog 2 (Drosophila)	Per2	18627	0.0180892	0.638642	-1.56582
1418523_at	NM_011790	Mm.290447	NM_011790	ENSMUSG00000064145	ariadne homolog 2 (Drosophila)	Arih2	23807	0.0181075	0.687107	-1.45538
1448330_at	NM_010358	Mm.37199	NM_010358	ENSMUSG00000058135	glutathione S-transferase, mu 1	Gstm1	14862	0.0181323	0.699593	-1.4294
1416409_at	AB034914	Mm.356689	NM_015729	ENSMUSG00000020777	acyl-Coenzyme A oxidase 1, palmitoyl	Acox1	11430	0.0181424	0.723895	-1.38142
1448324_at	NM_009070	Mm.1951	NM_001080127 /// NM_001080128 /// NM_009070	ENSMUSG00000034681	ribonucleic acid binding protein S1	Rnps1	19826	0.0182831	0.722274	-1.38452
1459929_at	AI158971	Mm.322432	NM_001033355 /// NM_001167872 /// NM_001167873	ENSMUSG00000074221	zinc finger protein 568	Zfp568	243905	0.0182979	1.65933	1.65933
1450876_at	AI987976	Mm.8655	NM_009888	ENSMUSG00000026365	complement component factor h	Cfh	12628	0.018353	1.58951	1.58951
1454904_at	BG976607	Mm.423278	NM_001164190 /// NM_001164191 /// NM_001164192 /// NM_001164193 /// NM_019926	---	X-linked myotubular myopathy gene 1	Mtm1	17772	0.0184509	0.672404	-1.4872
1423048_a_at	BB400304	Mm.103551	NM_023764	ENSMUSG00000025139	toll interacting protein	Tollip	54473	0.0186284	0.676782	-1.47758
1442744_at	C79248	Mm.392436	NM_133242	---	RNA binding motif protein 39	Rbm39	170791	0.0186383	0.639486	-1.56376
1420629_a_at	AK004575	Mm.248337	NM_001135112 /// NM_023646	ENSMUSG00000004069	DnaJ (Hsp40) homolog, subfamily A, member 3	Dnaja3	83945	0.0186932	0.731198	-1.36762
1421002_at	BG244279	Mm.208919	NM_011923	ENSMUSG00000004105	angiopoietin-like 2	Angptl2	26360	0.018713	0.617103	-1.62048
1418084_at	AK011144	Mm.271745	NM_008737	ENSMUSG00000025810	neuropilin 1	Nrp1	18186	0.018753	0.70636	-1.41571
1416343_a_at	NM_010685	Mm.486	NM_001017959 /// NM_010685	ENSMUSG00000016534	lysosomal-associated membrane protein 2	Lamp2	16784	0.0189228	1.48965	1.48965
1416159_at	AI463873	Mm.158143	NM_009697 /// NM_183261	ENSMUSG00000030551	nuclear receptor subfamily 2, group F, member 2	Nr2f2	11819	0.0190931	0.692628	-1.44378
1424178_at	BC014728	Mm.212927	NM_144534	ENSMUSG00000031791	transmembrane protein 38A	Tmem38a	74166	0.0191481	0.720681	-1.38758
1424831_at	BC023348	Mm.291815	NM_153507	ENSMUSG00000034361	copine II	Cpne2	234577	0.0191704	2.05837	2.05837
1460684_at	BC014769	Mm.227361	NM_028454	ENSMUSG00000024799	transmembrane 7 superfamily member 2	Tm7sf2	73166	0.0192015	0.707877	-1.41267
1456412_a_at	BB530223	Mm.1458	NM_008916	ENSMUSG00000006127	inositol polyphosphate 5-phosphatase K	Inpp5k	19062	0.0193671	0.726494	-1.37647
1418726_a_at	NM_011619	Mm.247470	NM_001130174 /// NM_001130175 /// NM_001130176 /// NM_001130177 /// NM_001130178 /// NM_001130179 /// NM_001130180 /// NM_001130181 /// NM_001136083 /// NM_011619	ENSMUSG00000026414	troponin T2, cardiac	Tnnt2	21956	0.019369	1.53071	1.53071
1424750_at	BC012239	Mm.470000	NM_178744	ENSMUSG00000033454	zinc finger and BTB domain containing 1	Zbtb1	268564	0.0193793	1.55925	1.55925
1416655_at	NM_021550	Mm.441410	NM_021550	ENSMUSG00000048970	C1GALT1-specific chaperone 1	C1galt1c1	59048	0.0194365	1.37819	1.37819
1421312_a_at	NM_010630	Mm.378950	NM_010630	ENSMUSG00000004187	kinesin family member C2	Kifc2	16581	0.0194379	0.694999	-1.43885
1422730_at	AK004806	Mm.10987	NM_013860	ENSMUSG00000025239	LIM domains containing 1	Limd1	29806	0.0194467	1.42318	1.42318
1417476_at	NM_013908	Mm.29170	NM_013908	ENSMUSG00000015095	F-box and WD-40 domain protein 5	Fbxw5	30839	0.0195146	0.690825	-1.44754
1450788_at	NM_009117	Mm.148800	NM_009117	ENSMUSG00000074115	serum amyloid A 1	Saa1	20208	0.0195239	1.47432	1.47432
1449038_at	NM_008288	Mm.28328	NM_001044751 /// NM_008288	ENSMUSG00000016194	hydroxysteroid 11-beta dehydrogenase 1	Hsd11b1	15483	0.0197308	1.64518	1.64518
1419446_at	BB501891	Mm.286353	NM_019636	ENSMUSG00000029174	TBC1 domain family, member 1	Tbc1d1	57915	0.0197464	1.97336	1.97336
1432176_a_at	AK018588	Mm.225297	NM_001146348 /// NM_001146350 /// NM_007932	ENSMUSG00000026814	endoglin	Eng	13805	0.0198624	0.671089	-1.49012
1454979_at	BM120370	Mm.195916	NM_007858	ENSMUSG00000024456	diaphanous homolog 1 (Drosophila)	Diap1	13367	0.0200172	1.43641	1.43641
1427153_at	AW047304	Mm.12819	NM_199195	ENSMUSG00000032263	branched chain ketoacid dehydrogenase E1, beta polypeptide	Bckdhb	12040	0.0200432	0.71438	-1.39981
1448261_at	NM_009864	Mm.35605	NM_009864	ENSMUSG00000000303	cadherin 1	Cdh1	12550	0.0200736	0.740332	-1.35074
1425792_a_at	AJ132394	Mm.4372	NM_011281	ENSMUSG00000028150	RAR-related orphan receptor gamma	Rorc	19885	0.0200817	0.695724	-1.43735
1419665_a_at	NM_019738	Mm.18742	NM_019738	ENSMUSG00000030717	nuclear protein 1	Nupr1	56312	0.0200905	1.40554	1.40554
1418656_at	NM_025520	Mm.25642	NM_025520	---	LSM5 homolog, U6 small nuclear RNA associated (S. cerevisiae)	Lsm5	66373	0.0200924	1.40127	1.40127
1437313_x_at	C85885	Mm.279998	NM_008252	ENSMUSG00000054717	high mobility group box 2	Hmgb2	97165	0.0201274	1.60565	1.60565
1419652_s_at	AK009389	Mm.458193	NM_025998	---	Na+/K+ transporting ATPase interacting 1	Nkain1	67149	0.0201988	0.717411	-1.3939
1431431_a_at	AK003786	Mm.283604	NM_010911 /// XM_001474949	ENSMUSG00000027618	cysteine desulfurase, mitochondrial-like /// nitrogen fixation gene 1 (S. cerevisiae)	LOC100045796 /// Nfs1	100045796 /// 18041	0.0202088	0.704226	-1.42
1426206_at	BC020129	Mm.293315	NM_028783	ENSMUSG00000032125	roundabout homolog 4 (Drosophila)	Robo4	74144	0.0202201	0.642503	-1.55641
1422013_at	NM_011999	Mm.47384	NM_001170332 /// NM_001170333 /// NM_011999	ENSMUSG00000030148	C-type lectin domain family 4, member a2	Clec4a2	26888	0.0202229	1.63145	1.63145
1418181_at	AK014601	Mm.390807	NM_001166388 /// NM_001166389 /// NM_001166390 /// NM_008975	ENSMUSG00000059895	protein tyrosine phosphatase 4a3	Ptp4a3	19245	0.0202498	0.737388	-1.35614
1416896_at	NM_009097	Mm.301827	NM_009097	ENSMUSG00000003644	ribosomal protein S6 kinase polypeptide 1	Rps6ka1	20111	0.0202532	0.705503	-1.41743
1424251_a_at	BC021374	Mm.426680	NM_016690	ENSMUSG00000029328	heterogeneous nuclear ribonucleoprotein D-like	Hnrpdl	50926	0.0202825	1.35364	1.35364
1418041_at	AW488762	Mm.10068	NM_025708	ENSMUSG00000043140	transmembrane protein 186	Tmem186	66690	0.0203277	0.697333	-1.43404
1456005_a_at	BB667581	Mm.141083	NM_009754 /// NM_207680 /// NM_207681	ENSMUSG00000027381	BCL2-like 11 (apoptosis facilitator)	Bcl2l11	12125	0.0206342	1.49149	1.49149
1425177_at	AF237702	Mm.364956	NM_009171	ENSMUSG00000020534	serine hydroxymethyltransferase 1 (soluble)	Shmt1	20425	0.020694	0.696923	-1.43488
1449372_at	BE624323	Mm.12616	NM_008929	ENSMUSG00000022136	DnaJ (Hsp40) homolog, subfamily C, member 3	Dnajc3	100037258	0.0206996	1.50299	1.50299
1421267_a_at	NM_010828	Mm.272321	NM_010828	ENSMUSG00000039910	Cbp/p300-interacting transactivator, with Glu/Asp-rich carboxy-terminal domain, 2	Cited2	17684	0.0208694	1.96742	1.96742
1436327_a_at	BM934830	---	NM_026664	ENSMUSG00000017288	vacuolar protein sorting 53 (yeast)	Vps53	68299	0.0208804	0.668566	-1.49574
1425780_a_at	BC024352	Mm.241387	NM_025335	ENSMUSG00000012422	transmembrane protein 167	Tmem167	66074	0.0208816	1.37874	1.37874
1432211_a_at	AK018482	Mm.28584	NM_001081490 /// NM_023605	ENSMUSG00000001366	f-box protein 9	Fbxo9	71538	0.0208911	0.688545	-1.45234
1460403_at	BF117241	Mm.105331	NM_133948	ENSMUSG00000028484	PC4 and SFRS1 interacting protein 1	Psip1	101739	0.0208921	1.49713	1.49713
1418117_at	NM_010887	Mm.253142	NM_010887	---	NADH dehydrogenase (ubiquinone) Fe-S protein 4	Ndufs4	17993	0.0208988	1.34852	1.34852
1426499_at	AI481067	Mm.33343	NM_139302	ENSMUSG00000026860	SH3-domain GRB2-like endophilin B2	Sh3glb2	227700	0.0209174	0.673385	-1.48503
1456085_x_at	AV169215	Mm.30246	NM_001111049 /// NM_001111050 /// NM_009842	ENSMUSG00000025510	CD151 antigen	Cd151	12476	0.0209782	1.37607	1.37607
1425834_a_at	BC019201	Mm.210196	NM_008149	ENSMUSG00000024978	glycerol-3-phosphate acyltransferase, mitochondrial	Gpam	14732	0.0210322	0.655211	-1.52623
1449217_at	NM_011997	Mm.22279	NM_001122978 /// NM_011997	ENSMUSG00000028282	caspase 8 associated protein 2	Casp8ap2	26885	0.0211194	1.48541	1.48541
1450462_at	U21729	Mm.236081	NM_009953	ENSMUSG00000003476	corticotropin releasing hormone receptor 2	Crhr2	12922	0.0213551	0.679106	-1.47252
1421721_a_at	NM_009709	Mm.250265	NM_001037737 /// NM_009709	ENSMUSG00000015522	aryl hydrocarbon receptor nuclear translocator	Arnt	11863	0.0213865	0.683359	-1.46336
1419971_s_at	C86506	Mm.264984	NM_028756	ENSMUSG00000022664	solute carrier family 35, member A5	Slc35a5	74102	0.0214112	1.50504	1.50504
1451345_at	BG075139	Mm.28500	NM_024433	ENSMUSG00000062937	methylthioadenosine phosphorylase	Mtap	66902	0.0216302	0.70673	-1.41497
1419609_at	AV231648	Mm.274927	NM_009912	ENSMUSG00000025804	chemokine (C-C motif) receptor 1	Ccr1	12768	0.0216431	1.64324	1.64324
1428011_a_at	BC028256	Mm.277354	NM_001005868 /// NM_021563	ENSMUSG00000021709	Erbb2 interacting protein	Erbb2ip	59079	0.0216475	1.5435	1.5435
1418736_at	BC003835	Mm.153710	NM_020026	ENSMUSG00000043300	UDP-GalNAc:betaGlcNAc beta 1,3-galactosaminyltransferase, polypeptide 1	B3galnt1	26879	0.0216605	1.49981	1.49981
1450044_at	NM_008057	Mm.297906	NM_008057	ENSMUSG00000041075	frizzled homolog 7 (Drosophila)	Fzd7	14369	0.0216887	1.69937	1.69937
1417275_at	NM_010762	Mm.39040	NM_001171187 /// NM_010762	ENSMUSG00000027375	myelin and lymphocyte protein, T-cell differentiation protein	Mal	17153	0.0216899	0.477929	-2.09236
1449059_a_at	NM_024188	Mm.13445	NM_024188	ENSMUSG00000022186	3-oxoacid CoA transferase 1	Oxct1	67041	0.0216946	0.777971	-1.2854
1423452_at	AV173139	Mm.25559	NM_133810	ENSMUSG00000026094	serine/threonine kinase 17b (apoptosis-inducing)	Stk17b	98267	0.0217969	1.46303	1.46303
1422908_at	NM_133690	Mm.60134	NM_133690	ENSMUSG00000016327	ATPase, (Na+)/K+ transporting, beta 4 polypeptide	Atp1b4	67821	0.021811	0.645768	-1.54854
1425704_at	BC022224	Mm.192213	NM_177564	ENSMUSG00000034449	dehydrogenase/reductase (SDR family) member 11	Dhrs11	192970	0.0218147	0.684441	-1.46105
1451183_at	BC007156	Mm.288689	NM_025414	ENSMUSG00000020527	myosin XIX	Myo19	66196	0.0218154	0.686265	-1.45716
1454906_at	BB266455	Mm.259318	NM_011243	ENSMUSG00000017491	retinoic acid receptor, beta	Rarb	218772	0.0218195	0.658694	-1.51816
1421840_at	BB144704	Mm.277376	NM_013454	ENSMUSG00000015243	ATP-binding cassette, sub-family A (ABC1), member 1	Abca1	11303	0.0218359	1.3981	1.3981
1419248_at	AF215668	Mm.28262	NM_009061	ENSMUSG00000026360	regulator of G-protein signaling 2	Rgs2	19735	0.0218942	1.5113	1.5113
1451071_a_at	BC025618	Mm.280103	NM_144900	ENSMUSG00000033161	ATPase, Na+/K+ transporting, alpha 1 polypeptide	Atp1a1	11928	0.0218996	0.710973	-1.40652
1451050_at	AV037573	Mm.158936	NM_026004	ENSMUSG00000029780	5-nucleotidase, cytosolic III	Nt5c3	107569	0.0219161	1.44265	1.44265
1456251_x_at	BB132602	Mm.1508	NM_009775	ENSMUSG00000041736	translocator protein	Tspo	12257	0.0219449	1.47265	1.47265
1420710_at	NM_009044	Mm.4869	NM_009044	ENSMUSG00000020275	reticuloendotheliosis oncogene	Rel	19696	0.0219501	1.43087	1.43087
1429212_a_at	AK005758	Mm.214841	NM_001162973 /// NM_001162974 /// NM_027053	ENSMUSG00000064307	leucine rich repeat containing 51	Lrrc51	69358	0.0223737	1.5321	1.5321
1420909_at	NM_009505	Mm.282184	NM_001025250 /// NM_001025257 /// NM_001110266 /// NM_001110267 /// NM_001110268 /// NM_009505	ENSMUSG00000023951	vascular endothelial growth factor A	Vegfa	22339	0.0223777	0.665328	-1.50302
1425762_a_at	U77683	Mm.24624	NM_011305	ENSMUSG00000015846	retinoid X receptor alpha	Rxra	20181	0.0226274	0.704555	-1.41934
1422079_at	NM_008856	Mm.341677	NM_008856	ENSMUSG00000021108	protein kinase C, eta	Prkch	18755	0.0226829	0.656819	-1.52249
1415900_a_at	BB333334	Mm.247073	NM_001122733 /// NM_021099	ENSMUSG00000005672	kit oncogene	Kit	16590	0.0228917	0.731573	-1.36692
1422943_a_at	NM_013560	Mm.13849	NM_013560	ENSMUSG00000004951 /// ENSMUSG00000078915	heat shock protein 1	Hspb1	15507	0.022935	1.43761	1.43761
1438619_x_at	BB318221	Mm.478308	NM_146073	ENSMUSG00000034265	zinc finger, DHHC domain containing 14	Zdhhc14	224454	0.023049	1.40564	1.40564
1433866_x_at	AI120393	Mm.30929	NM_011034	ENSMUSG00000028691	peroxiredoxin 1	Prdx1	18477	0.0231806	1.62137	1.62137
1422681_at	BB459423	Mm.255858	NM_009431	ENSMUSG00000005609	Ctr9, Paf1/RNA polymerase II complex component, homolog (S. cerevisiae)	Ctr9	22083	0.023181	0.699294	-1.43001
1426849_at	BE947982	Mm.192303	NM_207209	ENSMUSG00000001052	Sec24 related gene family, member B (S. cerevisiae)	Sec24b	99683	0.0231836	0.627769	-1.59294
1433585_at	BI696984	Mm.173286	NM_001048267 /// NM_178716	ENSMUSG00000009470	transportin 1	Tnpo1	238799	0.0232053	1.50351	1.50351
1418015_at	BI689507	Mm.341243	NM_001160219 /// NM_001160220 /// NM_001160221 /// NM_001160222 /// NM_030723 /// NR_027670	ENSMUSG00000020594	pumilio 2 (Drosophila)	Pum2	80913	0.0232257	1.58499	1.58499
1417239_at	BC002162	Mm.12481	NM_007684	ENSMUSG00000021537	centrin 3	Cetn3	12626	0.0232288	1.41861	1.41861
1428061_at	AK014330	Mm.272472	NM_026115	ENSMUSG00000027018	histone aminotransferase 1	Hat1	107435	0.0232307	1.38868	1.38868
1419049_at	BG073499	Mm.86584	NM_018814	ENSMUSG00000021140	pecanex homolog (Drosophila)	Pcnx	54604	0.0232386	0.628998	-1.58983
1448487_at	NM_008515	Mm.45039	NM_001111311 /// NM_001111312 /// NM_008515	ENSMUSG00000026305	leucine rich repeat (in FLII) interacting protein 1	Lrrfip1	16978	0.0232687	0.723087	-1.38296
1434369_a_at	AV016515	Mm.178	NM_009964	ENSMUSG00000032060	crystallin, alpha B	Cryab	12955	0.0233342	1.31866	1.31866
1448402_at	NM_011602	Mm.208601	NM_011602	ENSMUSG00000028465	talin 1	Tln1	21894	0.0233467	0.68549	-1.45881
1431030_a_at	AK010162	Mm.228903	NM_001164621 /// NM_001164622 /// NM_020012	ENSMUSG00000060450	ring finger protein 14	Rnf14	56736	0.0233594	0.711997	-1.4045
1439380_x_at	BB093563	Mm.289645	NR_003633 /// NR_027651 /// NR_027652	ENSMUSG00000021268	maternally expressed 3	Meg3	17263	0.0233601	0.704827	-1.41879
1419266_at	AV250496	Mm.245998	NM_010914	ENSMUSG00000020248	nuclear transcription factor-Y beta	Nfyb	18045	0.0233608	0.693391	-1.44219
1452431_s_at	AF119253	Mm.235338	NM_010378	---	histocompatibility 2, class II antigen A, alpha	H2-Aa	14960	0.023361	1.60692	1.60692
1422896_at	NM_016796	Mm.10699	NM_016796	ENSMUSG00000026696	vesicle-associated membrane protein 4	Vamp4	53330	0.0233717	0.684177	-1.46161
1420664_s_at	NM_011171	Mm.3243	NM_011171	ENSMUSG00000027611	protein C receptor, endothelial	Procr	19124	0.0234339	1.4196	1.4196
1450840_a_at	AV107150	Mm.30478	NM_026055 /// XM_003085071 /// XM_003085986	ENSMUSG00000036305 /// ENSMUSG00000079641	60S ribosomal protein L39-like /// ribosomal protein L39	LOC100503815 /// Rpl39	100503815 /// 67248	0.0235479	1.25646	1.25646
1424224_at	AF398969	Mm.200766	NM_001170710 /// NM_001170711 /// NM_030121	ENSMUSG00000048175	ankyrin repeat and SOCS box-containing 8	Asb8	78541	0.024018	0.746841	-1.33897
1427902_at	BQ176063	Mm.5222	NM_175229	ENSMUSG00000039218	serine/arginine repetitive matrix 2	Srrm2	75956	0.0241706	0.701936	-1.42463
1420966_at	AW541300	Mm.200907	NM_181325	ENSMUSG00000031482	solute carrier family 25 (mitochondrial carrier ornithine transporter), member 15	Slc25a15	18408	0.0242687	0.679584	-1.47149
1419625_at	NM_013558	Mm.14287	NM_013558	ENSMUSG00000007033	heat shock protein 1-like	Hspa1l	15482	0.0242694	1.41084	1.41084
1417054_a_at	NM_025323	Mm.102627	NM_025323	ENSMUSG00000037361	RIKEN cDNA 0610009D07 gene	0610009D07Rik	66055	0.0242711	1.39094	1.39094
1425535_at	BE986062	Mm.219183	NM_001079901 /// NM_001079902 /// NM_001079903 /// NM_001079904 /// NM_001079905 /// NM_175099	ENSMUSG00000052751	replication initiator 1	Repin1	58887	0.0243785	0.677857	-1.47524
1428107_at	AK004519	Mm.260760	NM_019989	ENSMUSG00000031246	SH3-binding domain glutamic acid-rich protein like	Sh3bgrl	56726	0.0244543	1.65068	1.65068
1451707_s_at	BC011108	Mm.272633	NM_001037493 /// NM_027868	ENSMUSG00000030089	solute carrier family 41, member 3	Slc41a3	71699	0.0245962	0.713725	-1.4011
1450234_at	AF237910	Mm.440755	NM_001166376 /// NM_028595	ENSMUSG00000079419	membrane-spanning 4-domains, subfamily A, member 6C	Ms4a6c	73656	0.0246862	1.51536	1.51536
1460165_at	NM_031868	Mm.1970	NM_031868	ENSMUSG00000040385	protein phosphatase 1, catalytic subunit, alpha isoform	Ppp1ca	19045	0.024709	0.747073	-1.33856
1436363_a_at	AW049660	Mm.9394	NM_001081981 /// NM_001081982 /// NM_010906	ENSMUSG00000001911	nuclear factor I/X	Nfix	18032	0.0247775	0.713962	-1.40063
1450318_a_at	NM_008773	Mm.3000	NM_008773	ENSMUSG00000032860	purinergic receptor P2Y, G-protein coupled 2	P2ry2	18442	0.0248046	0.71064	-1.40718
1455494_at	BI794771	Mm.277735	NM_007742	ENSMUSG00000001506	collagen, type I, alpha 1	Col1a1	12842	0.0252369	0.607067	-1.64726
1418618_at	NM_010133	Mm.2657	NM_010133	---	engrailed 1	En1	13798	0.0253052	1.42834	1.42834
1422824_s_at	NM_007945	Mm.235346	NM_007945	ENSMUSG00000015766	epidermal growth factor receptor pathway substrate 8	Eps8	13860	0.0255659	1.48608	1.48608
1437457_a_at	BB124537	Mm.182746	NM_008098	ENSMUSG00000029840	myotrophin	Mtpn	14489	0.0255706	1.48755	1.48755
1455134_at	AF031164	Mm.296632	NM_175518	ENSMUSG00000055296	RIKEN cDNA D730040F13 gene	D730040F13Rik	242474	0.0255875	0.73404	-1.36232
1449198_a_at	BB829192	Mm.38248	NM_001035228 /// NM_011375	ENSMUSG00000056091	ST3 beta-galactoside alpha-2,3-sialyltransferase 5	St3gal5	20454	0.0255961	1.44498	1.44498
1448527_at	AV094856	Mm.316473	NM_019745	ENSMUSG00000027835	programmed cell death 10	Pdcd10	56426	0.0256006	1.34406	1.34406
1426122_a_at	AB070896	Mm.33477	NM_139128 /// NM_139129 /// NM_139130	ENSMUSG00000020836	coronin 6	Coro6	216961	0.0256017	0.664725	-1.50438
1435137_s_at	BB119177	---	NR_002860	---	RIKEN cDNA 1200015M12 gene /// RIKEN cDNA A130040M12 gene /// RIKEN cDNA E430024C06 gene	1200015M12Rik /// A130040M12Rik /// E430024C06Rik	319269 /// 319443 /// 71739	0.0256068	1.94254	1.94254
1451348_at	BC004774	Mm.295397	NM_001037937 /// NM_145470	ENSMUSG00000022419	DEP domain containing 6	Depdc6	97998	0.0256392	0.681105	-1.4682
1455439_a_at	AI642438	Mm.43831	NM_008495	ENSMUSG00000068220	lectin, galactose binding, soluble 1	Lgals1	16852	0.0256689	1.29197	1.29197
1448800_at	NM_130892	Mm.390253	NM_130892	ENSMUSG00000019864	reticulon 4 interacting protein 1	Rtn4ip1	170728	0.0256722	0.702593	-1.4233
1426020_at	U39073	Mm.159684	NM_001080129 /// NM_001080130 /// NM_001080131 /// NM_001080132 /// NM_001080134 /// NM_011605	---	thymopoietin	Tmpo	21917	0.0256959	0.738734	-1.35367
1438860_a_at	BB478892	Mm.148425	NM_152808	ENSMUSG00000057193	solute carrier family 44, member 2	Slc44a2	68682	0.0258151	0.677487	-1.47604
1421564_at	NM_008458	Mm.422814	NM_008458	ENSMUSG00000066361	serine (or cysteine) peptidase inhibitor, clade A, member 3C	Serpina3c	16625	0.025868	1.9195	1.9195
1448927_at	NM_080465	Mm.458654	NM_080465	ENSMUSG00000054477	potassium intermediate/small conductance calcium-activated channel, subfamily N, member 2	Kcnn2	140492	0.0259024	0.666782	-1.49974
1425659_at	BM226574	Mm.218875	NM_001039092 /// NM_001039093 /// NM_153080	ENSMUSG00000000538	target of myb1-like 2 (chicken)	Tom1l2	216810	0.0259336	0.679883	-1.47084
1448160_at	NM_008879	Mm.153911	NM_008879	ENSMUSG00000021998	lymphocyte cytosolic protein 1	Lcp1	18826	0.0259378	1.61515	1.61515
1416128_at	NM_009448	Mm.439690	NM_009448 /// NM_011653 /// NM_011654 /// NR_033599 /// XM_003086752 /// XM_486246 /// XM_904657	ENSMUSG00000023004 /// ENSMUSG00000043091 /// ENSMUSG00000056904 /// ENSMUSG00000058625 /// ENSMUSG00000072235 /// ENSMUSG00000082809	predicted gene 5620 /// predicted gene 6682 /// tubulin, alpha 1A /// tubulin, alpha 1B /// tubulin, alpha 1C	Gm5620 /// Gm6682 /// Tuba1a /// Tuba1b /// Tuba1c	22142 /// 22143 /// 22146 /// 434428 /// 626534	0.0259452	1.42504	1.42504
1415956_a_at	NM_011049	Mm.102574	NM_011049	ENSMUSG00000031065	cyclin-dependent kinase 16	Cdk16	18555	0.0259473	0.752798	-1.32838
1420523_at	NM_026202	Mm.258985	NM_001025615 /// NM_026202	ENSMUSG00000038127	coiled-coil domain containing 50	Ccdc50	67501	0.0259517	0.629232	-1.58924
1460645_at	NM_025844	Mm.479183	NM_025844	ENSMUSG00000001774	cysteine and histidine-rich domain (CHORD)-containing, zinc-binding protein 1	Chordc1	66917	0.025964	1.30907	1.30907
1427138_at	AW556861	Mm.156217	NM_026681	---	coiled-coil domain containing 88C	Ccdc88c	68339	0.0259751	0.688916	-1.45156
1417841_at	AF309644	Mm.21853	NM_008993	ENSMUSG00000029499	peroxisomal membrane protein 2	Pxmp2	19301	0.0259772	0.746362	-1.33983
1454859_a_at	AV124394	Mm.140380	NM_022891	ENSMUSG00000071415	ribosomal protein L23	Rpl23	65019	0.0259785	1.18829	1.18829
1426822_at	BM201133	Mm.478381	NM_145999	ENSMUSG00000025733	ras homolog gene family, member T2	Rhot2	214952	0.0259797	0.740798	-1.3499
1448830_at	NM_013642	Mm.239041	NM_013642	ENSMUSG00000024190	dual specificity phosphatase 1	Dusp1	19252	0.0259799	0.672014	-1.48806
1454043_a_at	AK015412	Mm.316402	NM_010597	ENSMUSG00000027827	potassium voltage-gated channel, shaker-related subfamily, beta member 1	Kcnab1	16497	0.0259813	0.450942	-2.21758
1451135_at	BC016637	Mm.271756	NM_145546	ENSMUSG00000028271	general transcription factor IIB	Gtf2b	229906	0.0259853	1.32743	1.32743
1416742_at	NM_011801	Mm.279437	NM_011801	ENSMUSG00000031954	craniofacial development protein 1	Cfdp1	23837	0.026005	1.37676	1.37676
1426369_at	BG094874	Mm.206919	NM_026143 /// NM_027379	ENSMUSG00000030759	fatty acyl CoA reductase 1	Far1	67420	0.0263784	1.48359	1.48359
1460571_at	BM208197	Mm.21135	NM_148948	ENSMUSG00000041415	Dicer1, Dcr-1 homolog (Drosophila)	Dicer1	192119	0.0264867	0.72029	-1.38833
1424343_a_at	BM200591	Mm.262037	NM_010120	ENSMUSG00000057561	eukaryotic translation initiation factor 1A	Eif1a	13664	0.0265901	1.48812	1.48812
1416230_at	NM_019437	Mm.7013	NM_019437	ENSMUSG00000024712	riboflavin kinase	Rfk	54391	0.0266036	0.734618	-1.36125
1424431_at	BC023112	Mm.300317	NM_030165	ENSMUSG00000042042	chondroitin sulfate N-acetylgalactosaminyltransferase 2	Csgalnact2	78752	0.0266039	1.43715	1.43715
1448327_at	NM_033268	Mm.37638	NM_033268	ENSMUSG00000052374	actinin alpha 2	Actn2	11472	0.0266075	0.760823	-1.31437
1422195_s_at	NM_011534	Mm.88761	NM_009323	ENSMUSG00000027868	T-box 15	Tbx15	21384	0.0266126	0.738486	-1.35412
1416129_at	NM_133753	Mm.318841	NM_133753	ENSMUSG00000028967	ERBB receptor feedback inhibitor 1	Errfi1	74155	0.0266212	1.47078	1.47078
1416940_at	NM_134084	Mm.41656	NM_134084	ENSMUSG00000021868	peptidylprolyl isomerase F (cyclophilin F)	Ppif	105675	0.026628	0.683158	-1.46379
1438169_a_at	BB009122	Mm.27789	NM_145148	ENSMUSG00000030064	FERM domain containing 4B	Frmd4b	232288	0.0266448	1.38897	1.38897
1456048_at	BB281000	Mm.391176	NM_198300	ENSMUSG00000039652	cytoplasmic polyadenylation element binding protein 3	Cpeb3	208922	0.0266563	0.698539	-1.43156
1451601_a_at	BC025823	Mm.212812	NM_153060	ENSMUSG00000040447	spinster homolog 2 (Drosophila)	Spns2	216892	0.0266853	1.40079	1.40079
1460629_at	BB033733	Mm.117087	NM_053169	ENSMUSG00000047821	tripartite motif-containing 16	Trim16	94092	0.0266972	0.69988	-1.42882
1448923_at	NM_011871	Mm.277250	NM_011871	ENSMUSG00000002731	protein kinase, interferon inducible double stranded RNA dependent activator	Prkra	23992	0.026703	1.45966	1.45966
1455235_x_at	AV216324	Mm.9745	NM_008492	ENSMUSG00000030246	lactate dehydrogenase B	Ldhb	16832	0.0267099	0.713723	-1.4011
1456319_at	BG065719	---	---	---	---	---	---	0.026727	0.662559	-1.5093
1417542_at	BB737182	Mm.268383	NM_011299	ENSMUSG00000023809	ribosomal protein S6 kinase, polypeptide 2	Rps6ka2	20112	0.026736	0.736351	-1.35805
1423819_s_at	AF133669	Mm.29924	NM_019419	ENSMUSG00000030654	ADP-ribosylation factor-like 6 interacting protein 1	Arl6ip1	54208	0.0267457	1.46132	1.46132
1415966_a_at	NM_133666	Mm.29842	NM_133666	ENSMUSG00000037916	NADH dehydrogenase (ubiquinone) flavoprotein 1	Ndufv1	17995	0.0267559	0.762645	-1.31123
1452244_at	AK018128	Mm.252139	NM_027519	ENSMUSG00000029659	RIKEN cDNA 6330406I15 gene	6330406I15Rik	70717	0.0270221	1.45104	1.45104
1418547_at	NM_009364	Mm.25612	NM_009364	ENSMUSG00000029664	tissue factor pathway inhibitor 2	Tfpi2	21789	0.0271811	1.63091	1.63091
1452363_a_at	AA245637	Mm.227583	NM_001110140 /// NM_009722 /// NR_027838	ENSMUSG00000029467	ATPase, Ca++ transporting, cardiac muscle, slow twitch 2	Atp2a2	11938	0.0272143	0.569113	-1.75712
1416551_at	NM_009722	Mm.227583	NM_001110140 /// NM_009722 /// NR_027838	ENSMUSG00000029467	ATPase, Ca++ transporting, cardiac muscle, slow twitch 2	Atp2a2	11938	0.0273049	0.586731	-1.70436
1442025_a_at	AI467657	Mm.34106	---	---	---	---	---	0.0273784	1.51335	1.51335
1418163_at	AF185285	Mm.38049	NM_021297	ENSMUSG00000039005	toll-like receptor 4	Tlr4	21898	0.0274224	1.44006	1.44006
1415826_at	NM_133826	Mm.27082	NM_133826	ENSMUSG00000033793	ATPase, H+ transporting, lysosomal V1 subunit H	Atp6v1h	108664	0.0274337	1.37626	1.37626
1417793_at	NM_019440	Mm.458517	NM_019440	ENSMUSG00000069874	immunity-related GTPase family M member 2	Irgm2	54396	0.0274514	1.35821	1.35821
1446148_x_at	BB436856	Mm.392436	NM_133242	---	RNA binding motif protein 39	Rbm39	170791	0.0274514	0.647697	-1.54393
1449581_at	NM_080595	Mm.840	NM_080595	ENSMUSG00000034164	EMI domain containing 1	Emid1	140703	0.0275102	0.676933	-1.47725
1419764_at	NM_009892	Mm.387173	NM_009892	ENSMUSG00000040809	chitinase 3-like 3	Chi3l3	12655	0.0275236	1.89066	1.89066
1454699_at	BG076140	Mm.139418	NM_001013370 /// NM_001162908	ENSMUSG00000038332	sestrin 1	Sesn1	140742	0.0275604	1.55829	1.55829
1450187_a_at	NM_016658	Mm.439669	NM_016658	ENSMUSG00000036073	galactose-1-phosphate uridyl transferase	Galt	14430	0.0275681	0.748509	-1.33599
1422198_a_at	NM_009171	Mm.364956	NM_009171	ENSMUSG00000020534	serine hydroxymethyltransferase 1 (soluble)	Shmt1	20425	0.0275749	0.699867	-1.42884
1418937_at	AF177196	Mm.21389	NM_010050	ENSMUSG00000007682	deiodinase, iodothyronine, type II	Dio2	13371	0.0275903	1.53389	1.53389
1448934_at	NM_024197	Mm.248778	NM_024197	ENSMUSG00000026260	NADH dehydrogenase (ubiquinone) 1 alpha subcomplex 10	Ndufa10	67273	0.0276207	0.766138	-1.30525
1426502_s_at	AK008086	Mm.30130	NM_182805	ENSMUSG00000022546	glutamic pyruvic transaminase, soluble	Gpt	76282	0.0277785	0.748337	-1.3363
1449834_at	NM_018832	Mm.67912	NM_018832	ENSMUSG00000031147	MAGI family member, X-linked	Magix	54634	0.0277793	0.683008	-1.46411
1417822_at	NM_033075	Mm.22506	NM_033075	---	DNA segment, Chr 17, human D6S56E 5	D17H6S56E-5	110956	0.027818	1.75439	1.75439
1432075_a_at	AK005801	Mm.42257	NM_011569	ENSMUSG00000020799	tektin 1	Tekt1	21689	0.0278265	1.48645	1.48645
1437670_x_at	BB113673	Mm.30246	NM_001111049 /// NM_001111050 /// NM_009842	ENSMUSG00000025510	CD151 antigen	Cd151	12476	0.0278455	1.41466	1.41466
1417090_at	NM_009037	Mm.4876	NM_009037	ENSMUSG00000005973	reticulocalbin 1	Rcn1	19672	0.0279956	1.45299	1.45299
1436236_x_at	AI327078	Mm.393405	NM_028071	ENSMUSG00000031827	coactosin-like 1 (Dictyostelium)	Cotl1	72042	0.0280163	1.57926	1.57926
1416042_s_at	BB493242	Mm.257181	NM_001081475 /// NM_016777	ENSMUSG00000028693	nuclear autoantigenic sperm protein (histone-binding)	Nasp	50927	0.0280361	1.40819	1.40819
1429168_at	AK011461	Mm.307728	NM_027656 /// NM_028125	ENSMUSG00000027583	zinc finger and BTB domain containing 46	Zbtb46	72147	0.0280471	0.692857	-1.4433
1420992_at	AK009959	Mm.10279	NM_013468	ENSMUSG00000024803	ankyrin repeat domain 1 (cardiac muscle)	Ankrd1	107765	0.0280523	1.58267	1.58267
1416111_at	NM_009856	Mm.57175	NM_009856	ENSMUSG00000015396	CD83 antigen	Cd83	12522	0.0280902	1.43795	1.43795
1427183_at	BC023060	Mm.44176	NM_146015	ENSMUSG00000020467	epidermal growth factor-containing fibulin-like extracellular matrix protein 1	Efemp1	216616	0.0281508	1.59617	1.59617
1438948_x_at	AV101079	Mm.1508	NM_009775	ENSMUSG00000041736	translocator protein	Tspo	12257	0.0281761	1.51103	1.51103
1437706_x_at	AW548239	Mm.43778	NM_020600 /// XM_619341	ENSMUSG00000024608 /// ENSMUSG00000061848	predicted gene 5805 /// ribosomal protein S14	Gm5805 /// Rps14	20044 /// 545121	0.0284706	1.1897	1.1897
1439440_x_at	BB397672	Mm.274346	NM_011876	---	twinfilin, actin-binding protein, homolog 2 (Drosophila)	Twf2	23999	0.0285209	1.54794	1.54794
1419542_at	NM_010021	Mm.280641	NM_010021	ENSMUSG00000010592	deleted in azoospermia-like	Dazl	13164	0.0289538	1.52148	1.52148
1452638_s_at	BC027538	Mm.218820	NM_001025947 /// NM_152816	ENSMUSG00000022789	dynamin 1-like	Dnm1l	74006	0.0290326	0.608586	-1.64315
1427301_at	BE634960	Mm.1738	NM_007649	ENSMUSG00000015355	CD48 antigen	Cd48	12506	0.0291212	1.85818	1.85818
1421392_a_at	NM_007464	Mm.2026	NM_007464	ENSMUSG00000032000	baculoviral IAP repeat-containing 3	Birc3	11796	0.0292147	1.37824	1.37824
1417780_at	BB006809	Mm.35511	NM_026058	ENSMUSG00000008206	LAG1 homolog, ceramide synthase 4	Lass4	67260	0.0292477	0.693379	-1.44221
1434483_at	AW539189	Mm.167971	NM_011669 /// XR_104821 /// XR_107542	ENSMUSG00000029640	hypothetical LOC100502997 /// ubiquitin specific peptidase 12	LOC100502997 /// Usp12	100502997 /// 22217	0.0292951	1.36585	1.36585
1423037_at	BB533323	Mm.29368	NM_011784	ENSMUSG00000044338	apelin receptor	Aplnr	23796	0.0293306	0.664894	-1.504
1419162_s_at	BE624323	Mm.12616	NM_008929	ENSMUSG00000022136	DnaJ (Hsp40) homolog, subfamily C, member 3	Dnajc3	100037258	0.0298771	1.43786	1.43786
1438221_at	AI875682	Mm.26272	NM_172513	ENSMUSG00000038174	family with sequence similarity 126, member B	Fam126b	213056	0.0298961	1.49928	1.49928
1449015_at	NM_020509	Mm.441868	NM_020509	ENSMUSG00000061100	resistin like alpha	Retnla	57262	0.0299283	1.39781	1.39781
1438244_at	BB092799	Mm.317947	NM_001113209 /// NM_001113210 /// NM_008687	ENSMUSG00000008575	nuclear factor I/B	Nfib	18028	0.0299636	0.715483	-1.39766
1426015_s_at	AF302653	Mm.222206	NM_001177849 /// NM_001177850 /// NM_001177851 /// NM_001177852 /// NM_001177853 /// NM_001177854 /// NM_001177855 /// NM_001177856 /// NM_023066 /// NM_133723	ENSMUSG00000028207	aspartate-beta-hydroxylase	Asph	65973	0.0300716	1.45463	1.45463
1419821_s_at	AI788952	Mm.9925	NM_001111320 /// NM_010497	ENSMUSG00000025950	isocitrate dehydrogenase 1 (NADP+), soluble	Idh1	15926	0.0300789	1.33733	1.33733
1425568_a_at	BC005562	Mm.23217	NM_028975 /// NM_030108	ENSMUSG00000037720	transmembrane protein 33	Tmem33	67878	0.030154	1.46785	1.46785
1434731_x_at	AV124700	Mm.30929	NM_011034	ENSMUSG00000028691	peroxiredoxin 1	Prdx1	18477	0.0301783	1.30477	1.30477
1417168_a_at	AI553394	Mm.272770	NM_016808 /// NM_198091 /// NM_198092	ENSMUSG00000032010	ubiquitin specific peptidase 2	Usp2	53376	0.0302371	0.673488	-1.48481
1418090_at	NM_032398	Mm.260768	NM_032398	ENSMUSG00000034845	plasmalemma vesicle associated protein	Plvap	84094	0.0302705	0.705334	-1.41777
1451540_at	BC009068	Mm.247218	NM_025837	ENSMUSG00000032306	mannose phosphate isomerase	Mpi	110119	0.0302887	0.717785	-1.39318
1422877_at	NM_053137	Mm.196701	NM_053137	---	protocadherin beta 12	Pcdhb12	93883	0.0302915	0.647566	-1.54424
1450082_s_at	BG966751	Mm.155708	NM_023794	ENSMUSG00000013089	ets variant gene 5	Etv5	104156	0.0304158	0.698021	-1.43262
1425677_a_at	M84756	Mm.476804	NM_001110783 /// NM_031158	ENSMUSG00000031543	ankyrin 1, erythroid	Ank1	11733	0.0308704	0.748186	-1.33657
1431592_a_at	AK007283	Mm.286495	NM_001135727 /// NM_001135728 /// NM_021389	ENSMUSG00000040990	SH3-domain kinase binding protein 1	Sh3kbp1	58194	0.0308908	0.645844	-1.54836
1426061_x_at	BC007159	---	---	---	---	---	---	0.0309106	0.695789	-1.43722
1424747_at	BC016221	Mm.99996	NM_153103	ENSMUSG00000020821	kinesin family member 1C	Kif1c	16562	0.0309418	0.728559	-1.37257
1422272_at	NM_008835	Mm.41972	NR_028271	---	per-hexamer repeat gene 4	Phxr4	18689	0.0309952	0.697895	-1.43288
1419605_at	NM_010796	Mm.252405	NM_010796	ENSMUSG00000000318	C-type lectin domain family 10, member A	Clec10a	17312	0.0310784	1.63977	1.63977
1420682_at	M14537	Mm.86425	NM_009601	ENSMUSG00000041189	cholinergic receptor, nicotinic, beta polypeptide 1 (muscle)	Chrnb1	11443	0.0311519	1.31325	1.31325
1448717_at	NM_008097	Mm.2475	NM_001044744 /// NM_008097	ENSMUSG00000003809	glutaryl-Coenzyme A dehydrogenase	Gcdh	270076	0.031171	0.703334	-1.4218
1425753_a_at	BC004037	Mm.1393	NM_001040691 /// NM_011677	ENSMUSG00000029591	uracil DNA glycosylase	Ung	22256	0.0311765	0.733769	-1.36283
1427660_x_at	BC013496	Mm.305097	---	---	predicted gene 10883 /// predicted gene 1420 /// predicted gene 7202 /// immunoglobulin kappa chain, constant region /// immunoglobulin kappa chain, joining region, 1 /// immunoglobulin kappa chain variable 28 (V28)	Gm10883 /// Gm1420 /// Gm7202 /// Igk-C /// Igk-J1 /// Igk-V28	110759 /// 16071 /// 16114 /// 384419 /// 546213 /// 637227	0.0312082	2.63887	2.63887
1451668_at	BG060641	Mm.229107	NM_145413	ENSMUSG00000033557	family with sequence similarity 20, member B	Fam20b	215015	0.0312211	1.32417	1.32417
1448060_at	BF536780	Mm.330536	NM_172537 /// NM_199238 /// NM_199239 /// NM_199240 /// NM_199241	ENSMUSG00000027200	sema domain, transmembrane domain (TM), and cytoplasmic domain, (semaphorin) 6D	Sema6d	214968	0.0316501	0.718369	-1.39204
1417483_at	AB026551	Mm.247272	NM_001159394 /// NM_001159395 /// NM_030612	ENSMUSG00000035356	nuclear factor of kappa light polypeptide gene enhancer in B-cells inhibitor, zeta	Nfkbiz	80859	0.0316676	1.55373	1.55373
1425895_a_at	U43884	Mm.444	NM_010495	ENSMUSG00000042745	inhibitor of DNA binding 1	Id1	15901	0.0316792	0.619337	-1.61463
1427387_a_at	L04678	Mm.213873	NM_001005608 /// NM_133663	ENSMUSG00000020758	integrin beta 4	Itgb4	192897	0.0318952	0.666756	-1.4998
1430527_a_at	AK017523	Mm.261818	NM_027445	ENSMUSG00000040746	ring finger protein 167	Rnf167	70510	0.0319094	0.761753	-1.31276
1426602_at	D00024	Mm.220946	NM_001159645 /// NM_009703	ENSMUSG00000001127	v-raf murine sarcoma 3611 viral oncogene homolog	Araf	11836	0.0319328	0.713082	-1.40236
1454610_at	BI689183	Mm.270259	NM_009859	ENSMUSG00000001833	septin 7	2007-09-01	235072	0.0319959	1.34269	1.34269
1424965_at	BC026563	Mm.313136	NM_134152	ENSMUSG00000024696	leupaxin	Lpxn	107321	0.0320565	1.66344	1.66344
1430533_a_at	BI134907	Mm.291928	NM_001165902 /// NM_007614	ENSMUSG00000006932	catenin (cadherin associated protein), beta 1	Ctnnb1	12387	0.0320921	0.730688	-1.36857
1416478_a_at	NM_008617	Mm.297096	NM_008617	ENSMUSG00000019179	malate dehydrogenase 2, NAD (mitochondrial)	Mdh2	17448	0.0321019	0.825964	-1.21071
1423653_at	BC025618	Mm.280103	NM_144900	ENSMUSG00000033161	ATPase, Na+/K+ transporting, alpha 1 polypeptide	Atp1a1	11928	0.0321028	0.698207	-1.43224
1417394_at	BG069413	Mm.4325	NM_010637	ENSMUSG00000003032	Kruppel-like factor 4 (gut)	Klf4	16600	0.032147	1.45559	1.45559
1417979_at	AF291655	Mm.46221	NM_022322	ENSMUSG00000031250	tenomodulin	Tnmd	64103	0.0321773	0.712473	-1.40356
1427250_at	AA245637	Mm.227583	NM_001110140 /// NM_009722 /// NR_027838	ENSMUSG00000029467	ATPase, Ca++ transporting, cardiac muscle, slow twitch 2	Atp2a2	11938	0.0323167	0.646755	-1.54618
1448847_at	NM_012032	Mm.218473	NM_012032	ENSMUSG00000017707	serine incorporator 3	Serinc3	26943	0.0325882	1.42281	1.42281
1422500_at	NM_029573	Mm.279195	NM_029573	---	isocitrate dehydrogenase 3 (NAD+) alpha	Idh3a	67834	0.0326035	0.739726	-1.35185
1422580_at	NM_010858	Mm.390355	NM_010858	ENSMUSG00000061086	myosin, light polypeptide 4	Myl4	17896	0.0326165	1.35606	1.35606
1424223_at	BC019205	Mm.41719	NM_026443	ENSMUSG00000004748	RIKEN cDNA 1700020C11 gene	1700020C11Rik	67900	0.0326327	0.741861	-1.34796
1438655_a_at	AV057789	Mm.140568	NM_001005859 /// NM_026724	ENSMUSG00000062006 /// ENSMUSG00000068396	ribosomal protein L34	Rpl34	68436	0.0327278	1.31907	1.31907
1417125_at	NM_016661	Mm.371964	NM_016661	ENSMUSG00000027597	S-adenosylhomocysteine hydrolase	Ahcy	269378	0.0327938	1.32757	1.32757
1440865_at	BB193024	Mm.276440	NM_001033632	ENSMUSG00000059108	interferon induced transmembrane protein 6	Ifitm6	213002	0.0328148	1.5252	1.5252
1417570_at	NM_008569	Mm.277408	NM_008569	ENSMUSG00000014355	anaphase promoting complex subunit 1	Anapc1	17222	0.0328409	0.728458	-1.37276
1453851_a_at	AK007410	Mm.281298	NM_011817	ENSMUSG00000021453	growth arrest and DNA-damage-inducible 45 gamma	Gadd45g	23882	0.0328812	1.64198	1.64198
1452009_at	AK018685	Mm.5540	NM_027238	ENSMUSG00000038172	tetratricopeptide repeat domain 39B	Ttc39b	69863	0.0329184	0.700412	-1.42773
1437236_a_at	AV263718	Mm.292297	NM_022981	ENSMUSG00000058638	zinc finger protein 110	Zfp110	65020	0.0329344	1.50942	1.50942
1438115_a_at	BB805362	Mm.27842	NM_012030	ENSMUSG00000020733	solute carrier family 9 (sodium/hydrogen exchanger), member 3 regulator 1	Slc9a3r1	26941	0.0330185	1.43932	1.43932
1420380_at	AF065933	Mm.290320	NM_011333	ENSMUSG00000035385	chemokine (C-C motif) ligand 2	Ccl2	20296	0.0330408	1.46689	1.46689
1423633_at	BB703486	Mm.250783	NM_026382	ENSMUSG00000021431	small nuclear ribonucleoprotein 48 (U11/U12)	Snrnp48	67797	0.0331223	1.3688	1.3688
1420760_s_at	NM_008681	Mm.30837	NM_008681	ENSMUSG00000005125	N-myc downstream regulated gene 1	Ndrg1	17988	0.0331416	0.721332	-1.38632
1426433_at	W34301	Mm.338242	NM_026793	ENSMUSG00000046916	myc target 1	Myct1	68632	0.0331555	0.708108	-1.41221
1448749_at	AF181829	Mm.98232	NM_019549	ENSMUSG00000020120	pleckstrin	Plek	56193	0.0331566	1.72559	1.72559
1419589_at	BB039247	Mm.681	NM_010740	ENSMUSG00000027435	CD93 antigen	Cd93	17064	0.0332755	0.734464	-1.36154
1422452_at	NM_013863	Mm.84073	NM_013863	ENSMUSG00000030847	BCL2-associated athanogene 3	Bag3	29810	0.0334047	1.31992	1.31992
1424022_at	BC022135	Mm.272357	NM_027950	ENSMUSG00000074063	oxidative stress induced growth inhibitor 1	Osgin1	71839	0.0336996	1.50909	1.50909
1417883_at	BC012707	Mm.24118	NM_010361	ENSMUSG00000033318	glutathione S-transferase, theta 2	Gstt2	14872	0.0337158	0.701663	-1.42519
1421052_a_at	NM_009214	Mm.18652	NM_009214	ENSMUSG00000071708	spermine synthase	Sms	20603	0.0337176	1.42756	1.42756
1451657_a_at	BC025915	Mm.327730	NM_145951	ENSMUSG00000031109	ecto-NOX disulfide-thiol exchanger 2	Enox2	209224	0.0338255	0.639805	-1.56298
1415839_a_at	NM_008722	Mm.6343	NM_008722	ENSMUSG00000057113	nucleophosmin 1	Npm1	18148	0.0339907	1.39107	1.39107
1457094_at	AV229195	Mm.225	NM_172530	ENSMUSG00000046280	src homology 2 domain-containing transforming protein E	She	214547	0.0340194	0.688924	-1.45154
1416166_a_at	NM_016764	Mm.247542	NM_016764	ENSMUSG00000025289	peroxiredoxin 4	Prdx4	53381	0.034024	1.51257	1.51257
1416743_at	NM_133806	Mm.27969	NM_133806 /// XM_917484	ENSMUSG00000026670	UDP-N-acetylhexosamine pyrophosphorylase-like /// UDP-N-acetylglucosamine pyrophosphorylase 1	LOC640502 /// Uap1	107652 /// 640502	0.0340265	1.34387	1.34387
1427235_at	BG076105	Mm.257498	NM_009483	ENSMUSG00000037369	4lysine (K)-specific demethylase 6A	Kdm6a	22289	0.0340508	1.51504	1.51504
1429533_at	BB222675	Mm.235123	NM_029673	ENSMUSG00000052337	inner membrane protein, mitochondrial	Immt	76614	0.0343559	0.709869	-1.40871
1424595_at	BC021876	Mm.294882	NM_172647	ENSMUSG00000038235	F11 receptor	F11r	16456	0.0343635	0.722969	-1.38319
1426371_at	BG094874	Mm.206919	NM_026143 /// NM_027379	ENSMUSG00000030759	fatty acyl CoA reductase 1	Far1	67420	0.0343849	1.56424	1.56424
1437614_x_at	AV223474	Mm.478308	NM_146073	ENSMUSG00000034265	zinc finger, DHHC domain containing 14	Zdhhc14	224454	0.0344388	1.4046	1.4046
1438562_a_at	AV167543	Mm.260433	NM_001127177 /// NM_008977	ENSMUSG00000024539	protein tyrosine phosphatase, non-receptor type 2	Ptpn2	19255	0.0344674	1.34473	1.34473
1452348_s_at	AI481797	Mm.425061	NM_001033450 /// NM_001170853 /// NM_008329 /// NM_172648	ENSMUSG00000026536 /// ENSMUSG00000054203 /// ENSMUSG00000073489	interferon activated gene 204 /// interferon activated gene 205 /// myeloid cell nuclear differentiation antigen /// myeloid nuclear differentiation antigen like	Ifi204 /// Ifi205 /// Mnda /// Mndal	100040462 /// 15951 /// 226695 /// 381308	0.0344967	1.85798	1.85798
1419486_at	BB759833	Mm.12949	NM_008592	ENSMUSG00000050295	forkhead box C1	Foxc1	17300	0.0344991	0.679994	-1.4706
1448438_at	NM_033562	Mm.28131	NM_033562	ENSMUSG00000018442	Der1-like domain family, member 2	Derl2	116891	0.0345143	1.34437	1.34437
1450744_at	NM_138953	Mm.21288	NM_138953	ENSMUSG00000001542	elongation factor RNA polymerase II 2	Ell2	192657	0.0345376	1.44249	1.44249
1452163_at	BB151715	Mm.292415	NM_001038642 /// NM_011808	ENSMUSG00000032035	E26 avian leukemia oncogene 1, 5 domain	Ets1	23871	0.0345428	0.710738	-1.40699
1426875_s_at	BM210600	Mm.218639	NM_029688	ENSMUSG00000032802	sulfiredoxin 1 homolog (S. cerevisiae)	Srxn1	76650	0.034645	1.63963	1.63963
1433835_at	BE825122	Mm.274432	NM_008914	ENSMUSG00000021816	protein phosphatase 3, catalytic subunit, beta isoform	Ppp3cb	19056	0.0346661	1.42258	1.42258
1450490_at	NM_010596	Mm.12955	NM_010596	ENSMUSG00000038201	potassium voltage-gated channel, shaker-related subfamily, member 7	Kcna7	16495	0.0347584	0.764735	-1.30764
1423954_at	K02782	Mm.19131	NM_009778	ENSMUSG00000024164	complement component 3	C3	12266	0.0347903	1.60872	1.60872
1428361_x_at	AK011116	Mm.196110	NM_001083955 /// NM_008218	ENSMUSG00000069917 /// ENSMUSG00000069919	hemoglobin alpha, adult chain 1 /// hemoglobin alpha, adult chain 2	Hba-a1 /// Hba-a2	110257 /// 15122	0.0348984	0.684966	-1.45993
1417155_at	BC005453	Mm.16469	NM_008709	ENSMUSG00000037169	v-myc myelocytomatosis viral related oncogene, neuroblastoma derived (avian)	Mycn	18109	0.0349049	0.712979	-1.40257
1450822_at	NM_013590	Mm.177539	NM_013590	ENSMUSG00000069515	lysozyme 1	Lyz1	17110	0.0350147	1.40721	1.40721
1424615_at	BG063931	Mm.302013	NM_145583	ENSMUSG00000030990	post-GPI attachment to proteins 2	Pgap2	233575	0.0350296	1.35298	1.35298
1422886_a_at	NM_007714	Mm.239354	NM_007714	ENSMUSG00000020385	CDC like kinase 4	Clk4	12750	0.0351004	1.512	1.512
1449167_at	NM_013512	Mm.3465	NM_013512	ENSMUSG00000024376	erythrocyte protein band 4.1-like 4a	Epb4.1l4a	13824	0.0351215	0.694963	-1.43892
1420623_x_at	BC006722	Mm.290774	NM_031165	ENSMUSG00000015656 /// ENSMUSG00000059814 /// ENSMUSG00000083840	heat shock protein 8	Hspa8	15481	0.0351256	1.22514	1.22514
1425426_a_at	BC019116	Mm.132788	NM_001033713	ENSMUSG00000030557	myocyte enhancer factor 2A	Mef2a	17258	0.0351302	0.702034	-1.42443
1427040_at	U13371	Mm.1314	NM_175088	ENSMUSG00000041390	MyoD family inhibitor domain containing	Mdfic	16543	0.0351356	1.39959	1.39959
1422578_at	AB056479	Mm.58836	NM_026444	ENSMUSG00000005683	citrate synthase	Cs	12974	0.0351664	0.777112	-1.28682
1416122_at	NM_009829	Mm.333406	NM_009829	ENSMUSG00000000184	cyclin D2	Ccnd2	12444	0.0353127	0.633601	-1.57828
1422850_at	AV028400	Mm.7723	NM_019402	ENSMUSG00000022194	poly(A) binding protein, nuclear 1	Pabpn1	54196	0.0353721	0.736967	-1.35691
1417399_at	NM_019521	Mm.3982	NM_019521	ENSMUSG00000031451	growth arrest specific 6	Gas6	14456	0.0357453	0.723238	-1.38267
1450186_s_at	NM_138658	Mm.125770	NM_001077507 /// NM_001077510 /// NM_010309 /// NM_019690 /// NM_022000 /// NM_201616 /// NM_201617 /// NM_201618 /// NR_003258	ENSMUSG00000027523	GNAS (guanine nucleotide binding protein, alpha stimulating) complex locus	Gnas	14683	0.0357672	0.801023	-1.2484
1418005_at	BC013509	Mm.246965	NM_023374	ENSMUSG00000009863	succinate dehydrogenase complex, subunit B, iron sulfur (Ip)	Sdhb	67680	0.0357695	0.812007	-1.23152
1449002_at	NM_013750	Mm.34346	NM_013750	ENSMUSG00000041801	pleckstrin homology-like domain, family A, member 3	Phlda3	27280	0.035773	1.34151	1.34151
1451649_a_at	BC004071	Mm.270376	NM_028599	ENSMUSG00000025995	WD repeat domain 75	Wdr75	73674	0.035788	1.41165	1.41165
1437461_s_at	BB557441	Mm.316928	NM_001038696 /// NM_026043	ENSMUSG00000027981	RNA-binding region (RNP1, RRM) containing 3	Rnpc3	67225	0.0358636	1.563	1.563
1417611_at	BC024613	Mm.24750	NM_019432	ENSMUSG00000050777	transmembrane protein 37	Tmem37	170706	0.0359093	1.38278	1.38278
1426116_at	AY057054	Mm.215164	NM_139152	ENSMUSG00000067081	ankyrin repeat and SOCS box-containing 18	Asb18	208372	0.0359511	0.693336	-1.4423
1449945_at	NM_133249	Mm.415302	NM_133249	ENSMUSG00000033871	peroxisome proliferative activated receptor, gamma, coactivator 1 beta	Ppargc1b	170826	0.0359572	0.726144	-1.37714
1427441_a_at	BF608645	Mm.426727	NM_011507	ENSMUSG00000061838	succinate-Coenzyme A ligase, GDP-forming, beta subunit	Suclg2	20917	0.0359688	0.705382	-1.41767
1419483_at	NM_009779	Mm.2408	NM_009779	ENSMUSG00000040552	complement component 3a receptor 1	C3ar1	12267	0.0360357	1.92955	1.92955
1426278_at	AY090098	Mm.271275	NM_029803	ENSMUSG00000079017	interferon, alpha-inducible protein 27 like 2A	Ifi27l2a	76933	0.036048	3.34989	3.34989
1452341_at	BI111416	Mm.24452	NM_053119	ENSMUSG00000025465	enoyl Coenzyme A hydratase, short chain, 1, mitochondrial	Echs1	93747	0.0360563	0.740182	-1.35102
1423131_at	BE308547	Mm.422907	NM_021552	---	NSA2 ribosome biogenesis homolog (S. cerevisiae)	Nsa2	59050	0.0361385	1.39832	1.39832
1422496_at	NM_008251	Mm.2756	NM_008251	ENSMUSG00000040681	high mobility group nucleosomal binding domain 1	Hmgn1	15312	0.0361495	0.741704	-1.34825
1455796_x_at	BB549310	Mm.43278	NM_001038612 /// NM_001038613 /// NM_001038614 /// NM_019498	ENSMUSG00000026833	olfactomedin 1	Olfm1	56177	0.0362152	1.4047	1.4047
1453752_at	BF453369	Mm.276337	NM_001002239	---	ribosomal protein L17	Rpl17	319195	0.0362566	1.38878	1.38878
1417848_at	AW413620	Mm.212908	NM_133218	---	zinc finger protein 704	Zfp704	170753	0.0363282	1.39018	1.39018
1455001_x_at	BF659630	Mm.180458	NM_009438	ENSMUSG00000074129	ribosomal protein L13A	Rpl13a	22121	0.0363834	1.29593	1.29593
1449361_at	NM_019507	Mm.478978	NM_019507	ENSMUSG00000001444	T-box 21	Tbx21	57765	0.0364335	0.672436	-1.48713
1426043_a_at	AF127766	Mm.458021	NM_001109761 /// NM_001177799 /// NM_007601	ENSMUSG00000079110	calpain 3	Capn3	12335	0.0366371	0.758009	-1.31925
1448797_at	BC005686	Mm.4454	NM_013508	ENSMUSG00000008398	ELK3, member of ETS oncogene family	Elk3	13713	0.0366819	0.728376	-1.37292
1448788_at	AF004023	Mm.245851	NM_010818	ENSMUSG00000022661	CD200 antigen	Cd200	17470	0.0369994	0.659639	-1.51598
1420170_at	C80049	Mm.29677	NM_022410	ENSMUSG00000022443	myosin, heavy polypeptide 9, non-muscle	Myh9	17886	0.0370287	0.757345	-1.3204
1451803_a_at	U48800	Mm.15607	NM_001185164 /// NM_011697	ENSMUSG00000024962	vascular endothelial growth factor B	Vegfb	22340	0.0371841	0.748966	-1.33517
1417185_at	BC002070	Mm.425949	NM_010738	ENSMUSG00000075602	lymphocyte antigen 6 complex, locus A	Ly6a	110454	0.0371892	1.33628	1.33628
1456642_x_at	AV295650	Mm.1	NM_009112	ENSMUSG00000041959	S100 calcium binding protein A10 (calpactin)	S100a10	20194	0.0372524	1.44292	1.44292
1448228_at	M65143	Mm.172	NM_010728	---	lysyl oxidase	Lox	16948	0.0374482	1.53135	1.53135
1417341_a_at	NM_025800	Mm.291593	NM_025800	ENSMUSG00000047714 /// ENSMUSG00000059237	protein phosphatase 1, regulatory (inhibitor) subunit 2	Ppp1r2	66849	0.0374799	0.737371	-1.35617
1433956_at	AW543698	Mm.21767	NM_009868	ENSMUSG00000031871	cadherin 5	Cdh5	12562	0.0375669	0.722877	-1.38336
1426046_a_at	BC012214	Mm.87216	NM_019519	ENSMUSG00000040472	Rab geranylgeranyl transferase, a subunit	Rabggta	56187	0.0376685	0.73572	-1.35921
1433432_x_at	AI413680	Mm.440324	NM_011295	ENSMUSG00000061983 /// ENSMUSG00000067038 /// ENSMUSG00000069862 /// ENSMUSG00000078087	ribosomal protein S12	Rps12	20042	0.0376725	1.35072	1.35072
1417130_s_at	NM_020581	Mm.196189	NM_020581	ENSMUSG00000002289	angiopoietin-like 4	Angptl4	57875	0.0376763	1.7588	1.7588
1460279_a_at	AF043219	Mm.261570	NM_001080746 /// NM_001080747 /// NM_001080748 /// NM_001080749 /// NM_010365	ENSMUSG00000060261	general transcription factor II I	Gtf2i	14886	0.0377308	0.718328	-1.39212
1454722_at	BG792618	Mm.245395	NM_008960	ENSMUSG00000013663	phosphatase and tensin homolog	Pten	19211	0.0377851	1.36754	1.36754
1448556_at	BC005555	Mm.10516	NM_011169	ENSMUSG00000005268	prolactin receptor	Prlr	19116	0.037803	0.769446	-1.29964
1420804_s_at	NM_010819	Mm.441101	NM_001163161 /// NM_010819	ENSMUSG00000030144	C-type lectin domain family 4, member d	Clec4d	17474	0.0378934	1.43792	1.43792
1425537_at	AF259672	Mm.261045	NM_008910	---	protein phosphatase 1A, magnesium dependent, alpha isoform	Ppm1a	19042	0.0379003	1.45157	1.45157
1454064_a_at	AK013419	Mm.253542	NM_019706 /// NM_207623	ENSMUSG00000024317	ring finger protein 138	Rnf138	56515	0.0379075	1.42035	1.42035
1423281_at	BM115022	Mm.29580	NM_025285	ENSMUSG00000027500	stathmin-like 2	Stmn2	20257	0.0379089	0.645732	-1.54863
1423652_at	AV209097	Mm.7884	NM_026921	ENSMUSG00000044792 /// ENSMUSG00000078139	iron-sulfur cluster assembly 1 homolog (S. cerevisiae)	Isca1	69046	0.0379293	0.736418	-1.35792
1455950_x_at	AV172221	Mm.345333	NM_025592	ENSMUSG00000062997 /// ENSMUSG00000078193	ribosomal protein L35	Rpl35	66489	0.0379978	1.30139	1.30139
1421024_at	BB524140	Mm.478275	NM_001163379 /// NM_018862	ENSMUSG00000034254	1-acylglycerol-3-phosphate O-acyltransferase 1 (lysophosphatidic acid acyltransferase, alpha)	Agpat1	55979	0.0380009	0.724842	-1.37961
1423025_a_at	NM_013928	Mm.331064	NM_001113419 /// NM_001113420 /// NM_001113421 /// NM_013928 /// NR_036665	ENSMUSG00000027777	IQ motif containing J-schwannomin interacting protein 1 read-through transcript /// schwannomin interacting protein 1	Iqcj-schip1 /// Schip1	100505386 /// 30953	0.0380307	1.36437	1.36437
1424524_at	BC021433	Mm.35450	NM_027878	ENSMUSG00000020057	DNA-damage regulated autophagy modulator 1	Dram1	71712	0.0380326	1.71941	1.71941
1421313_s_at	BI688355	Mm.205601	NM_007803	ENSMUSG00000031078	cortactin	Cttn	13043	0.0380643	0.669663	-1.49329
1424153_s_at	BG064756	Mm.256916	NM_175303 /// NM_201395 /// NM_201396	ENSMUSG00000027547	sal-like 4 (Drosophila)	Sall4	99377	0.0380709	0.695023	-1.4388
1428372_at	AK008100	Mm.252009	NM_001001326 /// NM_029811	ENSMUSG00000031024	suppression of tumorigenicity 5	St5	76954	0.0380914	0.729877	-1.37009
1426060_at	BC007159	---	---	---	---	---	---	0.0381091	0.713342	-1.40185
1419287_at	NM_025486	Mm.29990	NM_025486	ENSMUSG00000014856	transmembrane protein 208	Tmem208	66320	0.0381309	1.3194	1.3194
1417080_a_at	NM_012029	Mm.425568	NM_012029	ENSMUSG00000066839	ECSIT homolog (Drosophila)	Ecsit	26940	0.0383096	0.752901	-1.3282
1417626_at	NM_031401	Mm.129840	NM_001039376 /// NM_001110163 /// NM_177145 /// NM_178080	ENSMUSG00000038170	phosphodiesterase 4D interacting protein (myomegalin)	Pde4dip	83679	0.0383107	0.805654	-1.24123
1420644_a_at	NM_021305	Mm.21435	NM_021305	ENSMUSG00000025816	Sec61, alpha subunit 2 (S. cerevisiae)	Sec61a2	57743	0.0384277	0.739889	-1.35155
1450391_a_at	NM_011844	Mm.272197	NM_001166249 /// NM_001166250 /// NM_001166251 /// NM_011844	ENSMUSG00000033174	monoglyceride lipase	Mgll	23945	0.0384786	0.70564	-1.41715
1455019_x_at	BB818012	Mm.334999	NM_175451	ENSMUSG00000046841	cytoskeleton-associated protein 4	Ckap4	216197	0.0385177	1.39797	1.39797
1449356_at	NM_029569	Mm.33171	NM_029569	ENSMUSG00000031519	ankyrin repeat and SOCs box-containing 5	Asb5	76294	0.038751	1.33454	1.33454
1450648_s_at	NM_010379	Mm.254067	NM_207105	ENSMUSG00000073421	histocompatibility 2, class II antigen A, beta 1	H2-Ab1	14961	0.0388868	1.53153	1.53153
1420012_at	C77390	Mm.469937	NM_013842	---	X-box binding protein 1	Xbp1	22433	0.0390687	1.50449	1.50449
1448332_at	NM_023041	Mm.247764	NM_001159525 /// NM_023041	ENSMUSG00000003464	peroxisomal biogenesis factor 19	Pex19	19298	0.0391525	0.752387	-1.3291
1416681_at	AK018443	Mm.9002	NM_001033962 /// NM_011668 /// NM_173010	ENSMUSG00000025326	ubiquitin protein ligase E3A	Ube3a	22215	0.0391694	1.38238	1.38238
1420540_a_at	NM_009069	Mm.4009	NM_001163310 /// NM_009069 /// NR_028056	ENSMUSG00000028057	Ras-like without CAAX 1	Rit1	19769	0.0393415	1.38659	1.38659
1454673_at	BM207372	Mm.23566	NM_153423	ENSMUSG00000028868	WAS protein family, member 2	Wasf2	242687	0.0393466	0.744238	-1.34366
1448237_x_at	NM_008492	Mm.9745	NM_008492	ENSMUSG00000030246	lactate dehydrogenase B	Ldhb	16832	0.0393849	0.706153	-1.41612
1427410_at	BB812902	Mm.32886	NR_028264	ENSMUSG00000087313	deleted in lymphocytic leukemia, 2	Dleu2	668253	0.0394349	1.41664	1.41664
1442745_x_at	C79248	Mm.392436	NM_133242	---	RNA binding motif protein 39	Rbm39	170791	0.0394558	0.650027	-1.5384
1421694_a_at	NM_019389	Mm.158700	NM_001081249 /// NM_001134474 /// NM_001134475 /// NM_019389 /// NM_172955	ENSMUSG00000021614	versican	Vcan	13003	0.0395328	1.57792	1.57792
1421276_a_at	NM_134448	Mm.478284	NM_133833 /// NM_134448	ENSMUSG00000026131	dystonin	Dst	13518	0.0395584	0.73818	-1.35468
1449148_a_at	NM_013629	Mm.385178	NM_001163467 /// NM_001163468 /// NM_001163469 /// NM_013629	ENSMUSG00000058388	putative homeodomain transcription factor 1	Phtf1	18685	0.0395976	0.72437	-1.38051
1420476_a_at	BG064031	Mm.290407	NM_001146707 /// NM_015781	ENSMUSG00000058799 /// ENSMUSG00000079139	nucleosome assembly protein 1-like 1	Nap1l1	53605	0.0396195	1.31515	1.31515
1425899_a_at	AF132478	Mm.40546	NM_001110275 /// NM_001110276 /// NM_010587	ENSMUSG00000022957	intersectin 1 (SH3 domain protein 1A)	Itsn1	16443	0.0396263	0.687259	-1.45505
1421657_a_at	NM_011441	Mm.279103	NM_011441	ENSMUSG00000025902	SRY-box containing gene 17	Sox17	20671	0.0396356	0.695174	-1.43849
1419004_s_at	L16462	Mm.425593	NM_007534 /// NM_007536 /// NM_009742	ENSMUSG00000074147 /// ENSMUSG00000074148 /// ENSMUSG00000089929	B-cell leukemia/lymphoma 2 related protein A1a /// B-cell leukemia/lymphoma 2 related protein A1b /// B-cell leukemia/lymphoma 2 related protein A1d	Bcl2a1a /// Bcl2a1b /// Bcl2a1d	12044 /// 12045 /// 12047	0.039651	1.54894	1.54894
1418932_at	AY061760	Mm.136604	NM_017373	ENSMUSG00000056749	nuclear factor, interleukin 3, regulated	Nfil3	18030	0.0397044	1.63079	1.63079
1419595_a_at	NM_010281	Mm.20461	NM_010281	ENSMUSG00000073987	gamma-glutamyl hydrolase	Ggh	14590	0.0397979	1.3929	1.3929
1425942_a_at	AF254879	Mm.222320	NM_001177955 /// NM_001177956 /// NM_001177957 /// NM_001177958 /// NM_001177959 /// NM_001177960 /// NM_001177961 /// NM_001177962 /// NM_023122	ENSMUSG00000031342	glycoprotein m6b	Gpm6b	14758	0.0398533	0.713375	-1.40179
1420822_s_at	NM_030750	Mm.478829	NM_030750	ENSMUSG00000021054	sphingosine-1-phosphate phosphatase 1	Sgpp1	81535	0.0398925	1.36253	1.36253
1417815_a_at	NM_012032	Mm.218473	NM_012032	ENSMUSG00000017707	serine incorporator 3	Serinc3	26943	0.0399232	1.47409	1.47409
1418888_a_at	NM_013759	Mm.28212	NM_013759	ENSMUSG00000075705	selenoprotein X 1	Sepx1	27361	0.0399403	1.37532	1.37532
1426310_at	AV241525	Mm.288508	NM_144887	ENSMUSG00000034075	zinc finger, DHHC domain containing 5	Zdhhc5	228136	0.0399973	0.760931	-1.31418
1418678_at	NM_008216	Mm.5148	NM_008216	ENSMUSG00000022367	hyaluronan synthase 2	Has2	15117	0.0399991	1.42074	1.42074
1435950_at	AV231755	Mm.7598	NM_021877	ENSMUSG00000022096	hairless	Hr	15460	0.0400535	1.36456	1.36456
1418462_at	NM_019393	Mm.116711	NM_019393	ENSMUSG00000027714	exosome component 9	Exosc9	50911	0.0400859	1.33128	1.33128
1422605_at	NM_021391	Mm.143788	NM_021391	ENSMUSG00000022490	protein phosphatase 1, regulatory (inhibitor) subunit 1A	Ppp1r1a	58200	0.0401808	0.750498	-1.33245
1452197_at	AV172948	Mm.206841	NM_133786	ENSMUSG00000034349	structural maintenance of chromosomes 4	Smc4	70099	0.0401891	1.36445	1.36445
1426227_s_at	BC025865	Mm.19091	NM_181403	ENSMUSG00000048832	vacuolar protein sorting 37C (yeast)	Vps37c	107305	0.0402041	1.36409	1.36409
1420942_s_at	BF585144	Mm.20954	NM_009063	ENSMUSG00000026678	regulator of G-protein signaling 5	Rgs5	19737	0.0402332	0.744115	-1.34388
1427910_at	AK003744	Mm.36816	NM_028623	ENSMUSG00000024846	cystatin E/M	Cst6	73720	0.0403658	1.34661	1.34661
1429177_x_at	AK004781	Mm.279103	NM_011441	ENSMUSG00000025902	SRY-box containing gene 17	Sox17	20671	0.0405458	0.72191	-1.38521
1448328_at	BC010198	Mm.5012	NM_001136088 /// NM_001145858 /// NM_001145859 /// NM_011893	ENSMUSG00000054520	SH3-domain binding protein 2	Sh3bp2	24055	0.0405485	1.69162	1.69162
1417567_at	BF457754	Mm.299735	NM_001141930 /// NM_023465	ENSMUSG00000028988	catenin beta interacting protein 1	Ctnnbip1	67087	0.0407195	0.734273	-1.36189
1456521_at	BG069809	Mm.24295	---	---	---	---	---	0.0407341	0.717229	-1.39425
1427021_s_at	AK002778	Mm.1776	NM_010239	ENSMUSG00000024661	ferritin heavy chain 1	Fth1	14319	0.0407815	0.862176	-1.15986
1425732_a_at	D31824	Mm.2154	NM_001008542 /// NM_001008543 /// NM_010847	ENSMUSG00000025025	Max interacting protein 1	Mxi1	17859	0.0408162	0.730459	-1.369
1451462_a_at	AF013486	Mm.6834	NM_001110498 /// NM_010509	ENSMUSG00000022971	interferon (alpha and beta) receptor 2	Ifnar2	15976	0.0408493	1.43447	1.43447
1433628_at	BQ044689	Mm.296876	NM_001081040	ENSMUSG00000039914	coenzyme Q10 homolog A (yeast)	Coq10a	210582	0.0410033	0.760185	-1.31547
1417612_at	BF147705	Mm.12246	NM_010500	---	immediate early response 5	Ier5	15939	0.0410086	1.50221	1.50221
1455908_a_at	AV102733	Mm.34126	NM_029023	ENSMUSG00000000278	serine carboxypeptidase 1	Scpep1	74617	0.041028	1.60113	1.60113
1417140_a_at	NM_008977	Mm.260433	NM_001127177 /// NM_008977	ENSMUSG00000024539	protein tyrosine phosphatase, non-receptor type 2	Ptpn2	19255	0.041043	1.40561	1.40561
1419382_a_at	NM_030686	Mm.27427	NM_001037938 /// NM_030686	ENSMUSG00000022210	dehydrogenase/reductase (SDR family) member 4	Dhrs4	28200	0.0410609	0.715057	-1.39849
1433478_at	BQ174254	Mm.371737	NM_001005767	ENSMUSG00000033918 /// ENSMUSG00000081070	presenilin associated, rhomboid-like	Parl	381038	0.0411163	0.755661	-1.32334
1421961_a_at	AI664344	Mm.20437	NM_019874	ENSMUSG00000036052	DnaJ (Hsp40) homolog, subfamily B, member 5	Dnajb5	56323	0.0411342	0.778852	-1.28394
1449824_at	NM_021400	Mm.329131	NM_001110146 /// NM_021400	ENSMUSG00000006014	proteoglycan 4 (megakaryocyte stimulating factor, articular superficial zone protein)	Prg4	96875	0.0411607	1.38303	1.38303
1419354_at	BB524597	Mm.29466	NM_033563	ENSMUSG00000025959	Kruppel-like factor 7 (ubiquitous)	Klf7	93691	0.0417608	0.727857	-1.3739
1424300_at	BC025157	Mm.279985	NM_026053	ENSMUSG00000055760	gem (nuclear organelle) associated protein 6	Gemin6	67242	0.0418518	1.28645	1.28645
1433880_at	BB531733	Mm.21353	NM_172704	ENSMUSG00000039768	DnaJ (Hsp40) homolog, subfamily C, member 11	Dnajc11	230935	0.0420334	0.767861	-1.30232
1418073_at	NM_019736	Mm.268710	NM_019736	ENSMUSG00000025287	acyl-CoA thioesterase 9	Acot9	56360	0.0420428	1.34047	1.34047
1438397_a_at	BB203348	Mm.392436	NM_133242	ENSMUSG00000027620	RNA binding motif protein 39	Rbm39	170791	0.0420847	0.728185	-1.37328
1422848_a_at	AV028400	Mm.7723	NM_019402	ENSMUSG00000022194	poly(A) binding protein, nuclear 1	Pabpn1	54196	0.0422391	0.772965	-1.29372
1452362_at	BB834440	Mm.117087	NM_053169	ENSMUSG00000047821	tripartite motif-containing 16	Trim16	94092	0.0422431	0.717104	-1.3945
1424367_a_at	AB017136	Mm.228	NM_001164086 /// NM_001164087 /// NM_011983	ENSMUSG00000025813	homer homolog 2 (Drosophila)	Homer2	26557	0.0423417	0.711921	-1.40465
1423594_a_at	BB451714	Mm.229532	NM_001136061 /// NM_007904	ENSMUSG00000022122	endothelin receptor type B	Ednrb	13618	0.0423508	1.56834	1.56834
1420998_at	BG966751	Mm.155708	NM_023794	ENSMUSG00000013089 /// ENSMUSG00000044690	ets variant gene 5	Etv5	104156	0.0428641	0.692707	-1.44361
1439432_x_at	AV122231	Mm.27218	NM_001168225 /// NM_001168226 /// NM_001168227 /// NM_001168228 /// NM_001168229 /// NM_001168230 /// NM_019768 /// XR_104820 /// XR_107541	ENSMUSG00000031422	hypothetical LOC100502863 /// mortality factor 4 like 2	LOC100502863 /// Morf4l2	100502863 /// 56397	0.0428724	1.37863	1.37863
1426411_a_at	AK006314	Mm.237095	NM_009261	ENSMUSG00000026915	spermatid perinuclear RNA binding protein	Strbp	20744	0.0428839	0.71182	-1.40485
1418180_at	BG916549	Mm.4618	NM_013672	ENSMUSG00000001280	trans-acting transcription factor 1	Sp1	20683	0.0429846	1.3941	1.3941
1436746_at	BI692255	Mm.333349	NM_001185020 /// NM_001185021 /// NM_198703	ENSMUSG00000045962	WNK lysine deficient protein kinase 1	Wnk1	232341	0.0429872	1.78532	1.78532
1456447_at	AW554255	Mm.3459	NM_009077	ENSMUSG00000053173 /// ENSMUSG00000059070 /// ENSMUSG00000080763 /// ENSMUSG00000083337 /// ENSMUSG00000083716	ribosomal protein L18	Rpl18	19899	0.0430162	0.734042	-1.36232
1453238_s_at	AU018141	---	NR_002860	---	RIKEN cDNA 3930401B19 gene /// RIKEN cDNA A130040M12 gene /// RIKEN cDNA E430024C06 gene	3930401B19Rik /// A130040M12Rik /// E430024C06Rik	319269 /// 319443 /// 77570	0.0430189	1.47954	1.47954
1432466_a_at	AK019319	Mm.305152	NM_009696	ENSMUSG00000002985	apolipoprotein E	Apoe	11816	0.0430279	1.76785	1.76785
1424296_at	BC019374	Mm.89888	NM_010295	ENSMUSG00000032350	glutamate-cysteine ligase, catalytic subunit	Gclc	14629	0.0430388	1.65692	1.65692
1418465_at	NM_008677	Mm.2068	NM_008677	ENSMUSG00000071715	neutrophil cytosolic factor 4	Ncf4	17972	0.0430461	1.51178	1.51178
1452047_at	AK013924	Mm.10702	NM_009786	ENSMUSG00000014226	calcyclin binding protein	Cacybp	12301	0.0430533	1.40095	1.40095
1436589_x_at	BB204677	Mm.1881	NM_178900	ENSMUSG00000041187	protein kinase D2	Prkd2	101540	0.0430684	0.723615	-1.38195
1453128_at	AV124537	Mm.396078	NM_053247	ENSMUSG00000030787	lymphatic vessel endothelial hyaluronan receptor 1	Lyve1	114332	0.0431062	1.49782	1.49782
1421088_at	BC006622	Mm.1528	NM_008150	ENSMUSG00000031119	glypican 4	Gpc4	14735	0.0431304	0.728838	-1.37205
1432411_a_at	AK009893	Mm.4465	NM_001164768 /// NM_001164769 /// NM_001164770 /// NM_001164772 /// NM_013890	ENSMUSG00000035949	F-box and WD-40 domain protein 2	Fbxw2	30050	0.0431368	0.719385	-1.39008
1453740_a_at	BI112766	Mm.23492	NM_207678	ENSMUSG00000029068	cyclin L2	Ccnl2	56036	0.0431612	0.726522	-1.37642
1426545_at	BG067897	Mm.131328	NM_144812 /// NM_177124	ENSMUSG00000047888	trinucleotide repeat containing 6b	Tnrc6b	213988	0.0432251	0.740274	-1.35085
1416728_at	NM_009975	Mm.378901	NM_009975	ENSMUSG00000024387	casein kinase 2, beta polypeptide	Csnk2b	13001	0.0433255	0.78608	-1.27214
1448816_at	NM_008968	Mm.2339	NM_008968	ENSMUSG00000017969	prostaglandin I2 (prostacyclin) synthase	Ptgis	19223	0.0434369	0.699409	-1.42978
1437543_at	BB488001	Mm.278922	NM_057172	---	far upstream element (FUSE) binding protein 1	Fubp1	51886	0.043467	0.701936	-1.42463
1451959_a_at	U50279	Mm.477156	NM_001025250 /// NM_001025257 /// NM_001110266 /// NM_001110267 /// NM_001110268 /// NM_009505	ENSMUSG00000023951	vascular endothelial growth factor A	Vegfa	22339	0.0435231	0.710272	-1.40791
1418021_at	NM_009780	Mm.439678	NM_009780	ENSMUSG00000073418	complement component 4B (Childo blood group)	C4b	12268	0.0435704	1.49754	1.49754
1451464_at	BI661422	Mm.30501	NM_145426 /// NM_180599	ENSMUSG00000020522	microfibrillar-associated protein 3	Mfap3	216760	0.0435705	0.740195	-1.35099
1417622_at	BG069505	Mm.399997	NM_009194	ENSMUSG00000024597	solute carrier family 12, member 2	Slc12a2	20496	0.043584	1.39377	1.39377
1438975_x_at	AV361868	Mm.478308	NM_146073	ENSMUSG00000034265	zinc finger, DHHC domain containing 14	Zdhhc14	224454	0.0435902	1.41549	1.41549
1452757_s_at	AK011116	Mm.196110	NM_001083955 /// NM_008218	ENSMUSG00000069917 /// ENSMUSG00000069919	hemoglobin alpha, adult chain 1 /// hemoglobin alpha, adult chain 2	Hba-a1 /// Hba-a2	110257 /// 15122	0.0435977	0.700257	-1.42805
1460198_a_at	BC014783	Mm.21874	NM_011971	ENSMUSG00000069379 /// ENSMUSG00000069744	proteasome (prosome, macropain) subunit, beta type 3	Psmb3	26446	0.0435999	1.28134	1.28134
1424155_at	BC002148	Mm.582	NM_024406	---	fatty acid binding protein 4, adipocyte	Fabp4	11770	0.0436068	0.63555	-1.57344
1437045_at	AV345871	Mm.21495	NM_016700	ENSMUSG00000021936	mitogen-activated protein kinase 8	Mapk8	26419	0.043608	0.712053	-1.40439
1449010_at	NM_011020	Mm.39330	NM_011020	ENSMUSG00000025757	heat shock protein 4 like	Hspa4l	18415	0.0436276	1.45385	1.45385
1455098_a_at	BB251864	Mm.3667	NM_011707	ENSMUSG00000017344	vitronectin	Vtn	22370	0.0438488	0.711069	-1.40633
1450864_at	AU079142	Mm.288630	NM_007590	ENSMUSG00000019370	calmodulin 3	Calm3	12315	0.0438645	0.755843	-1.32303
1418098_at	NM_080435	Mm.287010	NM_080435	ENSMUSG00000022220	adenylate cyclase 4	Adcy4	104110	0.0438996	0.708765	-1.41091
1434600_at	BB758095	Mm.104744	NM_011597	ENSMUSG00000024812	tight junction protein 2	Tjp2	21873	0.0439743	0.701658	-1.4252
1418827_at	BF320755	Mm.207534	NM_026067	ENSMUSG00000031527	exoribonuclease 1	Eri1	67276	0.0442345	1.39234	1.39234
1448480_at	BC003972	Mm.334789	NM_001164472 /// NM_025391 /// NR_028367	ENSMUSG00000031917	nuclear import 7 homolog (S. cerevisiae)	Nip7	66164	0.0442457	1.29437	1.29437
1418072_at	NM_023422	Mm.261676	NM_023422	ENSMUSG00000018102	histone cluster 1, H2bc	Hist1h2bc	68024	0.044256	1.33149	1.33149
1436834_x_at	AV011848	Mm.212703	NM_008618	ENSMUSG00000020321	malate dehydrogenase 1, NAD (soluble)	Mdh1	17449	0.044275	1.48948	1.48948
1448839_at	NM_030697	Mm.196330	NM_030697	ENSMUSG00000042099	KN motif and ankyrin repeat domains 3	Kank3	80880	0.0442971	0.668565	-1.49574
1425090_s_at	BC024837	Mm.101976	NM_145922	ENSMUSG00000027895	potassium voltage gated channel, Shaw-related subfamily, member 4	Kcnc4	99738	0.04431	0.697643	-1.4334
1423746_at	BC016252	Mm.28622	NM_145367	ENSMUSG00000038991	thioredoxin domain containing 5	Txndc5	105245	0.0443269	0.717573	-1.39359
1436854_at	AV284133	Mm.292904	NM_001109897 /// NM_011644	ENSMUSG00000070425	transient receptor potential cation channel, subfamily C, member 2	Trpc2	22064	0.0443306	0.690884	-1.44742
1451176_at	BC025825	Mm.287226	NM_144888	ENSMUSG00000037523	mitochondrial antiviral signaling protein	Mavs	228607	0.0443309	0.771234	-1.29662
1422015_a_at	NM_029020	Mm.283914	NM_029020	ENSMUSG00000028973	ATP-binding cassette, sub-family B (MDR/TAP), member 8	Abcb8	74610	0.0443482	0.725593	-1.37818
1450667_a_at	AB056479	Mm.58836	NM_026444	ENSMUSG00000005683	citrate synthase	Cs	12974	0.0443673	0.795422	-1.25719
1436092_at	BB336256	Mm.25089	---	---	---	---	---	0.0443827	0.692497	-1.44405
1450639_at	NM_021520	Mm.29510	NM_001085518 /// NM_172980	ENSMUSG00000027219 /// ENSMUSG00000079071	predicted gene 14085 /// solute carrier family 28 (sodium-coupled nucleoside transporter), member 2	Gm14085 /// Slc28a2	269346 /// 381417	0.0443985	0.709914	-1.40862
1416698_a_at	NM_016904	Mm.3049	NM_016904	ENSMUSG00000028044	CDC28 protein kinase 1b	Cks1b	54124	0.0445562	1.46292	1.46292
1419606_a_at	NM_011618	Mm.358643	NM_011618	ENSMUSG00000064179	troponin T1, skeletal, slow	Tnnt1	21955	0.0447149	0.529986	-1.88684
1448018_at	BG084182	Mm.459410	---	---	---	---	---	0.0447524	0.662487	-1.50946
1421535_a_at	NM_019798	Mm.191749	NM_019798 /// NM_183408	ENSMUSG00000032177	phosphodiesterase 4A, cAMP specific	Pde4a	18577	0.0447534	0.711234	-1.40601
1448325_at	NM_008654	Mm.4048	NM_008654	ENSMUSG00000040435	protein phosphatase 1, regulatory (inhibitor) subunit 15A	Ppp1r15a	17872	0.0447926	1.53959	1.53959
1416614_at	BC010712	Mm.425101	NM_025613	---	EP300 interacting inhibitor of differentiation 1	Eid1	58521	0.044795	1.39545	1.39545
1451680_at	BC011325	Mm.218639	NM_029688	ENSMUSG00000032802	sulfiredoxin 1 homolog (S. cerevisiae)	Srxn1	76650	0.0448234	1.5023	1.5023
1415889_a_at	NM_011631	Mm.87773	NM_011631	ENSMUSG00000020048	heat shock protein 90, beta (Grp94), member 1	Hsp90b1	22027	0.0448267	1.46042	1.46042
1415716_a_at	AA208652	Mm.270283	NM_001190258 /// NM_027015 /// NR_033727	---	predicted gene 9846 /// ribosomal protein S27	Gm9846 /// Rps27	100043813 /// 57294	0.0448282	1.25684	1.25684
1425603_at	BC006049	Mm.27061	NM_001098271 /// NM_025326	---	transmembrane protein 176A	Tmem176a	66058	0.0448614	1.43146	1.43146
1423617_at	AA790871	---	NM_026513	ENSMUSG00000031916 /// ENSMUSG00000078931	peptide deformylase (mitochondrial)	Pdf	68023	0.0448674	0.770001	-1.2987
1415713_a_at	U46690	Mm.3935	NM_001159502 /// NM_020494	ENSMUSG00000041645	DEAD (Asp-Glu-Ala-Asp) box polypeptide 24	Ddx24	27225	0.0448935	0.740965	-1.34959
1439450_x_at	BB267264	Mm.278577	NM_001033375	ENSMUSG00000034560	RIKEN cDNA A230046K03 gene	A230046K03Rik	319277	0.0448996	2.32357	2.32357
1454021_a_at	AK017621	Mm.266635	NM_016699	ENSMUSG00000017264	exosome component 10	Exosc10	50912	0.0449122	0.746194	-1.34013
1454953_at	BB246182	Mm.426344	NM_027258	ENSMUSG00000052949	ring finger protein 157	Rnf157	217340	0.0449387	0.68997	-1.44934
1452625_at	AK009318	Mm.276299	NM_183285	ENSMUSG00000016940	potassium channel tetramerisation domain containing 2	Kctd2	70382	0.0449444	0.753975	-1.3263
1427032_at	AK019546	Mm.234437	NM_026101	ENSMUSG00000020064	hect domain and RLD 4	Herc4	67345	0.0452749	1.35353	1.35353
1426817_at	X82786	Mm.4078	NM_001081117	---	antigen identified by monoclonal antibody Ki 67	Mki67	17345	0.045304	1.63186	1.63186
1419253_at	BG076333	Mm.443	NM_008638	ENSMUSG00000005667	methylenetetrahydrofolate dehydrogenase (NAD+ dependent), methenyltetrahydrofolate cyclohydrolase	Mthfd2	17768	0.0453941	1.40855	1.40855
1451721_a_at	M15848	Mm.254067	NM_207105	ENSMUSG00000073421	histocompatibility 2, class II antigen A, beta 1	H2-Ab1	14961	0.0454706	1.52916	1.52916
1424404_at	BC004797	Mm.38143	NM_029554	ENSMUSG00000060512	RIKEN cDNA 0610040J01 gene	0610040J01Rik	76261	0.045536	0.720477	-1.38797
1456605_at	AI642132	Mm.347407	NM_007679	---	CCAAT/enhancer binding protein (C/EBP), delta	Cebpd	12609	0.0455701	1.54449	1.54449
1426590_at	BB497484	Mm.219675	NM_001146043 /// NM_177266	ENSMUSG00000021666	G elongation factor, mitochondrial 2	Gfm2	320806	0.045609	0.768001	-1.30208
1430869_a_at	BF460630	Mm.40989	NM_019986	ENSMUSG00000021476	hyaluronic acid binding protein 4	Habp4	56541	0.0457144	0.735977	-1.35874
1424324_at	BB308198	Mm.210996	NM_001081222	ENSMUSG00000024293	establishment of cohesion 1 homolog 1 (S. cerevisiae)	Esco1	77805	0.0459523	1.34187	1.34187
1460419_a_at	X59274	Mm.207496	NM_008855	ENSMUSG00000052889	protein kinase C, beta	Prkcb	18751	0.046081	1.49113	1.49113
1448421_s_at	NM_025711	Mm.383216	NM_001172481 /// NM_025711	ENSMUSG00000021388	asporin	Aspn	66695	0.0462111	1.55561	1.55561
1450710_at	NM_021878	Mm.25059	NM_021878	ENSMUSG00000038518	jumonji, AT rich interactive domain 2	Jarid2	16468	0.0462374	0.732798	-1.36463
1455393_at	BB009037	Mm.13787	NM_001042611 /// NM_007752	ENSMUSG00000003617	ceruloplasmin	Cp	12870	0.0462554	1.39899	1.39899
1416075_at	NM_022028	Mm.390480	NM_022028	ENSMUSG00000021067	salvador homolog 1 (Drosophila)	Sav1	64010	0.0465224	0.717115	-1.39448
1452416_at	X53802	Mm.2856	NM_010559	ENSMUSG00000027947	interleukin 6 receptor, alpha	Il6ra	16194	0.0468351	1.39888	1.39888
1418930_at	NM_021274	Mm.877	NM_021274	ENSMUSG00000034855	chemokine (C-X-C motif) ligand 10	Cxcl10	15945	0.0468547	1.45235	1.45235
1419185_a_at	AF245479	Mm.34213	NM_021455	ENSMUSG00000005373	MLX interacting protein-like	Mlxipl	58805	0.0468849	0.786446	-1.27154
1424393_s_at	BC026584	Mm.28514	NM_175236 /// NR_027664	ENSMUSG00000025911	alcohol dehydrogenase, iron containing, 1	Adhfe1	76187	0.0469089	0.666729	-1.49986
1419150_at	NM_008657	Mm.11	NM_008657	ENSMUSG00000035923	myogenic factor 6	Myf6	17878	0.0473744	1.3384	1.3384
1422768_at	BG920261	Mm.260545	NM_019666 /// NM_019796	---	synaptotagmin binding, cytoplasmic RNA interacting protein	Syncrip	56403	0.0473871	1.43125	1.43125
1417647_at	NM_024225	Mm.273379	NM_024225	ENSMUSG00000027423	sorting nexin 5	Snx5	69178	0.047396	1.34672	1.34672
1424281_at	BC007179	Mm.41864	NM_026872	ENSMUSG00000028433	ubiquitin-associated protein 2	Ubap2	68926	0.0474149	0.742255	-1.34725
1417279_at	NM_010585	Mm.227912	NM_010585	ENSMUSG00000030102	inositol 1,4,5-triphosphate receptor 1	Itpr1	16438	0.0474475	1.39452	1.39452
1451718_at	BB768495	Mm.1268	NM_011123	ENSMUSG00000031425	proteolipid protein (myelin) 1	Plp1	18823	0.0474492	0.60153	-1.66243
1448919_at	NM_025422	Mm.227281	NM_025422	ENSMUSG00000060703	CD302 antigen	Cd302	66205	0.0474533	1.47349	1.47349
1416308_at	NM_009466	Mm.344831	NM_009466	ENSMUSG00000029201	UDP-glucose dehydrogenase	Ugdh	22235	0.0474676	1.40908	1.40908
1422502_at	AF126717	Mm.277779	NM_007415	ENSMUSG00000026496	poly (ADP-ribose) polymerase family, member 1	Parp1	11545	0.0474812	0.75	-1.33333
1437915_at	BF150917	Mm.218875	NM_001039092 /// NM_001039093 /// NM_153080	ENSMUSG00000000538	target of myb1-like 2 (chicken)	Tom1l2	216810	0.0475082	0.764861	-1.30743
1428263_a_at	AK019181	Mm.153758	NM_026305	ENSMUSG00000055839 /// ENSMUSG00000082456	transcription elongation factor B (SIII), polypeptide 2	Tceb2	67673	0.0476289	0.790191	-1.26552
1436691_x_at	BB166616	Mm.30929	NM_011034	ENSMUSG00000028691	peroxiredoxin 1	Prdx1	18477	0.0476445	1.25393	1.25393
1417378_at	NM_018770	Mm.234832	NM_001025600 /// NM_018770 /// NM_207675 /// NM_207676	ENSMUSG00000032076	cell adhesion molecule 1	Cadm1	54725	0.0476525	0.679048	-1.47265
1423261_at	BB426248	Mm.50109	NM_024283	ENSMUSG00000026051	RIKEN cDNA 1500015O10 gene	1500015O10Rik	78896	0.047665	0.708777	-1.41088
1439184_s_at	AV339214	Mm.27670	NM_026559	ENSMUSG00000020803	thioredoxin domain containing 17	Txndc17	52700	0.0476703	1.45223	1.45223
1415769_at	NM_008395	Mm.208286	NM_008395	ENSMUSG00000027598	itchy, E3 ubiquitin protein ligase	Itch	16396	0.0476707	1.28869	1.28869
1423039_a_at	AV144956	Mm.21848	NM_025824	ENSMUSG00000051223	basic leucine zipper and W2 domains 1	Bzw1	66882	0.0476755	1.36321	1.36321
1452742_at	BB010301	Mm.478822	NM_175114	ENSMUSG00000032536	trafficking protein, kinesin binding 1	Trak1	67095	0.0476968	0.7046	-1.41924
1418432_at	AK005226	Mm.26135	NM_133781	ENSMUSG00000036707	calcium binding protein 39	Cab39	12283	0.0477732	1.53434	1.53434
1420095_s_at	AI326272	Mm.2760	NM_001044703 /// NM_001044704 /// NM_001044705 /// NM_011757	ENSMUSG00000037017	zinc finger and SCAN domain containing 21	Zscan21	22697	0.0478233	1.48015	1.48015
1429110_a_at	AW701004	Mm.282560	NM_028142	ENSMUSG00000028706	NOL1/NOP2/Sun domain family, member 4	Nsun4	72181	0.0480202	0.752634	-1.32867
1422748_at	NM_015753	Mm.440702	NM_015753	ENSMUSG00000026872	zinc finger E-box binding homeobox 2	Zeb2	24136	0.048151	1.58091	1.58091
1438964_x_at	AV096788	Mm.358730	NM_023524	ENSMUSG00000006335	TCF3 (E2A) fusion partner	Tfpt	69714	0.0481694	0.663343	-1.50751
1437843_s_at	AV303002	Mm.258051	NM_170591	---	nucleoporin like 1	Nupl1	71844	0.048201	1.32993	1.32993
1420408_a_at	NM_021043	Mm.35670	NM_001044720 /// NM_011511 /// NM_021041 /// NM_021042	ENSMUSG00000030249	ATP-binding cassette, sub-family C (CFTR/MRP), member 9	Abcc9	20928	0.0482152	0.741066	-1.34941
1417265_s_at	AK014348	Mm.290142	NM_026504	ENSMUSG00000041733	coenzyme Q5 homolog, methyltransferase (yeast)	Coq5	52064	0.0482755	0.747628	-1.33756
1448530_at	NM_025508	Mm.290802	NM_025508	ENSMUSG00000000253	guanosine monophosphate reductase	Gmpr	66355	0.048309	0.78572	-1.27272
1451002_at	AA034553	Mm.154581	NM_080633	ENSMUSG00000022477	aconitase 2, mitochondrial	Aco2	11429	0.0483098	0.823315	-1.2146
1418907_at	NM_007976	Mm.12900	NM_007976	ENSMUSG00000026579	coagulation factor V	F5	14067	0.0483143	1.2723	1.2723
1421037_at	BG070037	Mm.2380	NM_008719	---	neuronal PAS domain protein 2	Npas2	18143	0.0483252	1.42155	1.42155
1423958_a_at	BC017533	Mm.254979	NM_026213	ENSMUSG00000022151	tetratricopeptide repeat domain 33	Ttc33	67515	0.0485075	1.30084	1.30084
1417495_x_at	BB332449	Mm.13787	NM_001042611 /// NM_007752	ENSMUSG00000003617	ceruloplasmin	Cp	12870	0.0485473	1.44264	1.44264
1452242_at	AK004655	Mm.9916	NM_001164362 /// NM_028293 /// NM_028760	ENSMUSG00000024989	centrosomal protein 55	Cep55	74107	0.0485583	1.33722	1.33722
1429246_a_at	AK013026	Mm.265347	NM_001110211 /// NM_013472	ENSMUSG00000018340	annexin A6	Anxa6	11749	0.0486451	0.776745	-1.28742
1416505_at	NM_010444	Mm.119	NM_010444	ENSMUSG00000023034	nuclear receptor subfamily 4, group A, member 1	Nr4a1	15370	0.0486944	0.666996	-1.49926
1436364_x_at	AW049660	Mm.9394	NM_001081981 /// NM_001081982 /// NM_010906	ENSMUSG00000001911	nuclear factor I/X	Nfix	18032	0.0489875	0.754294	-1.32574
1417346_at	BG084230	Mm.24163	NM_023258	ENSMUSG00000030793	PYD and CARD domain containing	Pycard	66824	0.0490152	1.657	1.657
1418099_at	M60469	Mm.235328	NM_011610	ENSMUSG00000028599	tumor necrosis factor receptor superfamily, member 1b	Tnfrsf1b	21938	0.0490296	1.41644	1.41644
1425241_a_at	BC019601	Mm.307022	NM_001042565 /// NM_019653	ENSMUSG00000017677	WD repeat and SOCS box-containing 1	Wsb1	78889	0.0490554	1.49071	1.49071
1423042_at	BF123067	Mm.289662	NM_010028	ENSMUSG00000000787 /// ENSMUSG00000060628	DEAD/H (Asp-Glu-Ala-Asp/His) box polypeptide 3, X-linked	Ddx3x	13205	0.0494564	1.29057	1.29057
1419137_at	NM_021423	Mm.146855	NM_021423	ENSMUSG00000022623	SH3/ankyrin domain gene 3	Shank3	58234	0.0495569	0.710573	-1.40731
1460662_at	NM_011067	Mm.121361	NM_011067	ENSMUSG00000028957	period homolog 3 (Drosophila)	Per3	18628	0.0496494	0.706947	-1.41453
1448558_a_at	NM_008869	Mm.4186	NM_008869	ENSMUSG00000056220	phospholipase A2, group IVA (cytosolic, calcium-dependent)	Pla2g4a	18783	0.049673	1.43508	1.43508
1456205_x_at	BB559082	Mm.379025	NM_009321	ENSMUSG00000042043	tubulin cofactor A	Tbca	21371	0.0497075	1.41404	1.41404
1418435_at	BQ176661	Mm.270484	NM_018810	ENSMUSG00000029922	makorin, ring finger protein, 1	Mkrn1	54484	0.0497203	0.750854	-1.33182
1425461_at	AY038079	Mm.28017	NM_134015	ENSMUSG00000020271	F-box and WD-40 domain protein 11	Fbxw11	103583	0.0497429	0.699316	-1.42997
1428094_at	BB390704	Mm.486	NM_001017959 /// NM_010685	ENSMUSG00000016534	lysosomal-associated membrane protein 2	Lamp2	16784	0.0497815	1.34915	1.34915
1452257_at	BF322712	Mm.293470	NM_001122683 /// NM_175177	ENSMUSG00000046598	3-hydroxybutyrate dehydrogenase, type 1	Bdh1	71911	0.0497987	0.675699	-1.47995
1437907_a_at	BB559082	Mm.379025	NM_009321	ENSMUSG00000042043	tubulin cofactor A	Tbca	21371	0.0498198	1.45774	1.45774
1417271_a_at	NM_007932	Mm.225297	NM_001146348 /// NM_001146350 /// NM_007932	ENSMUSG00000026814	endoglin	Eng	13805	0.0499185	0.738759	-1.35362
1460700_at	AK004083	Mm.249934	NM_011486 /// NM_213659 /// NM_213660	ENSMUSG00000004040	signal transducer and activator of transcription 3	Stat3	20848	0.0499287	1.35585	1.35585
1434930_at	BI904914	Mm.114054	NM_145853	ENSMUSG00000032741	two pore channel 1	Tpcn1	252972	0.049932	0.768423	-1.30137
1451651_at	BC025105	Mm.26781	NM_177789	ENSMUSG00000044206	V-set and immunoglobulin domain containing 4	Vsig4	278180	0.0503085	1.47546	1.47546
1432022_at	AK018057	Mm.370848	NM_020260	ENSMUSG00000022799	Rho GTPase activating protein 31	Arhgap31	12549	0.0503838	0.704501	-1.41944
1427542_at	BC027318	Mm.153750	NM_175407	ENSMUSG00000038248	sine oculis-binding protein homolog (Drosophila)	Sobp	109205	0.0503894	0.70528	-1.41788
1416255_at	AF216832	Mm.24615	NM_008120	ENSMUSG00000050234	gap junction protein, alpha 4	Gja4	14612	0.0504178	0.696857	-1.43502
1416121_at	M65143	Mm.172	NM_010728	---	lysyl oxidase	Lox	16948	0.050463	1.58625	1.58625
1419355_at	BB524597	Mm.29466	NM_033563	ENSMUSG00000025959	Kruppel-like factor 7 (ubiquitous)	Klf7	93691	0.0505327	0.728385	-1.3729
1450763_x_at	NM_009521	Mm.159091	NM_009521	ENSMUSG00000000125	wingless-related MMTV integration site 3	Wnt3	22415	0.050691	1.29552	1.29552
1438888_at	BM239632	Mm.321452	NM_011818	ENSMUSG00000001157	germ cell-less homolog 1 (Drosophila)	Gmcl1	23885	0.0507089	0.741233	-1.3491
1452053_a_at	BB771960	Mm.23217	NM_028975 /// NM_030108	ENSMUSG00000037720	transmembrane protein 33	Tmem33	67878	0.0507234	1.36844	1.36844
1433706_a_at	BG075943	Mm.477069	NM_021345	ENSMUSG00000033629	protein tyrosine phosphatase-like A domain containing 1	Ptplad1	57874	0.0507264	1.31603	1.31603
1421792_s_at	NM_031254	Mm.261623	NM_031254	ENSMUSG00000023992	triggering receptor expressed on myeloid cells 2	Trem2	83433	0.0507544	1.39237	1.39237
1416000_a_at	NM_011034	Mm.30929	NM_011034	ENSMUSG00000028691	peroxiredoxin 1	Prdx1	18477	0.0507577	1.2841	1.2841
1450136_at	NM_007646	Mm.249873	NM_007646	ENSMUSG00000029084	CD38 antigen	Cd38	12494	0.0508568	0.695584	-1.43764
1431694_a_at	AK003595	Mm.299735	NM_001141930 /// NM_023465	ENSMUSG00000028988	catenin beta interacting protein 1	Ctnnbip1	67087	0.0510658	0.764612	-1.30785
1424270_at	AW105916	Mm.393242	NM_001111051 /// NM_001111052 /// NM_001111053 /// NM_001195538 /// NM_001195539 /// NM_001195540 /// NM_019978	---	doublecortin-like kinase 1	Dclk1	13175	0.0511104	1.59266	1.59266
1426586_at	AI647500	Mm.296082	NM_024211	ENSMUSG00000014606	solute carrier family 25 (mitochondrial carrier oxoglutarate carrier), member 11	Slc25a11	67863	0.0513508	0.772095	-1.29518
1451285_at	AF224264	Mm.277680	NM_139149	ENSMUSG00000030795	fusion, derived from t(12;16) malignant liposarcoma (human)	Fus	233908	0.0513523	0.641459	-1.55895
1449465_at	NM_011261	Mm.425236	NM_011261	ENSMUSG00000042453	reelin	Reln	19699	0.0513586	0.713671	-1.40121
1423321_at	BI078799	Mm.29874	NM_001093764 /// NM_001093765 /// NM_001093766 /// NM_016969	---	myeloid-associated differentiation marker	Myadm	50918	0.0513672	0.744861	-1.34253
1422286_a_at	NM_009372	Mm.101034	NM_001164074 /// NM_001164075 /// NM_001164076 /// NM_001164077 /// NM_009372	ENSMUSG00000047407	TGFB-induced factor homeobox 1	Tgif1	21815	0.0513768	1.61144	1.61144
1458414_at	BE952347	---	---	---	DNA segment, Chr 2, ERATO Doi 93, expressed	D2Ertd93e	51842	0.0514204	0.735409	-1.35979
1424639_a_at	BC025440	Mm.439940	NM_008254	ENSMUSG00000028672	3-hydroxy-3-methylglutaryl-Coenzyme A lyase	Hmgcl	15356	0.0514524	0.76119	-1.31373
1417807_at	NM_027356	Mm.124666	NM_027356	ENSMUSG00000051502	UFM1-specific peptidase 1	Ufsp1	70240	0.0515503	0.749909	-1.33349
1422643_at	NM_021509	Mm.285934	NM_021509	ENSMUSG00000020000	monooxygenase, DBH-like 1	Moxd1	59012	0.0516264	0.730397	-1.36912
1437719_x_at	BB387783	Mm.278577	NM_001033375	ENSMUSG00000034560	RIKEN cDNA A230046K03 gene	A230046K03Rik	319277	0.0516313	1.9057	1.9057
1451444_s_at	BF150550	Mm.117874	NM_145432	ENSMUSG00000000976	HEAT repeat containing 6	Heatr6	217026	0.0516501	0.732822	-1.36459
1418453_a_at	NM_009721	Mm.4550	NM_009721	ENSMUSG00000026576	ATPase, Na+/K+ transporting, beta 1 polypeptide	Atp1b1	11931	0.0516664	0.686154	-1.4574
1450686_at	NM_008896	Mm.126984	NM_183308	ENSMUSG00000032667	paraoxonase 2	Pon2	330260	0.0517013	1.36457	1.36457
1433549_x_at	AV123618	Mm.289669	NM_025587	ENSMUSG00000039001	ribosomal protein S21	Rps21	66481	0.0517248	1.3174	1.3174
1415864_at	NM_007563	Mm.282863	NM_007563	ENSMUSG00000038871	2,3-bisphosphoglycerate mutase	Bpgm	12183	0.0518451	0.768491	-1.30125
1420382_at	NM_138310	Mm.170665	NM_138310	ENSMUSG00000042759	apolipoprotein B48 receptor	Apob48r	171504	0.0520038	1.39595	1.39595
1424065_at	BG064496	Mm.21596	NM_138677	ENSMUSG00000030104	ER degradation enhancer, mannosidase alpha-like 1	Edem1	192193	0.0520081	1.41767	1.41767
1450717_at	NM_007447	---	NM_001161731 /// NM_007447	ENSMUSG00000072115	angiogenin, ribonuclease, RNase A family, 5	Ang	11727	0.0521452	1.39906	1.39906
1437995_x_at	AV219419	Mm.270259	NM_009859	ENSMUSG00000001833	septin 7	2007-09-01	235072	0.0521674	1.56284	1.56284
1437502_x_at	BB560574	Mm.29742	NM_009846	ENSMUSG00000047139	CD24a antigen	Cd24a	12484	0.0521784	1.62391	1.62391
1425730_at	AV091458	Mm.463590	NM_133183	ENSMUSG00000078815	calcium channel, voltage-dependent, gamma subunit 6	Cacng6	54378	0.0522587	0.765334	-1.30662
1421225_a_at	NM_018760	Mm.41044	NM_001136260 /// NM_001197147 /// NM_018760	ENSMUSG00000060961	solute carrier family 4 (anion exchanger), member 4	Slc4a4	54403	0.0522605	1.39301	1.39301
1439367_x_at	AV148210	Mm.297768	NM_007479	ENSMUSG00000021877	ADP-ribosylation factor 4	Arf4	11843	0.0524974	1.36597	1.36597
1418057_at	NM_009384	Mm.310902	NM_001145886 /// NM_001145887 /// NM_009384	ENSMUSG00000002489	T-cell lymphoma invasion and metastasis 1	Tiam1	21844	0.0525111	0.732176	-1.36579
1426233_at	BM240207	Mm.412922	NM_009157	ENSMUSG00000033352	mitogen-activated protein kinase kinase 4	Map2k4	26398	0.0525352	0.790908	-1.26437
1436900_x_at	AV156961	Mm.4756	NM_175036	ENSMUSG00000035212	leptin receptor overlapping transcript	Leprot	230514	0.0525424	1.48359	1.48359
1431274_a_at	AA543265	Mm.209419	NM_010481	ENSMUSG00000024359	heat shock protein 9	Hspa9	15526	0.0525453	0.729682	-1.37046
1416211_a_at	BC002064	Mm.279690	NM_008973	ENSMUSG00000029838	pleiotrophin	Ptn	19242	0.052549	0.727907	-1.3738
1423229_at	BM217803	Mm.330070	NM_033134	ENSMUSG00000026925	inositol polyphosphate-5-phosphatase E	Inpp5e	64436	0.0525657	0.715276	-1.39806
1416950_at	NM_134131	Mm.27740	NM_001177759 /// NM_001177760 /// NM_134131	ENSMUSG00000062210	tumor necrosis factor, alpha-induced protein 8	Tnfaip8	106869	0.0525784	1.43064	1.43064
1428106_at	AK004841	Mm.214574	NM_001081158	ENSMUSG00000020741	RIKEN cDNA 1300001I01 gene	1300001I01Rik	74148	0.052583	0.758951	-1.31761
1425621_at	AB060155	Mm.43871	NM_029979	ENSMUSG00000022043	tripartite motif-containing 35	Trim35	66854	0.0525852	0.683982	-1.46203
1451607_at	AB039276	Mm.443292	NM_010642	ENSMUSG00000066516	kallikrein 1-related peptidase b21	Klk1b21	16616	0.0526286	0.732304	-1.36555
1437046_x_at	AI639566	Mm.279287	NM_133858 /// NM_199475	ENSMUSG00000038712	family with sequence similarity 63, member A	Fam63a	75007	0.052888	1.34449	1.34449
1418396_at	NM_134116	Mm.26584	NM_134116	ENSMUSG00000034786	G-protein signalling modulator 3 (AGS3-like, C. elegans)	Gpsm3	106512	0.0530042	1.37821	1.37821
1432385_a_at	AK015394	Mm.153008	NM_001048008 /// NM_023328	ENSMUSG00000021557	ATP/GTP binding protein 1	Agtpbp1	67269	0.0530234	0.705107	-1.41823
1451897_a_at	AF227188	Mm.784	NM_008676	ENSMUSG00000017119	neighbor of Brca1 gene 1	Nbr1	17966	0.0530557	0.752153	-1.32952
1460167_at	BC012407	Mm.30250	NM_001127338 /// NM_138600	ENSMUSG00000053644	aldehyde dehydrogenase family 7, member A1	Aldh7a1	110695	0.0532769	0.747209	-1.33831
1421315_s_at	BI688355	Mm.205601	NM_007803	ENSMUSG00000031078	cortactin	Cttn	13043	0.0533277	0.749931	-1.33346
1422544_at	AV297945	Mm.60590	NM_019472	ENSMUSG00000022272	myosin X	Myo10	17909	0.0533342	0.76892	-1.30053
1434449_at	BB193413	Mm.250786	NM_009700	---	aquaporin 4	Aqp4	11829	0.0533773	0.728569	-1.37255
1423352_at	BE693025	Mm.289625	NM_031402	ENSMUSG00000025776	cysteine-rich secretory protein LCCL domain containing 1	Crispld1	83691	0.0534119	0.728441	-1.37279
1452207_at	Y15163	Mm.272321	NM_010828	---	Cbp/p300-interacting transactivator, with Glu/Asp-rich carboxy-terminal domain, 2	Cited2	17684	0.0535242	1.65133	1.65133
1423919_at	BC027393	Mm.319286	NM_146159	ENSMUSG00000079555	HAUS augmin-like complex, subunit 3	Haus3	231123	0.0535315	1.32466	1.32466
1423121_at	AK004972	Mm.28366	NM_031156	ENSMUSG00000056999	insulin degrading enzyme	Ide	15925	0.0535469	0.729332	-1.37112
1418095_at	NM_025357	Mm.140340	NM_025357	ENSMUSG00000041476	small muscle protein, X-linked	Smpx	66106	0.0535604	1.18797	1.18797
1437161_x_at	BG069460	Mm.323997	NM_001042674 /// NM_001042675 /// NM_019733	ENSMUSG00000031586	RNA binding protein gene with multiple splicing	Rbpms	19663	0.0536559	0.728634	-1.37243
1417268_at	NM_009841	Mm.3460	NM_009841	ENSMUSG00000051439	CD14 antigen	Cd14	12475	0.0539235	1.51693	1.51693
1418624_at	BC013620	Mm.258204	NM_011732	ENSMUSG00000028639 /// ENSMUSG00000086688	Y box protein 1	Ybx1	22608	0.054096	0.803395	-1.24472
1420963_at	BE979942	Mm.294467	NM_022031	ENSMUSG00000004894	hyaluronan and proteoglycan link protein 2	Hapln2	73940	0.0540966	0.732277	-1.3656
1416342_at	NM_011607	Mm.454219	NM_011607	ENSMUSG00000028364	tenascin C	Tnc	21923	0.054113	0.711295	-1.40589
1427239_at	AV319292	Mm.333335	NM_001167763 /// NM_031177	ENSMUSG00000030323	intraflagellar transport 122 homolog (Chlamydomonas)	Ift122	81896	0.0541153	0.733747	-1.36287
1419397_at	NM_008892	Mm.1923	NM_008892	ENSMUSG00000006678	polymerase (DNA directed), alpha 1	Pola1	18968	0.0541406	1.32195	1.32195
1452204_at	BB325223	Mm.32556	NM_181413	ENSMUSG00000024219	ankyrin repeat and SAM domain containing 1	Anks1	224650	0.0541413	0.720679	-1.38758
1423792_a_at	BC027248	Mm.28858	NM_026036	ENSMUSG00000032434	CKLF-like MARVEL transmembrane domain containing 6	Cmtm6	67213	0.0541418	1.42867	1.42867
1420684_at	NM_030721	Mm.291503	NM_030721	ENSMUSG00000029098	acyl-Coenzyme A oxidase 3, pristanoyl	Acox3	80911	0.054361	0.716795	-1.3951
1426810_at	BC026605	Mm.260479	NM_001038695 /// NM_173001	ENSMUSG00000053470	lysine (K)-specific demethylase 3A	Kdm3a	104263	0.0543885	1.36334	1.36334
1452433_at	BB662083	---	---	---	---	---	---	0.0545551	0.715581	-1.39747
1448538_a_at	BE447520	Mm.331964	NM_023665	ENSMUSG00000037266	DNA segment, Chr 4, Wayne State University 53, expressed	D4Wsu53e	27981	0.0545669	0.721394	-1.3862
1449376_at	AV031928	Mm.10407	NM_025449	ENSMUSG00000032606	nicolin 1	Nicn1	66257	0.0545919	0.749076	-1.33498
1424332_at	AF422144	Mm.328872	NM_139154	ENSMUSG00000025730	Rab40c, member RAS oncogene family	Rab40c	224624	0.0546315	0.721905	-1.38522
1435697_a_at	BB503614	Mm.273905	NM_139200	ENSMUSG00000026832	cytohesin 1 interacting protein	Cytip	227929	0.0546456	1.59118	1.59118
1425225_at	BC027310	Mm.251254	NM_144559	ENSMUSG00000059089	Fc receptor, IgG, low affinity IV	Fcgr4	246256	0.0549705	1.38569	1.38569
1427347_s_at	BC003475	Mm.469917	NM_009450	ENSMUSG00000058672	tubulin, beta 2A	Tubb2a	22151	0.0549879	1.45781	1.45781
1420725_at	AY033513	Mm.394228	NM_138758	ENSMUSG00000079834	trimethyllysine hydroxylase, epsilon	Tmlhe	192289	0.0551014	1.41995	1.41995
1451853_at	AB077384	Mm.475710	NM_139309	ENSMUSG00000028414	fukutin	Fktn	246179	0.0552506	0.737037	-1.35678
1421818_at	U41465	Mm.347398	NM_009744	ENSMUSG00000022508	B-cell leukemia/lymphoma 6	Bcl6	12053	0.0554812	1.45749	1.45749
1417804_at	NM_011242	Mm.77017	NM_011242	ENSMUSG00000032946	RAS, guanyl releasing protein 2	Rasgrp2	19395	0.0555652	0.723561	-1.38205
1419254_at	BG076333	Mm.443	NM_008638	ENSMUSG00000005667	methylenetetrahydrofolate dehydrogenase (NAD+ dependent), methenyltetrahydrofolate cyclohydrolase	Mthfd2	17768	0.0558456	1.4092	1.4092
1450706_a_at	NM_019718	Mm.22085	NM_019718	ENSMUSG00000025035	ADP-ribosylation factor-like 3	Arl3	56350	0.0558693	0.771448	-1.29626
1436893_a_at	BE288026	Mm.260635	NM_020575	ENSMUSG00000026977	membrane-associated ring finger (C3HC4) 7	2007-03-01	57438	0.056085	1.36366	1.36366
1425189_a_at	BC021304	Mm.182927	NM_001177658 /// NM_025300 /// NR_033530	ENSMUSG00000033845	mitochondrial ribosomal protein L15	Mrpl15	27395	0.0561183	0.713259	-1.40202
1420000_s_at	C81413	Mm.7454	NM_008784	ENSMUSG00000031221	immunoglobulin (CD79A) binding protein 1	Igbp1	18518	0.0561379	1.36515	1.36515
1434190_at	BG071956	Mm.18652	NM_009214	ENSMUSG00000071708	spermine synthase	Sms	20603	0.0561476	1.29646	1.29646
1449073_at	NM_026839	Mm.39046	NM_001081185	ENSMUSG00000068699	filamin C, gamma	Flnc	68794	0.0561537	1.33396	1.33396
1428776_at	AV244484	Mm.7446	NM_029415	ENSMUSG00000029321	solute carrier family 10 (sodium/bile acid cotransporter family), member 6	Slc10a6	75750	0.056184	1.36513	1.36513
1450259_a_at	U36502	Mm.277403	NM_001164062 /// NM_011488	ENSMUSG00000004043	signal transducer and activator of transcription 5A	Stat5a	20850	0.0563196	0.694734	-1.4394
1415943_at	BI788645	Mm.2580	NM_011519	ENSMUSG00000020592	syndecan 1	Sdc1	20969	0.0564024	0.696873	-1.43498
1448883_at	NM_011175	Mm.17185	NM_011175	ENSMUSG00000021190	legumain	Lgmn	19141	0.0565321	1.42062	1.42062
1416644_a_at	NM_009153	Mm.4083	NM_001042779 /// NM_009153	ENSMUSG00000057969	sema domain, immunoglobulin domain (Ig), short basic domain, secreted, (semaphorin) 3B	Sema3b	20347	0.0565619	0.688611	-1.4522
1437498_at	BB327336	---	---	---	predicted gene 9971	Gm9971	100036529	0.0566239	0.724289	-1.38066
1417876_at	AF143181	Mm.150	NM_010186	ENSMUSG00000015947	Fc receptor, IgG, high affinity I	Fcgr1	14129	0.0566463	1.40045	1.40045
1422818_at	NM_017464	Mm.288980	NM_001111324 /// NM_017464	ENSMUSG00000021365	neural precursor cell expressed, developmentally down-regulated gene 9	Nedd9	18003	0.0566485	0.722486	-1.38411
1456015_x_at	AW228218	Mm.29842	NM_133666	ENSMUSG00000037916	NADH dehydrogenase (ubiquinone) flavoprotein 1	Ndufv1	17995	0.0566505	0.790478	-1.26506
1448593_at	NM_018865	Mm.10222	NM_018865	ENSMUSG00000005124	WNT1 inducible signaling pathway protein 1	Wisp1	22402	0.0566679	0.72532	-1.3787
1419835_s_at	AW123286	Mm.234912	NM_001163540 /// NM_001163542 /// NM_001163549 /// NM_001164203 /// NM_011117 /// NM_201385 /// NM_201386 /// NM_201387 /// NM_201388 /// NM_201389 /// NM_201390 /// NM_201391 /// NM_201392 /// NM_201393 /// NM_201394	ENSMUSG00000022565	plectin	Plec	18810	0.0566834	0.778736	-1.28413
1434291_a_at	AA709993	Mm.286177	NM_011353	ENSMUSG00000021643	small EDRK-rich factor 1	Serf1	20365	0.056684	1.44326	1.44326
1417151_a_at	NM_008747	Mm.281715	NM_008747	ENSMUSG00000020591	neurotensin receptor 2	Ntsr2	18217	0.056691	0.677733	-1.47551
1448505_at	NM_020558	Mm.287982	NM_020558	ENSMUSG00000000581	C1D nuclear receptor co-repressor	C1d	57316	0.0567947	1.38351	1.38351
1450941_at	AV227603	Mm.247473	NM_001098227 /// NM_016807	ENSMUSG00000028249	syndecan binding protein	Sdcbp	53378	0.0568009	1.38544	1.38544
1417494_a_at	BB332449	Mm.13787	NM_001042611 /// NM_007752	ENSMUSG00000003617	ceruloplasmin	Cp	12870	0.0568341	1.37182	1.37182
1422455_s_at	BB400581	Mm.260117	NM_008740	ENSMUSG00000034187	N-ethylmaleimide sensitive fusion protein	Nsf	18195	0.0569925	0.713983	-1.40059
1420826_at	BG060855	Mm.260538	NM_019694	ENSMUSG00000005299	leucine zipper-EF-hand containing transmembrane protein 1	Letm1	56384	0.0570611	0.747646	-1.33753
1423332_at	AV227603	Mm.247473	NM_001098227 /// NM_016807	ENSMUSG00000028249	syndecan binding protein	Sdcbp	53378	0.0570634	1.30246	1.30246
1423692_at	BC012416	Mm.19834	NM_026703	ENSMUSG00000026895	NADH dehydrogenase (ubiquinone) 1 alpha subcomplex, 8	Ndufa8	68375	0.0572976	0.791523	-1.26339
1449408_at	NM_023844	Mm.41758	NM_023844	ENSMUSG00000053062	junction adhesion molecule 2	Jam2	67374	0.0573064	0.720925	-1.38711
1434889_at	BI905111	Mm.3741	NM_172743	---	pleckstrin homology domain containing, family A member 7	Plekha7	233765	0.0573213	0.760495	-1.31493
1423839_a_at	BC008233	Mm.371688	NM_001170540 /// NM_145455	ENSMUSG00000021660	basic transcription factor 3	Btf3	218490	0.0573682	1.46364	1.46364
1421324_a_at	NM_007434	Mm.177194	NM_001110208 /// NM_007434	ENSMUSG00000004056	thymoma viral proto-oncogene 2	Akt2	11652	0.0573734	0.756943	-1.3211
1451304_at	BC017618	Mm.163766	NM_144801	ENSMUSG00000002781	transmembrane protein 143	Tmem143	70209	0.0574003	0.762459	-1.31155
1426943_at	AK003728	Mm.292942	NM_026748	ENSMUSG00000029547	integrator complex subunit 1	Ints1	68510	0.0574366	0.731503	-1.36705
1419384_at	NM_008837	Mm.259464	NM_001045558 /// NM_008837	---	protein interacting with C kinase 1	Pick1	18693	0.0575157	0.750668	-1.33215
1423619_at	BB217136	Mm.3903	NM_009026	ENSMUSG00000049892	RAS, dexamethasone-induced 1	Rasd1	19416	0.0575446	0.708366	-1.4117
1460191_at	NM_019661	Mm.478839	NM_019661	ENSMUSG00000002741	YKT6 homolog (S. Cerevisiae)	Ykt6	56418	0.0576119	0.70837	-1.41169
1449055_x_at	NM_021567	Mm.286394	NM_021567	ENSMUSG00000023495	poly(rC) binding protein 4	Pcbp4	59092	0.0576372	1.34247	1.34247
1421809_at	NM_010048	Mm.254515	NM_001109750 /// NM_010048	ENSMUSG00000003166	DiGeorge syndrome critical region gene 2	Dgcr2	13356	0.0577161	0.73281	-1.36461
1448318_at	NM_007408	Mm.381	NM_007408	ENSMUSG00000028494	perilipin 2	Plin2	11520	0.0577493	1.39406	1.39406
1451136_a_at	BC003326	Mm.29041	NM_145445	ENSMUSG00000004788	eukaryotic translation initiation factor 2B, subunit 2 beta	Eif2b2	217715	0.0577695	0.763263	-1.31016
1426825_at	BB138853	Mm.29043	NM_011711	ENSMUSG00000023008	formin-like 3	Fmnl3	22379	0.057793	0.727677	-1.37424
1425099_a_at	BC011080	Mm.440371	NM_007489	ENSMUSG00000055116	aryl hydrocarbon receptor nuclear translocator-like	Arntl	11865	0.0578115	1.58982	1.58982
1460742_at	BI144423	Mm.24950	NM_145939	ENSMUSG00000033809	asparagine-linked glycosylation 3 homolog (yeast, alpha-1,3-mannosyltransferase)	Alg3	208624	0.0579061	0.768914	-1.30054
1448133_at	NM_133787	Mm.21062	NM_133787	ENSMUSG00000027787	NMD3 homolog (S. cerevisiae)	Nmd3	97112	0.0580728	1.30443	1.30443
1445535_at	BG063117	---	---	---	expressed sequence AA407107	AA407107	101926	0.0581042	0.732802	-1.36463
1422719_s_at	NM_016714	Mm.28379	NM_016714	---	nucleoporin 50	Nup50	18141	0.0582738	0.709264	-1.40991
1452534_a_at	X67668	Mm.279998	NM_008252	ENSMUSG00000054717 /// ENSMUSG00000066002 /// ENSMUSG00000081075 /// ENSMUSG00000081671 /// ENSMUSG00000084279	high mobility group box 2	Hmgb2	97165	0.0583834	1.38774	1.38774
1417377_at	NM_018770	Mm.234832	NM_001025600 /// NM_018770 /// NM_207675 /// NM_207676	ENSMUSG00000032076	cell adhesion molecule 1	Cadm1	54725	0.0583872	0.7001	-1.42837
1429411_a_at	AI595744	Mm.291828	NM_175009	---	enhancer of yellow 2 homolog (Drosophila)	Eny2	223527	0.0586587	1.56047	1.56047
1449954_at	NM_008317	Mm.475658	NM_008317 /// NM_019750	ENSMUSG00000010051 /// ENSMUSG00000079334	hyaluronoglucosaminidase 1 /// N-acetyltransferase 6	Hyal1 /// Nat6	15586 /// 56441	0.0586913	0.707339	-1.41375
1449652_at	AV318995	Mm.479247	NM_001113554 /// NM_026149	---	NudC domain containing 1	Nudcd1	67429	0.0587048	0.791919	-1.26276
1424735_at	BC019978	Mm.37395	NM_001164357 /// NM_001164358 /// NM_146118	ENSMUSG00000026819	solute carrier family 25 (mitochondrial carrier, phosphate carrier), member 25	Slc25a25	227731	0.0589783	0.64709	-1.54538
1419260_a_at	NM_009225	Mm.88216	NM_009225	ENSMUSG00000027404	small nuclear ribonucleoprotein B	Snrpb	20638	0.0590214	0.767522	-1.30289
1438034_at	BB115225	Mm.440686	NM_025476	ENSMUSG00000028229	family with sequence similarity 82, member B	Fam82b	66302	0.0590312	0.717355	-1.39401
1448734_at	BB332449	Mm.13787	NM_001042611 /// NM_007752	ENSMUSG00000003617	ceruloplasmin	Cp	12870	0.0591573	1.53696	1.53696
1427486_at	AF157628	Mm.37213	NM_029928	ENSMUSG00000020154	protein tyrosine phosphatase, receptor type, B	Ptprb	19263	0.0591618	0.721773	-1.38548
1425465_a_at	AV317107	Mm.297431	NM_029457 /// NR_027488	ENSMUSG00000022855	SUMO/sentrin specific peptidase 2	Senp2	75826	0.0595385	0.756118	-1.32255
1418530_at	NM_021512	Mm.24532	NM_021512	ENSMUSG00000051329	nucleoporin 160	Nup160	59015	0.0596225	1.39446	1.39446
1450445_at	U73910	Mm.2529	NM_011077	ENSMUSG00000057457	phosphate regulating gene with homologies to endopeptidases on the X chromosome (hypophosphatemia, vitamin D resistant rickets)	Phex	18675	0.0596919	0.784433	-1.27481
1437751_at	AV337619	Mm.259072	NM_008904 /// NR_027710	ENSMUSG00000029167	peroxisome proliferative activated receptor, gamma, coactivator 1 alpha	Ppargc1a	19017	0.0596919	0.761017	-1.31403
1417472_at	NM_022410	Mm.29677	NM_022410	ENSMUSG00000022443	myosin, heavy polypeptide 9, non-muscle	Myh9	17886	0.0596991	0.740027	-1.3513
1450522_a_at	NM_008197	Mm.24350	NM_008197	---	H1 histone family, member 0	H1f0	14958	0.0597228	0.714924	-1.39875
1425394_at	BC023105	Mm.329462	XR_105914 /// XR_107140	---	cDNA sequence BC023105	BC023105	667597	0.059736	1.37897	1.37897
1426246_at	Z25469	Mm.127156	NM_011173	ENSMUSG00000022912	protein S (alpha)	Pros1	19128	0.0597387	1.34374	1.34374
1422859_a_at	NM_022891	Mm.140380	NM_022891	ENSMUSG00000071415	ribosomal protein L23	Rpl23	65019	0.0597509	1.39053	1.39053
1424632_a_at	AB031049	Mm.439723	NM_011264	ENSMUSG00000019841	REV3-like, catalytic subunit of DNA polymerase zeta RAD54 like (S. cerevisiae)	Rev3l	19714	0.0599113	1.44717	1.44717
1418365_at	NM_007801	Mm.2277	NM_007801	ENSMUSG00000032359	cathepsin H	Ctsh	13036	0.0599159	1.6016	1.6016
1427391_a_at	AW412729	Mm.3819	NM_007730	ENSMUSG00000032332	collagen, type XII, alpha 1	Col12a1	12816	0.05993	0.725592	-1.37818
1434735_at	BB744589	Mm.158903	NM_172563	ENSMUSG00000003949	hepatic leukemia factor	Hlf	217082	0.0599309	0.679864	-1.47088
1417652_a_at	NM_009321	Mm.379025	NM_009321	ENSMUSG00000042043	tubulin cofactor A	Tbca	21371	0.0599314	1.32703	1.32703
1416105_at	BC008518	Mm.195803	NM_008710 /// NR_003544	ENSMUSG00000025453	nicotinamide nucleotide transhydrogenase	Nnt	18115	0.0602945	0.66883	-1.49515
1433924_at	BM200248	Mm.389800	NM_008817	ENSMUSG00000002265	paternally expressed 3	Peg3	18616	0.0603225	1.29735	1.29735
1426172_a_at	AF374470	Mm.32510	NM_133238	ENSMUSG00000031494	CD209a antigen	Cd209a	170786	0.0604382	1.43956	1.43956
1423449_a_at	BM234779	Mm.81144	NM_021895	ENSMUSG00000054808	actinin alpha 4	Actn4	60595	0.0604591	0.737729	-1.35551
1423142_a_at	AI987834	Mm.41800	NM_027000	ENSMUSG00000021149	GTP binding protein 4	Gtpbp4	69237	0.0604714	1.76994	1.76994
1422542_at	NM_011823	Mm.391232	NM_011823	ENSMUSG00000040229	G protein-coupled receptor 34	Gpr34	23890	0.0607651	1.54247	1.54247
1424570_at	BF023426	Mm.202725	NM_145975	ENSMUSG00000021500	DEAD (Asp-Glu-Ala-Asp) box polypeptide 46	Ddx46	212880	0.0608001	0.737332	-1.35624
1452954_at	AV162459	Mm.89830	NM_026785	ENSMUSG00000001403	ubiquitin-conjugating enzyme E2C	Ube2c	68612	0.0608045	1.49059	1.49059
1438705_at	BB471309	Mm.194339	NM_001109873 /// NM_009824 /// NM_177289	ENSMUSG00000006362	core-binding factor, runt domain, alpha subunit 2, translocated to, 3 (human)	Cbfa2t3	12398	0.0608356	0.721809	-1.38541
1416625_at	NM_009776	Mm.38888	NM_009776	ENSMUSG00000023224	serine (or cysteine) peptidase inhibitor, clade G, member 1	Serping1	12258	0.0608663	1.34682	1.34682
1417577_at	NM_019510	Mm.74363	NM_019510	ENSMUSG00000027716	transient receptor potential cation channel, subfamily C, member 3	Trpc3	22065	0.0610272	0.701499	-1.42552
1456743_x_at	BB068032	Mm.27218	NM_001168225 /// NM_001168226 /// NM_001168227 /// NM_001168228 /// NM_001168229 /// NM_001168230 /// NM_019768	ENSMUSG00000031422	mortality factor 4 like 2	Morf4l2	56397	0.0611146	1.32108	1.32108
1420477_at	BG064031	Mm.290407	NM_001146707 /// NM_015781	---	nucleosome assembly protein 1-like 1	Nap1l1	53605	0.061124	1.44212	1.44212
1415721_a_at	AK004750	Mm.479546	NM_029090	ENSMUSG00000005982	N-acetyltransferase 15 (GCN5-related, putative)	Nat15	74763	0.0611562	0.742911	-1.34606
1448990_a_at	AI255256	Mm.3390	NM_001161817 /// NM_010863	ENSMUSG00000018417	myosin IB	Myo1b	17912	0.0611586	0.697107	-1.4345
1428844_a_at	BI965039	Mm.294783	NM_001025392 /// NM_001025393 /// NM_153787	ENSMUSG00000037608	BCL2-associated transcription factor 1	Bclaf1	72567	0.0612046	1.41711	1.41711
1451038_at	BB819942	Mm.29262	NM_013912	ENSMUSG00000037010	apelin	Apln	30878	0.0613237	0.716332	-1.396
1426221_at	BC004727	Mm.290950	NM_001145957 /// NM_172767	ENSMUSG00000023186	von Willebrand factor A domain containing 5A	Vwa5a	67776	0.0613397	1.34944	1.34944
1416789_at	NM_008323	Mm.14825	NM_008323	ENSMUSG00000002010	isocitrate dehydrogenase 3 (NAD+), gamma	Idh3g	15929	0.0613558	0.806961	-1.23922
1460342_s_at	U73200	Mm.2402	NM_012027 /// NM_201245	ENSMUSG00000005417	myosin phosphatase Rho interacting protein	Mprip	26936	0.06157	0.723839	-1.38152
1437099_x_at	AV303037	Mm.422979	NM_001166427 /// NM_001166428 /// NM_001166429 /// NM_001166430 /// NM_001166431 /// NM_001166432 /// NM_133834 /// XR_106264 /// XR_107591	ENSMUSG00000042079 /// ENSMUSG00000044757	heterogeneous nuclear ribonucleoprotein F /// hypothetical LOC100503154	Hnrnpf /// LOC100503154	100503154 /// 98758	0.0616143	1.39016	1.39016
1424967_x_at	L47552	Mm.247470	NM_001130174 /// NM_001130175 /// NM_001130176 /// NM_001130177 /// NM_001130178 /// NM_001130179 /// NM_001130180 /// NM_001130181 /// NM_001136083 /// NM_011619	ENSMUSG00000026414	troponin T2, cardiac	Tnnt2	21956	0.061622	1.43911	1.43911
1438234_at	BM210131	Mm.289082	NM_145514	ENSMUSG00000038733	WD repeat domain 26	Wdr26	226757	0.0617659	0.721927	-1.38518
1420975_at	BB253608	Mm.40331	NM_011714	ENSMUSG00000002748	bromodomain adjacent to zinc finger domain, 1B	Baz1b	22385	0.0617822	0.716556	-1.39556
1422906_at	NM_011920	Mm.333096	NM_011920	ENSMUSG00000029802	ATP-binding cassette, sub-family G (WHITE), member 2	Abcg2	26357	0.0617926	1.31496	1.31496
1420171_s_at	C80049	Mm.29677	NM_022410	ENSMUSG00000022443	myosin, heavy polypeptide 9, non-muscle	Myh9	17886	0.0618009	0.738901	-1.35336
1438622_x_at	AV044909	Mm.479538	NM_146116	ENSMUSG00000036752	tubulin, beta 2C	Tubb2c	227613	0.0618268	1.38389	1.38389
1422558_at	AF015887	Mm.7329	NM_010255	ENSMUSG00000020150	guanidinoacetate methyltransferase	Gamt	14431	0.0618439	1.33059	1.33059
1423034_at	AK004219	Mm.27670	NM_026559	ENSMUSG00000020803	thioredoxin domain containing 17	Txndc17	52700	0.061901	1.29477	1.29477
1448691_at	BB764994	Mm.303059	NM_033526	ENSMUSG00000008604	ubiquilin 4	Ubqln4	94232	0.0619193	1.31174	1.31174
1417164_at	NM_022019	Mm.404024	NM_022019	ENSMUSG00000039384	dual specificity phosphatase 10	Dusp10	63953	0.0619221	1.44752	1.44752
1448299_at	NM_009199	Mm.246670	NM_009199	ENSMUSG00000024935	solute carrier family 1 (neuronal/epithelial high affinity glutamate transporter, system Xag), member 1	Slc1a1	20510	0.0619243	0.736841	-1.35714
1453527_a_at	AK010787	Mm.313651	NM_001163480 /// NM_021360	ENSMUSG00000006435	neuralized homolog 1A (Drosophila)	Neurl1a	18011	0.0622805	0.715775	-1.39709
1418566_s_at	BC005646	Mm.276504	NM_026023	ENSMUSG00000020328	NudC domain containing 2	Nudcd2	52653	0.0622941	1.35177	1.35177
1424553_at	BC024464	Mm.44195	NM_029095 /// NR_027967	ENSMUSG00000032523	hedgehog acyltransferase-like	Hhatl	74770	0.0622991	0.767939	-1.30219
1421495_a_at	NM_024261	Mm.346733	NM_024261	ENSMUSG00000061759	RIKEN cDNA 1700052N19 gene	1700052N19Rik	73419	0.0623232	0.768305	-1.30157
1460661_at	NM_010101	Mm.136736	NM_010101	ENSMUSG00000067586	sphingosine-1-phosphate receptor 3	S1pr3	13610	0.0623441	0.714649	-1.39929
1423022_at	NM_007417	Mm.235195	NM_007417	ENSMUSG00000033717	adrenergic receptor, alpha 2a	Adra2a	11551	0.0624432	0.739298	-1.35263
1421775_at	NM_010184	Mm.5266	NM_010184	ENSMUSG00000005339	Fc receptor, IgE, high affinity I, alpha polypeptide	Fcer1a	14125	0.0624603	1.27697	1.27697
1426688_at	BF585357	Mm.158231	NM_023281	ENSMUSG00000021577	succinate dehydrogenase complex, subunit A, flavoprotein (Fp)	Sdha	66945	0.0624964	0.82551	-1.21137
1426266_s_at	BB417508	Mm.36575	NM_025970	ENSMUSG00000057572	zinc finger and BTB domain containing 8 opposite strand	Zbtb8os	67106	0.0625599	1.31669	1.31669
1425628_a_at	AF043220	Mm.261570	NM_001080746 /// NM_001080747 /// NM_001080748 /// NM_001080749 /// NM_010365	ENSMUSG00000060261	general transcription factor II I	Gtf2i	14886	0.0626979	0.783033	-1.27709
1452013_at	AF156549	Mm.135129	NM_009728	ENSMUSG00000025324	ATPase, class V, type 10A	Atp10a	11982	0.0627636	1.32152	1.32152
1432372_a_at	AK004941	Mm.28393	NM_011467	ENSMUSG00000033735	sepiapterin reductase	Spr	20751	0.0627757	0.785345	-1.27333
1452107_s_at	AA223007	Mm.279310	NM_001029836 /// NM_033525	ENSMUSG00000040998	nephronectin	Npnt	114249	0.0627977	1.48026	1.48026
1421560_at	NM_013914	Mm.103673	NM_013914	ENSMUSG00000006587	snail homolog 3 (Drosophila)	Snai3	30927	0.0628285	0.741225	-1.34912
1431292_a_at	AK002699	Mm.274346	NM_011876	---	twinfilin, actin-binding protein, homolog 2 (Drosophila)	Twf2	23999	0.0628511	1.31365	1.31365
1421413_a_at	NM_022554	Mm.117709	NM_001190852 /// NM_001190853 /// NM_001190854 /// NM_001190855 /// NM_001190856 /// NM_001190857 /// NM_019808 /// NM_019809 /// NM_022554	ENSMUSG00000028273	PDZ and LIM domain 5	Pdlim5	56376	0.0628694	1.30159	1.30159
1426434_at	AI747289	Mm.38801	NM_028766	ENSMUSG00000030095	transmembrane protein 43	Tmem43	74122	0.0630312	1.33184	1.33184
1454268_a_at	AK018713	Mm.271671	NM_007806	ENSMUSG00000006519	cytochrome b-245, alpha polypeptide	Cyba	13057	0.0630577	1.5245	1.5245
1423050_s_at	BF228203	Mm.86589	NM_016805	ENSMUSG00000039630	heterogeneous nuclear ribonucleoprotein U	Hnrnpu	51810	0.0630702	1.29206	1.29206
1417111_at	BB070019	Mm.117294	NM_008548	ENSMUSG00000003746	mannosidase 1, alpha	Man1a	17155	0.0631134	1.39519	1.39519
1417420_at	NM_007631	Mm.273049	NM_007631	ENSMUSG00000070348	cyclin D1	Ccnd1	12443	0.0631311	0.657305	-1.52136
1450969_at	BB787147	Mm.335385	NM_025835	ENSMUSG00000032527	propionyl Coenzyme A carboxylase, beta polypeptide	Pccb	66904	0.0631361	0.753538	-1.32707
1423718_at	BC019174	Mm.196067	NM_021299	ENSMUSG00000024782	adenylate kinase 3	Ak3	56248	0.063157	0.778393	-1.2847
1451973_at	BC019764	Mm.224935	NM_025692	ENSMUSG00000032557	ubiquitin-like modifier activating enzyme 5	Uba5	66663	0.0631573	1.3153	1.3153
1426264_at	AV336908	Mm.285076	NM_145614	ENSMUSG00000000168	dihydrolipoamide S-acetyltransferase (E2 component of pyruvate dehydrogenase complex)	Dlat	235339	0.0631678	0.772292	-1.29485
1416682_at	AK018443	Mm.9002	NM_001033962 /// NM_011668 /// NM_173010	ENSMUSG00000025326	ubiquitin protein ligase E3A	Ube3a	22215	0.0631909	1.73731	1.73731
1435981_at	BM118398	Mm.333881	NM_001111016 /// NM_175272	---	neuron navigator 2	Nav2	78286	0.063195	0.729654	-1.37051
1416114_at	NM_010097	Mm.29027	NM_010097	ENSMUSG00000029309	SPARC-like 1	Sparcl1	13602	0.0632017	0.759584	-1.31651
1438928_x_at	BB252065	Mm.18503	NM_013610	ENSMUSG00000037966	ninjurin 1	Ninj1	18081	0.0632373	1.31552	1.31552
1417393_a_at	NM_026125	Mm.29140	NM_026125	ENSMUSG00000023571	family with sequence similarity 132, member A	Fam132a	67389	0.0637251	0.772598	-1.29433
1418777_at	NM_009138	Mm.7275	NM_009138 /// NR_033527	ENSMUSG00000023235	chemokine (C-C motif) ligand 25	Ccl25	20300	0.0641085	1.37642	1.37642
1420622_a_at	BC006722	Mm.290774	NM_031165	ENSMUSG00000015656 /// ENSMUSG00000059814 /// ENSMUSG00000083840	heat shock protein 8	Hspa8	15481	0.0641192	1.517	1.517
1455875_x_at	BB131843	Mm.275191	NM_080556	ENSMUSG00000025544	transmembrane 9 superfamily member 2	Tm9sf2	68059	0.0644378	1.2946	1.2946
1416229_at	NM_019437	Mm.7013	NM_019437	ENSMUSG00000024712	riboflavin kinase	Rfk	54391	0.0645361	0.776412	-1.28798
1416829_at	NM_016774	Mm.238973	NM_016774	ENSMUSG00000025393	ATP synthase, H+ transporting mitochondrial F1 complex, beta subunit	Atp5b	11947	0.0645618	0.851844	-1.17392
1460392_a_at	BB610210	Mm.291828	NM_175009	---	enhancer of yellow 2 homolog (Drosophila)	Eny2	223527	0.0646842	1.30793	1.30793
1416231_at	NM_138588	Mm.274894	NM_146216	ENSMUSG00000010936	Vac14 homolog (S. cerevisiae)	Vac14	234729	0.0650789	0.75252	-1.32887
1457521_at	BG066533	---	---	---	---	---	---	0.0650918	0.771987	-1.29536
1451936_a_at	BC013688	Mm.390906	NM_013711	ENSMUSG00000075704	thioredoxin reductase 2	Txnrd2	26462	0.0651021	0.764564	-1.30794
1420772_a_at	NM_010286	Mm.22216	NM_001077364 /// NM_010286	ENSMUSG00000031431	TSC22 domain family, member 3	Tsc22d3	14605	0.0653889	1.33203	1.33203
1416209_at	NM_008133	Mm.10600	NM_008133	ENSMUSG00000021794	glutamate dehydrogenase 1	Glud1	14661	0.0654048	0.770522	-1.29782
1417630_at	NM_021461	Mm.209327	NM_021461	ENSMUSG00000028708	MAP kinase-interacting serine/threonine kinase 1	Mknk1	17346	0.0657167	0.752145	-1.32953
1438824_at	BB465699	Mm.401622	NM_001159593 /// NM_015747	ENSMUSG00000027397	solute carrier family 20, member 1	Slc20a1	20515	0.065815	0.751639	-1.33043
1449346_s_at	BM228482	Mm.297130	NM_024242	ENSMUSG00000021428	RIO kinase 1 (yeast)	Riok1	71340	0.0658753	1.43184	1.43184
1422919_at	NM_013751	Mm.103650	NM_013751	ENSMUSG00000022525	HRAS-like suppressor	Hrasls	27281	0.0661082	0.759937	-1.3159
1456244_x_at	BB458835	Mm.267692	NM_023140	ENSMUSG00000031068	glutaredoxin 3	Glrx3	30926	0.0661125	1.6207	1.6207
1423666_s_at	BM114165	---	XM_003085452 /// XM_003085453 /// XM_003085454 /// XM_003085455 /// XM_003086476 /// XM_003086477 /// XM_003086478 /// XM_003086479	ENSMUSG00000058558	60S ribosomal protein L5-like	LOC100503670	100503670	0.0661183	1.33443	1.33443
1452426_x_at	BC004065	---	---	---	---	---	---	0.066139	1.63689	1.63689
1425022_at	BM936366	Mm.38976	NM_144937	ENSMUSG00000032376	ubiquitin specific peptidase 3	Usp3	235441	0.0661567	1.35282	1.35282
1427275_at	BI665568	Mm.206841	NM_133786	ENSMUSG00000034349	structural maintenance of chromosomes 4	Smc4	70099	0.0661616	1.70158	1.70158
1442026_at	AI467657	Mm.34106	---	---	---	---	---	0.066223	1.45576	1.45576
1425519_a_at	BC003476	Mm.439737	NM_001042605 /// NM_010545	ENSMUSG00000024610	CD74 antigen (invariant polypeptide of major histocompatibility complex, class II antigen-associated)	Cd74	16149	0.0662294	1.42573	1.42573
1419258_at	BC006022	Mm.207263	NM_001159750 /// NM_001159751 /// NM_011541	ENSMUSG00000033813	transcription elongation factor A (SII) 1	Tcea1	21399	0.0664265	1.33317	1.33317
1417194_at	NM_013671	Mm.290876	NM_013671	---	superoxide dismutase 2, mitochondrial	Sod2	20656	0.0664458	0.73545	-1.35971
1418265_s_at	NM_008391	Mm.1149	NM_008391	ENSMUSG00000031627	interferon regulatory factor 2	Irf2	16363	0.066448	1.41002	1.41002
1423368_at	BI695636	Mm.30071	NM_008640	ENSMUSG00000020585	lysosomal-associated protein transmembrane 4A	Laptm4a	17775	0.0664639	0.747183	-1.33836
1425407_s_at	BC006623	Mm.333374	NM_001170332 /// NM_001170333 /// NM_001190310 /// NM_011999 /// NM_027218	ENSMUSG00000030147 /// ENSMUSG00000030148	C-type lectin domain family 4, member a2 /// C-type lectin domain family 4, member b1	Clec4a2 /// Clec4b1	26888 /// 69810	0.0664909	1.39895	1.39895
1449273_at	NM_133769	Mm.154358	NM_133769	ENSMUSG00000020340	cytoplasmic FMR1 interacting protein 2	Cyfip2	76884	0.0666482	0.728176	-1.37329
1424512_a_at	BC022947	Mm.28438	NM_172054	ENSMUSG00000058407	thioredoxin domain containing 9	Txndc9	98258	0.0666761	1.40465	1.40465
1424092_at	BC017137	Mm.30038	NM_001128606 /// NM_001128607 /// NM_183428	ENSMUSG00000028906	erythrocyte protein band 4.1	Epb4.1	269587	0.0670267	0.764017	-1.30887
1433855_at	BF462185	Mm.259315	NM_001170978 /// NM_172961	ENSMUSG00000057880	4-aminobutyrate aminotransferase	Abat	268860	0.0670368	0.694068	-1.44078
1422553_at	AA214868	Mm.245395	NM_008960	ENSMUSG00000013663	phosphatase and tensin homolog	Pten	19211	0.0670518	1.40311	1.40311
1428241_at	AK002807	Mm.2937	NM_027129	ENSMUSG00000068264	RIKEN cDNA 2310035K24 gene	2310035K24Rik	69596	0.0670599	0.774123	-1.29178
1448269_a_at	NM_026167	Mm.224306	NM_026167	ENSMUSG00000036782	kelch-like 13 (Drosophila)	Klhl13	67455	0.0670684	1.39716	1.39716
1418128_at	NM_007405	Mm.157091	NM_007405	ENSMUSG00000022994	adenylate cyclase 6	Adcy6	11512	0.0671327	0.753001	-1.32802
1460315_s_at	NM_019786	Mm.34580	NM_019786	ENSMUSG00000020115	TANK-binding kinase 1	Tbk1	56480	0.0671527	1.35365	1.35365
1423371_at	BF577544	Mm.195753	NM_025882	ENSMUSG00000030042	polymerase (DNA-directed), epsilon 4 (p12 subunit)	Pole4	66979	0.0671894	1.29116	1.29116
1416722_at	NM_025812	Mm.150856	NM_025812	ENSMUSG00000032329	high mobility group 20A	Hmg20a	66867	0.0674098	0.738954	-1.35326
1421214_at	NM_007717	Mm.8396	NM_001111110 /// NM_007717	ENSMUSG00000016756	cytidine monophospho-N-acetylneuraminic acid hydroxylase	Cmah	12763	0.0674224	1.44071	1.44071
1422852_at	NM_019686	Mm.42192	NM_019686	ENSMUSG00000037493	calcium and integrin binding family member 2	Cib2	56506	0.0676906	0.776613	-1.28764
1419309_at	NM_010329	Mm.2976	NM_010329	ENSMUSG00000028583	podoplanin	Pdpn	14726	0.0676997	1.36015	1.36015
1451257_at	BC022959	Mm.267478	NM_001033597 /// NM_001033598 /// NM_001033599 /// NM_144823	ENSMUSG00000020333	acyl-CoA synthetase long-chain family member 6	Acsl6	216739	0.0677181	0.758562	-1.31828
1424271_at	AW105916	Mm.393242	NM_001111051 /// NM_001111052 /// NM_001111053 /// NM_001195538 /// NM_001195539 /// NM_001195540 /// NM_019978	---	doublecortin-like kinase 1	Dclk1	13175	0.0677185	1.77446	1.77446
1418433_at	AK005226	Mm.26135	NM_133781	ENSMUSG00000036707	calcium binding protein 39	Cab39	12283	0.0677656	1.30917	1.30917
1427363_at	BC003304	Mm.450192	---	---	---	---	---	0.0678721	0.713295	-1.40194
1451063_at	BB771462	Mm.207203	NM_011505	ENSMUSG00000020546	syntaxin binding protein 4	Stxbp4	20913	0.0679644	0.762773	-1.31101
1427061_at	BB167067	Mm.154275	NM_001081223	ENSMUSG00000041238	retinoblastoma binding protein 8	Rbbp8	225182	0.0683447	1.37545	1.37545
1450241_a_at	NM_010161	Mm.439665	NM_001033711 /// NM_010161	ENSMUSG00000078771	ecotropic viral integration site 2a	Evi2a	14017	0.0683914	1.4651	1.4651
1451312_at	BC013503	Mm.28712	NM_029272	ENSMUSG00000020153	NADH dehydrogenase (ubiquinone) Fe-S protein 7	Ndufs7	75406	0.0684044	0.819338	-1.2205
1431926_a_at	AK016648	Mm.33881	NM_026501 /// NM_028933	ENSMUSG00000017802	family with sequence similarity 134, member C	Fam134c	67998	0.0684074	0.767334	-1.30321
1417785_at	NM_134102	Mm.279805	NM_134102	ENSMUSG00000002847	phospholipase A1 member A	Pla1a	85031	0.0685007	1.41428	1.41428
1427226_at	AF057286	Mm.139695	NM_010148	ENSMUSG00000001036	epsin 2	Epn2	13855	0.0685176	0.771998	-1.29534
1424035_at	BI660199	Mm.427266	NM_013646	ENSMUSG00000032238	RAR-related orphan receptor alpha	Rora	19883	0.0685483	0.736523	-1.35773
1449972_s_at	NM_011765	Mm.436633	NM_001005358 /// NM_001163919 /// NM_011765	ENSMUSG00000067034 /// ENSMUSG00000073452	cDNA sequence BC018101 /// zinc finger protein 97	BC018101 /// Zfp97	22759 /// 449000	0.0687055	1.55899	1.55899
1452721_a_at	BM210204	Mm.208465	NM_001122960 /// NM_026070 /// NM_027487	ENSMUSG00000020056	coiled-coil domain containing 53	Ccdc53	67282	0.0689936	1.2899	1.2899
1425228_a_at	AY037862	Mm.42234	NM_001162521 /// NM_013764	ENSMUSG00000014554	deoxyguanosine kinase	Dguok	27369	0.0690474	0.777273	-1.28655
1424790_at	BC025937	Mm.185413	NM_001007570	ENSMUSG00000002346	solute carrier family 25, member 42	Slc25a42	73095	0.0690844	0.737072	-1.35672
1418244_at	NM_026425	Mm.151168	NM_001141965 /// NM_026425	ENSMUSG00000002728	N(alpha)-acetyltransferase 20, NatB catalytic subunit	Naa20	67877	0.0690855	1.27555	1.27555
1417376_a_at	NM_018770	Mm.234832	NM_001025600 /// NM_018770 /// NM_207675 /// NM_207676	ENSMUSG00000032076	cell adhesion molecule 1	Cadm1	54725	0.0690934	0.675216	-1.48101
1422245_a_at	U63408	Mm.479246	NM_010826 /// NM_194464	ENSMUSG00000005611	MRV integration site 1	Mrvi1	17540	0.0691353	0.740001	-1.35135
1435023_at	BB794974	Mm.341204	NM_011365	---	intersectin 2	Itsn2	20403	0.0691766	1.29209	1.29209
1420612_s_at	BE134116	Mm.193688	NM_001164745 /// NM_008974	ENSMUSG00000028788	protein tyrosine phosphatase 4a2	Ptp4a2	19244	0.069178	0.776869	-1.28722
1452392_a_at	BG068076	Mm.35817	NM_145940	ENSMUSG00000041895	WD repeat domain, phosphoinositide interacting 1	Wipi1	52639	0.0692254	1.44172	1.44172
1448221_at	BC011067	Mm.439827	NM_019693	ENSMUSG00000019432	HLA-B-associated transcript 1A	Bat1a	53817	0.0692464	0.759995	-1.3158
1453355_at	AK007980	Mm.342723	NM_029361	ENSMUSG00000037989	WNK lysine deficient protein kinase 2	Wnk2	75607	0.0692806	0.745523	-1.34134
1432007_s_at	AK009735	Mm.253090	NM_007459	---	adaptor protein complex AP-2, alpha 2 subunit	Ap2a2	11772	0.0693238	0.721415	-1.38617
1416774_at	NM_009516	Mm.287173	NM_009516	ENSMUSG00000031016	WEE 1 homolog 1 (S. pombe)	Wee1	22390	0.0694125	0.714757	-1.39908
1449265_at	BC008152	Mm.1051	NM_009807	ENSMUSG00000025888	caspase 1	Casp1	12362	0.0694273	1.41348	1.41348
1448870_at	AF022889	Mm.269747	NM_019919 /// NM_206958	ENSMUSG00000001870	latent transforming growth factor beta binding protein 1	Ltbp1	268977	0.0698608	1.34309	1.34309
1439369_x_at	AV002797	Mm.21587	NM_023055 /// NM_023449	ENSMUSG00000002504	solute carrier family 9 (sodium/hydrogen exchanger), member 3 regulator 2	Slc9a3r2	65962	0.0698627	0.767576	-1.3028
1448131_at	NM_133201	Mm.154312	NM_133201	ENSMUSG00000029020	mitofusin 2	Mfn2	170731	0.0701855	0.780417	-1.28137
1420619_a_at	NM_010347	Mm.180013	NM_010347	ENSMUSG00000054452	amino-terminal enhancer of split	Aes	14797	0.0702045	0.782252	-1.27836
1433816_at	BQ031264	Mm.260210	NM_001009949	ENSMUSG00000045973	mitochondrial carrier triple repeat 1	Mcart1	230125	0.07021	0.799633	-1.25057
1418648_at	BB284358	Mm.133037	NM_028133	ENSMUSG00000035105	EGL nine homolog 3 (C. elegans)	Egln3	112407	0.070246	1.54271	1.54271
1418901_at	NM_009883	Mm.439656	NM_009883	ENSMUSG00000056501	CCAAT/enhancer binding protein (C/EBP), beta	Cebpb	12608	0.070266	1.60388	1.60388
1417191_at	NM_013760	Mm.27432	NM_013760	ENSMUSG00000014905	DnaJ (Hsp40) homolog, subfamily B, member 9	Dnajb9	27362	0.0703059	1.351	1.351
1431611_a_at	AK013775	Mm.234832	NM_001025600 /// NM_018770 /// NM_207675 /// NM_207676	ENSMUSG00000032076	cell adhesion molecule 1	Cadm1	54725	0.0704887	0.731226	-1.36757
1436586_x_at	BE368859	Mm.43778	NM_020600	ENSMUSG00000024608	ribosomal protein S14	Rps14	20044	0.0705099	1.17749	1.17749
1420661_a_at	NM_025757	Mm.29950	NM_025757	ENSMUSG00000018415	RIKEN cDNA 4933439F18 gene	4933439F18Rik	66771	0.070528	0.725513	-1.37834
1428129_at	BG071597	Mm.290857	NM_001172062 /// NM_027400	ENSMUSG00000041891	lectin, mannose-binding, 1	Lman1	70361	0.0705373	0.724679	-1.37992
1420971_at	BQ173927	Mm.389330	NM_009461	ENSMUSG00000027272	ubiquitin protein ligase E3 component n-recognin 1	Ubr1	22222	0.070641	0.717887	-1.39298
1437591_a_at	AW542545	Mm.2654	NM_011715	ENSMUSG00000005103	WD repeat domain 1	Wdr1	22388	0.0708275	0.751892	-1.32998
1416800_at	AV320241	Mm.244705	NM_001164325 /// NM_021450	ENSMUSG00000027365	transient receptor potential cation channel, subfamily M, member 7	Trpm7	58800	0.0708332	0.767202	-1.30344
1416014_at	NM_015751	Mm.5831	NM_015751	ENSMUSG00000058355	ATP-binding cassette, sub-family E (OABP), member 1	Abce1	24015	0.0708516	1.36866	1.36866
1450934_at	BM240314	Mm.260084	NM_001123037 /// NM_001123038 /// NM_013506	ENSMUSG00000022884	eukaryotic translation initiation factor 4A2	Eif4a2	13682	0.0708617	1.19778	1.19778
1449137_at	NM_008810	Mm.34775	NM_008810	ENSMUSG00000031299	pyruvate dehydrogenase E1 alpha 1	Pdha1	18597	0.0708744	0.787492	-1.26985
1450899_at	BB829652	Mm.2998	NM_008682	ENSMUSG00000019988	neural precursor cell expressed, developmentally down-regulated gene 1	Nedd1	17997	0.0709202	1.28786	1.28786
1437509_x_at	BG095528	Mm.1881	NM_178900	ENSMUSG00000041187	protein kinase D2	Prkd2	101540	0.0709566	0.750642	-1.33219
1415865_s_at	NM_007563	Mm.282863	NM_007563	ENSMUSG00000038871	2,3-bisphosphoglycerate mutase	Bpgm	12183	0.0709643	0.791254	-1.26382
1437688_x_at	AV121721	Mm.25148	NM_027439	ENSMUSG00000031007	ATPase, H+ transporting, lysosomal accessory protein 2	Atp6ap2	70495	0.0709857	1.32076	1.32076
1417170_at	NM_033322	Mm.378263	NM_033322	ENSMUSG00000025245	leucine zipper transcription factor-like 1	Lztfl1	93730	0.0710058	1.35808	1.35808
1450557_at	NM_133199	Mm.432528	NM_133199	ENSMUSG00000001027	sodium channel, voltage-gated, type IV, alpha	Scn4a	110880	0.071081	0.775938	-1.28876
1434854_a_at	BB000887	Mm.275810	NM_025963	ENSMUSG00000052146 /// ENSMUSG00000060438	ribosomal protein S10	Rps10	67097	0.0710834	1.24781	1.24781
1424486_a_at	BB284199	Mm.210155	NM_001042513 /// NM_001042514 /// NM_001042523 /// NM_015762	ENSMUSG00000020250	thioredoxin reductase 1	Txnrd1	50493	0.0710999	0.761267	-1.3136
1449146_at	NM_010929	Mm.173813	NM_010929	ENSMUSG00000015468	Notch gene homolog 4 (Drosophila)	Notch4	18132	0.0711926	0.709006	-1.41043
1427418_a_at	X95580	Mm.3879	NM_010431	ENSMUSG00000021109	hypoxia inducible factor 1, alpha subunit	Hif1a	15251	0.071202	1.31384	1.31384
1426592_a_at	BB756840	Mm.276429	NM_028049	ENSMUSG00000032309	F-box protein 22	Fbxo22	71999	0.071218	0.753909	-1.32642
1450668_s_at	NM_008303	Mm.215667	NM_008303	ENSMUSG00000073676	heat shock protein 1 (chaperonin 10)	Hspe1	15528	0.0712385	1.27663	1.27663
1420609_at	NM_020575	Mm.260635	NM_020575	ENSMUSG00000026977	membrane-associated ring finger (C3HC4) 7	2007-03-01	57438	0.0714707	1.28194	1.28194
1418323_at	BM232562	Mm.24069	NM_010193	ENSMUSG00000032244	feminization 1 homolog b (C. elegans)	Fem1b	14155	0.0714797	1.35709	1.35709
1417921_at	NM_026312	Mm.273405	NM_026312	ENSMUSG00000031226	RIKEN cDNA 2610029G23 gene	2610029G23Rik	67683	0.0715075	1.32117	1.32117
1448396_at	NM_018872	Mm.186943	NM_018872	ENSMUSG00000026116	transmembrane protein 131	Tmem131	56030	0.0715179	0.768258	-1.30165
1451064_a_at	BC004827	Mm.289936	NM_177420	ENSMUSG00000024640	phosphoserine aminotransferase 1	Psat1	107272	0.071629	1.48867	1.48867
1418536_at	M29881	Mm.439743	NM_001198560 /// NM_001198561 /// NM_010394	---	histocompatibility 2, Q region locus 7	H2-Q7	15018	0.0716357	0.704519	-1.41941
1438161_s_at	BB251459	Mm.386835	NM_145480	ENSMUSG00000022881	replication factor C (activator 1) 4	Rfc4	106344	0.0718243	1.37583	1.37583
1450839_at	D45203	Mm.407415	NM_001109988 /// NM_001109989 /// NM_001109990 /// NM_053078	ENSMUSG00000042834	DNA segment, human D4S114	D0H4S114	27528	0.0721394	0.782931	-1.27725
1430307_a_at	AK006387	Mm.148155	NM_008615	ENSMUSG00000032418	malic enzyme 1, NADP(+)-dependent, cytosolic	Me1	17436	0.0723893	0.796449	-1.25557
1435768_at	AV371758	Mm.439784	NM_194262 /// NM_198122	ENSMUSG00000039219	AT rich interactive domain 4B (RBP1-like)	Arid4b	94246	0.0724054	1.3742	1.3742
1434543_a_at	BE992311	Mm.358692	NM_175103	ENSMUSG00000047721	bolA-like 2 (E. coli)	Bola2	66162	0.0724558	1.26849	1.26849
1456628_x_at	AV111319	Mm.16775	NM_011297 /// NM_207634 /// NM_207635	ENSMUSG00000025290 /// ENSMUSG00000081049	ribosomal protein S24	Rps24	20088	0.0725686	1.3796	1.3796
1451660_a_at	BC016893	Mm.215	NM_008269	ENSMUSG00000000690	homeobox B6	Hoxb6	15414	0.0726189	0.763056	-1.31052
1424567_at	BC007185	Mm.479198	NM_027533	ENSMUSG00000027858	tetraspanin 2	Tspan2	70747	0.0726969	0.737563	-1.35582
1448102_a_at	NM_023191	Mm.28437	NM_001025375 /// NM_001025376 /// NM_023191	ENSMUSG00000061559	WD repeat domain 61	Wdr61	66317	0.0727145	1.3226	1.3226
1419267_at	AV250496	Mm.245998	NM_010914	ENSMUSG00000020248	nuclear transcription factor-Y beta	Nfyb	18045	0.0727206	0.724605	-1.38006
1416453_x_at	NM_011295	Mm.352624	NM_011295 /// XM_001472702 /// XM_001479052	ENSMUSG00000058518 /// ENSMUSG00000059333 /// ENSMUSG00000061983 /// ENSMUSG00000067038 /// ENSMUSG00000069862 /// ENSMUSG00000070692 /// ENSMUSG00000078087 /// ENSMUSG00000078120 /// ENSMUSG00000078121 /// ENSMUSG00000080864 /// ENSMUSG00000081074 /// ENSMUSG00000081565 /// ENSMUSG00000082034 /// ENSMUSG00000082355 /// ENSMUSG00000082481 /// ENSMUSG00000083102 /// ENSMUSG00000083349 /// ENSMUSG0…	predicted gene 10063 /// ribosomal protein S12 /// ribosomal protein S12, pseudogene 2	Gm10063 /// Rps12 /// Rps12-ps2	20042 /// 432865 /// 671641	0.0727388	1.25423	1.25423
1451755_a_at	BC003792	Mm.3333	NM_001134391 /// NM_031159	ENSMUSG00000040613	apolipoprotein B mRNA editing enzyme, catalytic polypeptide 1	Apobec1	11810	0.0727865	1.44015	1.44015
1420172_at	C80049	---	---	---	---	---	---	0.0727915	0.739983	-1.35138
1426862_at	BC004630	Mm.356580	NM_181411	ENSMUSG00000049659	aftiphilin	Aftph	216549	0.0729158	1.3198	1.3198
1427548_a_at	U53455	Mm.21482	NM_023671	ENSMUSG00000025439	chloride channel, nucleotide-sensitive, 1A	Clns1a	12729	0.072923	0.782622	-1.27776
1427011_a_at	AJ294535	Mm.20522	NM_001190984 /// NM_001190985 /// NM_021295	ENSMUSG00000026000	LanC (bacterial lantibiotic synthetase component C)-like 1	Lancl1	14768	0.0730924	0.754715	-1.325
1448164_at	NM_027910	Mm.254784	NM_001163729 /// NM_027910	ENSMUSG00000063576	kelch domain containing 3	Klhdc3	71765	0.0732249	0.774726	-1.29078
1421923_at	BQ179335	Mm.383198	NM_011894	ENSMUSG00000021892	SH3-domain binding protein 5 (BTK-associated)	Sh3bp5	24056	0.0732608	1.25705	1.25705
1436951_x_at	BE623245	Mm.28438	NM_172054	ENSMUSG00000058407	thioredoxin domain containing 9	Txndc9	98258	0.0733568	1.28348	1.28348
1426758_s_at	Y13832	Mm.289645	NR_003633 /// NR_027651 /// NR_027652	ENSMUSG00000021268	maternally expressed 3	Meg3	17263	0.0735012	0.743016	-1.34587
1460188_at	NM_013545	Mm.271799	NM_001077705 /// NM_013545	ENSMUSG00000004266	protein tyrosine phosphatase, non-receptor type 6	Ptpn6	15170	0.0735086	1.38295	1.38295
1435220_s_at	AV226461	Mm.29476	NM_178626	ENSMUSG00000052298	CDC42 small effector 2	Cdc42se2	72729	0.0735305	1.2586	1.2586
1421536_at	NM_020488	Mm.117125	NM_020488	ENSMUSG00000031344	gamma-aminobutyric acid (GABA) A receptor, subunit theta	Gabrq	57249	0.0735787	0.806211	-1.24037
1431920_a_at	AK008082	Mm.77697	NM_001135100 /// NM_029646	ENSMUSG00000031750	interleukin 34	Il34	76527	0.0736976	0.761192	-1.31373
1454805_at	AV141160	Mm.478870	NM_001113532 /// NM_001113533 /// NM_175394	ENSMUSG00000060475 /// ENSMUSG00000061897	Wilms tumour 1-associating protein	Wtap	60532	0.0737924	1.29171	1.29171
1454652_at	AV221867	Mm.259036	NM_017381	ENSMUSG00000028180	zinc finger, RAN-binding domain containing 2	Zranb2	53861	0.0739178	1.29135	1.29135
1434499_a_at	AV219418	Mm.9745	NM_008492	ENSMUSG00000030246	lactate dehydrogenase B	Ldhb	16832	0.0739278	0.754604	-1.3252
1425010_at	AF242376	Mm.460659	NM_144546	ENSMUSG00000057835	zinc finger protein 119a	Zfp119a	104349	0.0739571	1.31597	1.31597
1435372_a_at	AI152156	Mm.4742	NM_011119	ENSMUSG00000025364	proliferation-associated 2G4	Pa2g4	18813	0.0739576	1.31027	1.31027
1431037_a_at	AK011870	Mm.119162	NM_010485	ENSMUSG00000040028	ELAV (embryonic lethal, abnormal vision, Drosophila)-like 1 (Hu antigen R)	Elavl1	15568	0.0739735	0.787831	-1.26931
1418817_at	BG073376	Mm.73777	NM_024190	---	chromatin modifying protein 1B	Chmp1b	67064	0.073984	1.33676	1.33676
1434940_x_at	BB233670	Mm.274366	NM_026446	ENSMUSG00000002458	regulator of G-protein signaling 19	Rgs19	56470	0.0739928	1.30678	1.30678
1424752_x_at	BC016248	Mm.440123	NM_001001187 /// NM_145622	ENSMUSG00000048280 /// ENSMUSG00000071281	zinc finger protein 71, related sequence /// zinc finger protein 738	Zfp71-rs1 /// Zfp738	235907 /// 408068	0.0740049	1.42598	1.42598
1452175_at	BB027373	Mm.39704	NM_178619	ENSMUSG00000048429	RIKEN cDNA 1810026J23 gene	1810026J23Rik	69773	0.0740254	0.770757	-1.29742
1425881_at	AF113598	Mm.362025	NM_054063	ENSMUSG00000030373	pregnancy-specific glycoprotein 28	Psg28	114871	0.0740526	0.72893	-1.37187
1436822_x_at	AW558862	Mm.359582	NM_001002239 /// NM_001146100 /// NM_010438 /// XM_001475503 /// XM_001478844 /// XM_001481155 /// XM_003085972 /// XM_003086586 /// XR_032974	ENSMUSG00000062328 /// ENSMUSG00000066475 /// ENSMUSG00000066543 /// ENSMUSG00000069392 /// ENSMUSG00000072489 /// ENSMUSG00000081855 /// ENSMUSG00000082035	predicted pseudogene 10166 /// predicted gene 10268 /// predicted gene 10362 /// 60S ribosomal protein L17 pseudogene /// hexokinase 1 /// ribosomal protein L17 /// ribosomal protein L17, pseudogene 3	Gm10166 /// Gm10268 /// Gm10362 /// Gm6133 /// Hk1 /// Rpl17 /// Rpl17-ps3	100040745 /// 100040929 /// 100042583 /// 100043872 /// 15275 /// 319195 /// 620155	0.0741898	1.33827	1.33827
1460335_at	BB667084	Mm.259969	NM_030257	ENSMUSG00000035840	LysM, putative peptidoglycan-binding, domain containing 3	Lysmd3	80289	0.0744544	1.33901	1.33901
1437672_at	AV286336	Mm.24486	NM_010571	ENSMUSG00000047182	insulin receptor substrate 3	Irs3	16369	0.0748329	1.3015	1.3015
1456580_s_at	AV019894	Mm.278560	NM_025313	ENSMUSG00000003072	ATP synthase, H+ transporting, mitochondrial F1 complex, delta subunit	Atp5d	66043	0.074873	0.807346	-1.23863
1423195_at	BM208582	Mm.280077	NM_008246	ENSMUSG00000089911	hippocampus abundant gene transcript 1	Hiat1	15247	0.0748857	1.38791	1.38791
1419109_at	NM_010473	Mm.39968	NM_010473	ENSMUSG00000038239	histidine rich calcium binding protein	Hrc	15464	0.0750191	0.810953	-1.23312
1448383_at	NM_008608	Mm.280175	NM_008608	ENSMUSG00000000957	matrix metallopeptidase 14 (membrane-inserted)	Mmp14	17387	0.0750448	1.42523	1.42523
1420867_at	BB609648	Mm.425279	NM_019770	ENSMUSG00000029390 /// ENSMUSG00000074460	transmembrane emp24 domain trafficking protein 2	Tmed2	56334	0.0750767	0.778127	-1.28514
1415874_at	NM_011896	Mm.330986	NM_011896	ENSMUSG00000037211	sprouty homolog 1 (Drosophila)	Spry1	24063	0.0750872	0.770238	-1.2983
1452057_at	BG801851	Mm.28521	NM_146107	ENSMUSG00000037351	ARP1 actin-related protein 1 homolog B, centractin beta (yeast)	Actr1b	226977	0.0751359	0.764112	-1.30871
1421890_at	BB750118	Mm.200388	NM_009179	ENSMUSG00000031749	ST3 beta-galactoside alpha-2,3-sialyltransferase 2	St3gal2	20444	0.0751651	0.746839	-1.33898
1460196_at	NM_007620	Mm.26940	NM_007620	ENSMUSG00000051483	carbonyl reductase 1	Cbr1	12408	0.0752141	0.773129	-1.29345
1436495_s_at	AV171447	Mm.195092	NM_011981	ENSMUSG00000049421	zinc finger protein 260	Zfp260	26466	0.0753999	1.27849	1.27849
1436708_x_at	BB447978	Mm.1500	NM_008565	ENSMUSG00000022673	minichromosome maintenance deficient 4 homolog (S. cerevisiae)	Mcm4	17217	0.0754289	1.50069	1.50069
1418816_at	BG073376	Mm.73777	NM_024190	---	chromatin modifying protein 1B	Chmp1b	67064	0.0754695	0.758911	-1.31768
1448995_at	NM_019932	Mm.332490	NM_019932	ENSMUSG00000029373	platelet factor 4	Pf4	56744	0.0754779	1.55437	1.55437
1417210_at	NM_012011	Mm.250909	NM_012011	ENSMUSG00000069049	eukaryotic translation initiation factor 2, subunit 3, structural gene Y-linked	Eif2s3y	26908	0.0755525	1.35375	1.35375
1422654_at	NM_009161	Mm.18709	NM_001136080 /// NM_009161	ENSMUSG00000001508	sarcoglycan, alpha (dystrophin-associated glycoprotein)	Sgca	20391	0.0756515	0.755417	-1.32377
1451152_a_at	BC027319	Mm.4550	NM_009721	ENSMUSG00000026576	ATPase, Na+/K+ transporting, beta 1 polypeptide	Atp1b1	11931	0.0756532	0.751155	-1.33128
1426678_at	AK004076	Mm.371631	NM_026521	---	zinc finger protein 706	Zfp706	68036	0.075673	0.713703	-1.40114
1427041_at	BB262491	Mm.290912	NM_001033308	ENSMUSG00000037731	cDNA sequence BC013712	BC013712	230787	0.0756945	1.3714	1.3714
1427630_x_at	X67278	Mm.322502	NM_001039185 /// NM_001039186 /// NM_001039187 /// NM_011926	ENSMUSG00000074272	carcinoembryonic antigen-related cell adhesion molecule 1	Ceacam1	26365	0.0757585	0.722514	-1.38406
1451278_a_at	BC027220	Mm.33167	NM_170592	ENSMUSG00000026857	methyltransferase like 11A	Mettl11a	66617	0.0758026	1.33312	1.33312
1423043_s_at	BF123067	Mm.289662	NM_010028	ENSMUSG00000000787	DEAD/H (Asp-Glu-Ala-Asp/His) box polypeptide 3, X-linked	Ddx3x	13205	0.0763176	1.29612	1.29612
1417714_x_at	NM_008218	Mm.196110	NM_001083955 /// NM_008218	ENSMUSG00000069917 /// ENSMUSG00000069919	hemoglobin alpha, adult chain 1 /// hemoglobin alpha, adult chain 2	Hba-a1 /// Hba-a2	110257 /// 15122	0.0763334	0.659354	-1.51664
1428868_a_at	BG094492	Mm.398119	NM_008753 /// NR_027656	ENSMUSG00000035242 /// ENSMUSG00000043801	ornithine decarboxylase antizyme 1 pseudogene /// ornithine decarboxylase antizyme 1	Gm9786 /// Oaz1	100041965 /// 18245	0.0765845	0.820443	-1.21885
1455349_at	BM246972	Mm.233009	NM_024457	ENSMUSG00000052681	RAS related protein 1b	Rap1b	215449	0.0766006	1.31128	1.31128
1418515_at	BG066919	Mm.257149	NM_013827	ENSMUSG00000029267	metal response element binding transcription factor 2	Mtf2	17765	0.0766072	1.30041	1.30041
1424152_at	BG064756	Mm.256916	NM_175303 /// NM_201395 /// NM_201396	ENSMUSG00000027547	sal-like 4 (Drosophila)	Sall4	99377	0.0766083	0.744239	-1.34366
1437671_x_at	BB378796	Mm.250438	NM_029614	ENSMUSG00000039405	protease, serine, 23	Prss23	76453	0.0766085	1.56752	1.56752
1460253_at	NM_133978	Mm.35600	NM_133978	ENSMUSG00000032436	CKLF-like MARVEL transmembrane domain containing 7	Cmtm7	102545	0.0766102	1.35919	1.35919
1418854_at	NM_007465	Mm.335659	NM_007465	ENSMUSG00000057367	baculoviral IAP repeat-containing 2	Birc2	11797	0.0766327	1.28685	1.28685
1415857_at	BG064842	Mm.274926	NM_010330	ENSMUSG00000021728	embigin	Emb	13723	0.0766598	1.29787	1.29787
1455466_at	BB548889	Mm.440501	NM_001081342	ENSMUSG00000044017	G protein-coupled receptor 133	Gpr133	243277	0.0766634	1.46998	1.46998
1460240_a_at	NM_016884	Mm.427321	NM_001170981 /// NM_001170982 /// NM_001170983 /// NM_001170984 /// NM_016884	ENSMUSG00000060373	heterogeneous nuclear ribonucleoprotein C	Hnrnpc	15381	0.076831	1.30623	1.30623
1418124_at	NM_026519	Mm.220942	NM_026519	ENSMUSG00000027131	transmembrane protein 85	Tmem85	68032	0.0768407	0.771422	-1.29631
1438957_x_at	BB027654	Mm.284503	NM_138651	ENSMUSG00000058793	CDP-diacylglycerol synthase (phosphatidate cytidylyltransferase) 2	Cds2	110911	0.0768702	0.723979	-1.38126
1448022_at	BG963792	---	---	---	---	---	---	0.0769198	0.786176	-1.27198
1436997_x_at	BB248904	Mm.260760	NM_019989	ENSMUSG00000031246	SH3-binding domain glutamic acid-rich protein like	Sh3bgrl	56726	0.0775162	1.51832	1.51832
1424898_at	BC021154	Mm.341781	NM_001177561 /// NM_011387	ENSMUSG00000021135	solute carrier family 10 (sodium/bile acid cotransporter family), member 1	Slc10a1	20493	0.0776043	0.748854	-1.33537
1417297_at	NM_080553	Mm.458106	NM_080553	ENSMUSG00000042644	inositol 1,4,5-triphosphate receptor 3	Itpr3	16440	0.0776189	0.749732	-1.33381
1438859_x_at	AV037157	Mm.379006	NM_009093	ENSMUSG00000034892	ribosomal protein S29	Rps29	20090	0.0778171	1.15528	1.15528
1418597_at	NM_009410	Mm.477819	NM_009410	ENSMUSG00000002814	topoisomerase (DNA) III alpha	Top3a	21975	0.0779228	1.38411	1.38411
1424118_a_at	BC027121	Mm.272969	NM_025565	ENSMUSG00000005233	SPC25, NDC80 kinetochore complex component, homolog (S. cerevisiae)	Spc25	66442	0.0779559	1.35369	1.35369
1434692_at	AW544518	Mm.288490	NM_001037742 /// NM_001114102 /// NR_004860	ENSMUSG00000048495 /// ENSMUSG00000089970	RIKEN cDNA 1110034B05 gene	1110034B05Rik	68736	0.0779815	1.32138	1.32138
1417757_at	NM_021468	Mm.128892	NM_001081413 /// NM_021468	---	unc-13 homolog B (C. elegans)	Unc13b	22249	0.0779829	0.744284	-1.34357
1437208_at	BG063199	Mm.346842	NM_001024910 /// NM_001024911	ENSMUSG00000019917	septin 10	2010-09-01	103080	0.0781644	1.40385	1.40385
1433487_at	BI739053	Mm.259751	NM_007711 /// NM_173873 /// NM_173874 /// NM_173876	ENSMUSG00000004319	chloride channel 3	Clcn3	12725	0.0782641	0.755705	-1.32327
1421103_at	NM_080708	Mm.281490	NM_080708	ENSMUSG00000034663	BMP2 inducible kinase	Bmp2k	140780	0.0782978	1.41926	1.41926
1449434_at	NM_007606	Mm.300	NM_007606	ENSMUSG00000027559	carbonic anhydrase 3	Car3	12350	0.0783259	0.874068	-1.14408
1423856_at	BC003896	Mm.24748	NM_024286	ENSMUSG00000019848	popeye domain containing 3	Popdc3	78977	0.0785369	1.29518	1.29518
1438144_x_at	BB705334	Mm.260900	NM_009125	ENSMUSG00000042605	ataxin 2	Atxn2	20239	0.0785532	0.743692	-1.34464
1434340_at	BF681728	Mm.269736	NM_197979	ENSMUSG00000059534	ubiquinol-cytochrome c reductase, complex III subunit X	Uqcr10	66152	0.0786028	1.2819	1.2819
1448370_at	AF072370	Mm.271898	NM_009469	ENSMUSG00000029512	Unc-51 like kinase 1 (C. elegans)	Ulk1	22241	0.0786391	1.36317	1.36317
1415729_at	BQ174223	Mm.10504	NM_001080773 /// NM_011062	ENSMUSG00000024122	3-phosphoinositide dependent protein kinase 1	Pdpk1	18607	0.0786832	1.2568	1.2568
1424242_at	BC023146	Mm.140243	NM_026512	ENSMUSG00000038286	biphenyl hydrolase-like (serine hydrolase, breast epithelial mucin-associated antigen)	Bphl	68021	0.0787948	0.779334	-1.28315
1424542_at	D00208	Mm.3925	NM_011311	ENSMUSG00000001020	S100 calcium binding protein A4	S100a4	20198	0.0788171	1.49399	1.49399
1419977_s_at	C79787	Mm.183003	NM_176838	ENSMUSG00000084128	epithelial splicing regulatory protein 2	Esrp2	77411	0.0788379	0.75529	-1.32399
1419573_a_at	NM_008495	Mm.43831	NM_008495	ENSMUSG00000068220	lectin, galactose binding, soluble 1	Lgals1	16852	0.078867	1.2883	1.2883
1425929_a_at	AF249668	Mm.228903	NM_001164621 /// NM_001164622 /// NM_020012	ENSMUSG00000060450	ring finger protein 14	Rnf14	56736	0.078882	0.780252	-1.28164
1450990_at	AW107802	Mm.22515	NM_016697	ENSMUSG00000055653	glypican 3	Gpc3	14734	0.0788938	0.726808	-1.37588
1437189_x_at	BB311104	Mm.379278	NM_145380	ENSMUSG00000027170 /// ENSMUSG00000082935	eukaryotic translation initiation factor 3, subunit M	Eif3m	98221	0.0789077	1.27101	1.27101
1419165_at	D45210	Mm.195092	NM_011981	ENSMUSG00000049421	zinc finger protein 260	Zfp260	26466	0.0792931	1.36128	1.36128
1417772_at	NM_080289	Mm.196574	NM_080289	ENSMUSG00000035637	glyoxylate reductase/hydroxypyruvate reductase	Grhpr	76238	0.0793882	0.783798	-1.27584
1452913_at	AV337888	Mm.198138	NM_025557	ENSMUSG00000038370	Purkinje cell protein 4-like 1	Pcp4l1	66425	0.079443	0.727213	-1.37511
1420493_a_at	NM_024229	Mm.21439	NM_024229	ENSMUSG00000025137	phosphate cytidylyltransferase 2, ethanolamine	Pcyt2	68671	0.079602	0.759656	-1.31638
1416652_at	NM_025711	Mm.383216	NM_001172481 /// NM_025711	ENSMUSG00000021388	asporin	Aspn	66695	0.079662	1.47719	1.47719
1437278_a_at	BB040804	Mm.27560	NM_016682	ENSMUSG00000052997	ubiquitin-like modifier activating enzyme 2	Uba2	50995	0.0796755	1.37791	1.37791
1433721_x_at	AV123577	Mm.289669	NM_025587	ENSMUSG00000039001	ribosomal protein S21	Rps21	66481	0.0799372	1.23341	1.23341
1450007_at	NM_019769	Mm.214765	NM_019769	ENSMUSG00000014077	RIKEN cDNA 1500003O03 gene	1500003O03Rik	56398	0.0799801	0.758999	-1.31752
1420607_at	AV116216	Mm.205937	NM_001159635 /// NM_026434 /// NR_027515	ENSMUSG00000026889	RNA binding motif protein 18	Rbm18	67889	0.0801211	0.778053	-1.28526
1455693_x_at	AI450929	Mm.390690	NM_009096 /// XM_001003926	ENSMUSG00000028495 /// ENSMUSG00000056772 /// ENSMUSG00000081406 /// ENSMUSG00000082465 /// ENSMUSG00000082926 /// ENSMUSG00000083496	predicted gene 13654 /// ribosomal protein S6 pseudogene /// ribosomal protein S6	Gm13654 /// Gm16409 /// Rps6	100043734 /// 20104 /// 667739	0.0802041	1.23377	1.23377
1417103_at	NM_010027	Mm.298947	NM_010027	ENSMUSG00000001666	D-dopachrome tautomerase	Ddt	13202	0.0803156	0.747966	-1.33696
1430355_a_at	AK003108	Mm.181033	NM_001085409 /// NM_133186	ENSMUSG00000026389	STEAP family member 3	Steap3	68428	0.0803427	0.763898	-1.30908
1415701_x_at	BC025918	Mm.140380	NM_022891	ENSMUSG00000071415	ribosomal protein L23	Rpl23	65019	0.0803744	1.16556	1.16556
1451237_s_at	AF458961	Mm.76911	NM_144948	ENSMUSG00000042396	RNA binding motif protein 7	Rbm7	67010	0.0803778	1.28697	1.28697
1436840_x_at	AV124739	Mm.345333	NM_025592	ENSMUSG00000062997 /// ENSMUSG00000078193	ribosomal protein L35	Rpl35	66489	0.0803968	1.25713	1.25713
1437490_x_at	BB506562	Mm.27969	NM_133806 /// XM_917484	ENSMUSG00000026670	UDP-N-acetylhexosamine pyrophosphorylase-like /// UDP-N-acetylglucosamine pyrophosphorylase 1	LOC640502 /// Uap1	107652 /// 640502	0.0804398	1.40578	1.40578
1433575_at	BG083485	Mm.240627	NM_009238	ENSMUSG00000076431	SRY-box containing gene 4	Sox4	20677	0.0804453	1.33534	1.33534
1429681_a_at	AK020708	Mm.352239	NM_027179 /// NM_134118	ENSMUSG00000031708	trans-2,3-enoyl-CoA reductase	Tecr	106529	0.0805028	0.820554	-1.21869
1423100_at	AV026617	Mm.246513	NM_010234	ENSMUSG00000021250	FBJ osteosarcoma oncogene	Fos	14281	0.0805627	1.66105	1.66105
1426226_at	U58497	Mm.310973	NM_001113389 /// NM_007890	ENSMUSG00000022897	dual-specificity tyrosine-(Y)-phosphorylation regulated kinase 1a	Dyrk1a	13548	0.0806082	0.762911	-1.31077
1450090_at	NM_009542	Mm.4417	NM_009542	ENSMUSG00000055240	zinc finger protein 101	Zfp101	22643	0.0806862	1.37295	1.37295
1438673_at	AW555750	Mm.258893	NM_001033270	ENSMUSG00000021733	solute carrier family 4, sodium bicarbonate cotransporter, member 7	Slc4a7	218756	0.0806974	1.29798	1.29798
1416382_at	NM_009982	Mm.322945	NM_009982	ENSMUSG00000030560	cathepsin C	Ctsc	13032	0.0808535	1.3289	1.3289
1434893_at	AI845177	Mm.207432	NM_178405	ENSMUSG00000007097	ATPase, Na+/K+ transporting, alpha 2 polypeptide	Atp1a2	98660	0.0808657	0.781107	-1.28023
1427502_at	BB667187	Mm.439708	NM_009620	ENSMUSG00000072972	a disintegrin and metallopeptidase domain 4	Adam4	11498	0.0808727	0.762097	-1.31217
1416807_at	NM_019865	Mm.286408	NM_019865	ENSMUSG00000079435	ribosomal protein L36A	Rpl36a	19982	0.0809007	1.24795	1.24795
1449196_a_at	NM_024277	Mm.180003	NM_001033865 /// NM_024277	ENSMUSG00000020460 /// ENSMUSG00000055093 /// ENSMUSG00000058838 /// ENSMUSG00000061869	ribosomal protein S27A	Rps27a	78294	0.0809015	1.1984	1.1984
1416808_at	X14480	Mm.4691	NM_010917	ENSMUSG00000005397	nidogen 1	Nid1	18073	0.0809129	1.4423	1.4423
1426312_at	BE984258	Mm.120763	NM_144541 /// NM_181279 /// NM_181280 /// NM_181281 /// NM_181282	ENSMUSG00000052139 /// ENSMUSG00000089895	brain and reproductive organ-expressed protein	Bre	107976	0.0809148	0.784922	-1.27401
1438631_x_at	BB098824	Mm.38436	NM_145607	ENSMUSG00000037300	tetratricopeptide repeat domain 13	Ttc13	234875	0.0809341	1.36824	1.36824
1451792_a_at	AF335252	Mm.8211	NM_001083110 /// NM_008853	ENSMUSG00000034403	praja1, RING-H2 motif containing	Pja1	18744	0.0812379	0.75319	-1.32769
1416157_at	NM_009502	Mm.279361	NM_009502	ENSMUSG00000021823	vinculin	Vcl	22330	0.0812509	0.699533	-1.42953
1419872_at	AI323359	Mm.22574	NM_001037859	ENSMUSG00000024621	colony stimulating factor 1 receptor	Csf1r	12978	0.0812895	1.54158	1.54158
1426382_at	AJ271833	Mm.249695	NM_001159496 /// NM_001159497 /// NM_001159498 /// NM_011151	---	protein phosphatase 1B, magnesium dependent, beta isoform	Ppm1b	19043	0.0813158	1.283	1.283
1420856_a_at	NM_133737	Mm.274904	NM_133737	ENSMUSG00000062190	LanC (bacterial lantibiotic synthetase component C)-like 2	Lancl2	71835	0.0813169	0.719766	-1.38934
1455433_at	BM241540	Mm.311219	NR_003549	ENSMUSG00000071267	zinc finger pseudogene	3110048L19Rik	73233	0.0813357	1.36835	1.36835
1439415_x_at	AV151252	Mm.289669	NM_025587	ENSMUSG00000039001 /// ENSMUSG00000052192	ribosomal protein S21	Rps21	66481	0.0813601	1.68708	1.68708
1416906_at	NM_021505	Mm.332667	NM_001042491 /// NM_021505	ENSMUSG00000029472	anaphase-promoting complex subunit 5	Anapc5	59008	0.0814066	0.812674	-1.23051
1417379_at	NM_016721	Mm.207619	NM_016721	ENSMUSG00000030536	IQ motif containing GTPase activating protein 1	Iqgap1	29875	0.0814224	1.36838	1.36838
1433966_x_at	AV212753	Mm.2942	NM_012055	ENSMUSG00000029752	asparagine synthetase	Asns	27053	0.0816126	1.26477	1.26477
1450874_at	BF226671	Mm.215034	NM_010771	ENSMUSG00000037236	matrin 3	Matr3	17184	0.0816539	1.30992	1.30992
1451695_a_at	AF274027	Mm.359573	NM_001037741 /// NM_008162	ENSMUSG00000075706	glutathione peroxidase 4	Gpx4	625249	0.0816916	1.23109	1.23109
1438560_x_at	AV103196	Mm.296985	NM_009837	ENSMUSG00000007739	chaperonin containing Tcp1, subunit 4 (delta)	Cct4	12464	0.0818682	1.37927	1.37927
1421813_a_at	BM212050	Mm.277498	NM_001146120 /// NM_001146121 /// NM_001146122 /// NM_001146123 /// NM_001146124 /// NM_011179	ENSMUSG00000004207	prosaposin	Psap	19156	0.0819957	0.745937	-1.3406
1434227_at	AV007306	Mm.268157	NM_001033131	ENSMUSG00000074199	keratinocyte differentiation associated protein	Krtdap	64661	0.0820246	1.34402	1.34402
1420974_at	NM_023397	Mm.461015	---	---	---	---	---	0.0820376	0.780123	-1.28185
1416475_at	NM_019912	Mm.180052	NM_019912	---	ubiquitin-conjugating enzyme E2D 2	Ube2d2	56550	0.0820799	0.744201	-1.34372
1424932_at	U03425	Mm.420648	NM_007912 /// NM_207655	ENSMUSG00000020122	epidermal growth factor receptor	Egfr	13649	0.0827489	1.41956	1.41956
1423134_at	BG076340	Mm.425280	NM_030259	ENSMUSG00000029401	Rab interacting lysosomal protein-like 2	Rilpl2	80291	0.0827832	1.34307	1.34307
1417580_s_at	NM_019414	Mm.196558	NM_009150	ENSMUSG00000068874	selenium binding protein 1	Selenbp1	20341	0.082791	0.771762	-1.29574
1419186_a_at	NM_009183	Mm.306228	NM_001159745 /// NM_009183	ENSMUSG00000040710	ST8 alpha-N-acetyl-neuraminide alpha-2,8-sialyltransferase 4	St8sia4	20452	0.0828528	1.31798	1.31798
1426650_at	BB011213	Mm.340163	NM_177369	ENSMUSG00000055775	myosin, heavy polypeptide 8, skeletal muscle, perinatal	Myh8	17885	0.0828986	1.4195	1.4195
1418048_at	NM_025419	Mm.268307	NM_025419	ENSMUSG00000032551	RIKEN cDNA 1110059G10 gene	1110059G10Rik	66202	0.0829344	1.25397	1.25397
1451103_at	BC011095	Mm.202152	NM_145462	ENSMUSG00000022177	HAUS augmin-like complex, subunit 4	Haus4	219072	0.0829563	0.758492	-1.31841
1438166_x_at	AV219958	Mm.253142	NM_010887	ENSMUSG00000021764	NADH dehydrogenase (ubiquinone) Fe-S protein 4	Ndufs4	17993	0.0829926	1.42589	1.42589
1449049_at	AF316985	Mm.273024	NM_030682	---	toll-like receptor 1	Tlr1	21897	0.0832438	1.3442	1.3442
1448653_at	U97675	Mm.380914	NM_021876	ENSMUSG00000030619	embryonic ectoderm development	Eed	13626	0.0832968	1.28273	1.28273
1423749_s_at	AV258722	Mm.270975	NM_001146174 /// NM_011241	ENSMUSG00000022391	RAN GTPase activating protein 1	Rangap1	19387	0.0834728	1.33493	1.33493
1422545_at	NM_009324	Mm.287052	NM_009324	ENSMUSG00000000093	T-box 2	Tbx2	21385	0.0835075	0.74854	-1.33593
1423551_at	BB776961	Mm.334841	NM_019707	ENSMUSG00000031841	cadherin 13	Cdh13	12554	0.0835176	0.809108	-1.23593
1423694_at	BC006935	Mm.479172	NM_001159941 /// NM_026145	ENSMUSG00000001098	potassium channel tetramerisation domain containing 10	Kctd10	330171	0.083642	0.761212	-1.31369
1448348_at	BE981338	Mm.427589	NM_001111289 /// NM_001111290 /// NM_001111291 /// NM_001111292 /// NM_016739	ENSMUSG00000027184	cell cycle associated protein 1	Caprin1	53872	0.0836849	0.740677	-1.35012
1423642_at	BC005547	Mm.479538	NM_146116	ENSMUSG00000036752	tubulin, beta 2C	Tubb2c	227613	0.0838696	1.24447	1.24447
1435178_x_at	BF019960	Mm.332667	NM_001042491 /// NM_021505	ENSMUSG00000029472	anaphase-promoting complex subunit 5	Anapc5	59008	0.0838903	0.816078	-1.22537
1416187_s_at	NM_026383	Mm.29159	NM_026383	ENSMUSG00000028675	proline-rich nuclear receptor coactivator 2	Pnrc2	52830	0.0840717	1.49551	1.49551
1424719_a_at	M18775	Mm.1287	NM_001038609 /// NM_010838	ENSMUSG00000018411	microtubule-associated protein tau	Mapt	17762	0.0841911	0.7704	-1.29803
1423331_a_at	BG070704	Mm.328072	NM_021495 /// NM_021496 /// NM_021497	ENSMUSG00000022656	poliovirus receptor-related 3	Pvrl3	58998	0.084229	1.46803	1.46803
1416332_at	NM_007705	Mm.17898	NM_007705	ENSMUSG00000045193	cold inducible RNA binding protein	Cirbp	12696	0.0843566	0.779559	-1.28278
1438961_s_at	AV149605	Mm.399785	NM_178645	ENSMUSG00000020840	bleomycin hydrolase	Blmh	104184	0.0843713	1.32149	1.32149
1419022_a_at	NM_023119	Mm.372357	NM_001025388 /// NM_023119 /// XM_003086406 /// XM_003086407 /// XM_003086408 /// XM_003086409 /// XM_003086410 /// XM_003086411 /// XM_003086412 /// XM_003086413 /// XM_003086414 /// XM_003086415 /// XM_003086416 /// XM_003086417	ENSMUSG00000059040	enolase 1, alpha non-neuron /// predicted gene 5506 /// alpha-enolase-like	Eno1 /// Gm5506 /// LOC100503183	100503183 /// 13806 /// 433182	0.0845296	0.774694	-1.29083
1417516_at	NM_007837	Mm.110220	NM_007837	ENSMUSG00000025408	DNA-damage inducible transcript 3	Ddit3	13198	0.0845387	0.757947	-1.31935
1419034_at	BB283759	Mm.23692	NM_007788	ENSMUSG00000074698	casein kinase 2, alpha 1 polypeptide	Csnk2a1	12995	0.0845582	1.3029	1.3029
1423505_at	BB114067	Mm.283283	NM_011526	ENSMUSG00000032085	transgelin	Tagln	21345	0.084699	0.685677	-1.45841
1424927_at	BC025083	Mm.173790	NM_028608	ENSMUSG00000056888	GLI pathogenesis-related 1 (glioma)	Glipr1	73690	0.0849389	1.35569	1.35569
1416863_at	NM_022419	Mm.276383	NM_022419	ENSMUSG00000007950	abhydrolase domain containing 8	Abhd8	64296	0.0850545	0.762887	-1.31081
1437867_at	C77655	---	---	ENSMUSG00000090025	---	---	---	0.0850619	0.795772	-1.25664
1416936_at	NM_007377	Mm.6826	NM_001198785 /// NM_001198787 /// NM_007377	ENSMUSG00000025375	apoptosis-associated tyrosine kinase	Aatk	11302	0.0850662	0.757825	-1.31957
1425788_a_at	BC025104	Mm.270783	NM_026728	ENSMUSG00000028601	enoyl Coenzyme A hydratase domain containing 2	Echdc2	52430	0.0850733	0.766406	-1.30479
1417444_at	BC003220	Mm.153415	NM_007892	ENSMUSG00000027552	E2F transcription factor 5	E2f5	13559	0.0850788	1.35469	1.35469
1448959_at	NM_010887	Mm.253142	NM_010887	ENSMUSG00000021764	NADH dehydrogenase (ubiquinone) Fe-S protein 4	Ndufs4	17993	0.08509	1.24377	1.24377
1416604_at	NM_025567	Mm.29196	NM_025567	ENSMUSG00000022551	cytochrome c-1	Cyc1	66445	0.0850997	0.831894	-1.20208
1422462_at	NM_026024	Mm.284587	NM_026024	ENSMUSG00000026429	ubiquitin-conjugating enzyme E2T (putative)	Ube2t	67196	0.0853334	1.35552	1.35552
1436665_a_at	BB554226	Mm.272251	NM_001113549 /// NM_175641	ENSMUSG00000040488	latent transforming growth factor beta binding protein 4	Ltbp4	108075	0.0853456	0.752579	-1.32876
1450114_at	NM_013571	Mm.4745	NM_013571	ENSMUSG00000018334	kinase suppressor of ras 1	Ksr1	16706	0.0854036	0.754169	-1.32596
1448369_at	NM_008893	Mm.209931	NM_001164057 /// NM_008893	ENSMUSG00000024833	polymerase (DNA directed), alpha 2	Pola2	18969	0.0854329	0.770331	-1.29814
1426368_at	AK014548	Mm.228799	NM_028724	ENSMUSG00000001768	Ras and Rab interactor 2	Rin2	74030	0.085441	1.42031	1.42031
1419345_at	NM_020623	Mm.284168	NM_020623	ENSMUSG00000059077	parathyroid hormone	Pth	19226	0.0858256	0.80516	-1.24199
1455572_x_at	AI415136	Mm.324762	NM_011296	ENSMUSG00000008668 /// ENSMUSG00000061330	ribosomal protein S18	Rps18	20084	0.0858684	1.2509	1.2509
1418158_at	NM_011641	Mm.20894	NM_001127259 /// NM_001127260 /// NM_001127261 /// NM_001127262 /// NM_001127263 /// NM_001127264 /// NM_001127265 /// NM_011641	ENSMUSG00000022510	transformation related protein 63	Trp63	22061	0.0859137	1.45665	1.45665
1426486_at	AI788596	Mm.293321	NM_026390	ENSMUSG00000026353	UBX domain protein 4	Ubxn4	67812	0.0859186	1.28014	1.28014
1437850_a_at	AV299745	Mm.290251	NM_001109745 /// NM_001109746 /// NM_013493	ENSMUSG00000030057	cellular nucleic acid binding protein	Cnbp	12785	0.0860147	1.42024	1.42024
1422156_a_at	NM_008503	Mm.328846	NM_008503	ENSMUSG00000044533 /// ENSMUSG00000057244 /// ENSMUSG00000074034 /// ENSMUSG00000075515 /// ENSMUSG00000081684 /// ENSMUSG00000082762 /// ENSMUSG00000084333	ribosomal protein S2	Rps2	16898	0.0860585	0.865098	-1.15594
1421891_at	BB750118	Mm.200388	NM_009179	ENSMUSG00000031749	ST3 beta-galactoside alpha-2,3-sialyltransferase 2	St3gal2	20444	0.0862188	0.765755	-1.3059
1424362_at	BC016136	Mm.257236	NM_145521	ENSMUSG00000051373	phosphatidic acid phosphatase type 2 domain containing 3	Ppapdc3	227721	0.0862463	0.778957	-1.28377
1423283_at	AA239637	Mm.3128	NM_008850	ENSMUSG00000017781	phosphatidylinositol transfer protein, alpha	Pitpna	18738	0.0862573	0.764628	-1.30782
1425231_a_at	BC006587	Mm.1504	NM_009557	ENSMUSG00000051351	zinc finger protein 46	Zfp46	22704	0.0862617	0.798117	-1.25295
1448933_at	NM_053142	Mm.87553	NM_053142	ENSMUSG00000046387	protocadherin beta 17	Pcdhb17	93888	0.0863166	0.741777	-1.34811
1425527_at	L06502	Mm.288642	NM_001025570 /// NM_011127 /// NM_175686	ENSMUSG00000026586	paired related homeobox 1	Prrx1	18933	0.08632	0.760027	-1.31574
1452046_a_at	BG071790	Mm.280784	NM_013636	ENSMUSG00000004455	protein phosphatase 1, catalytic subunit, gamma isoform	Ppp1cc	19047	0.086322	0.807868	-1.23783
1433442_at	BG064945	Mm.260601	NM_172871	ENSMUSG00000070923	kelch-like 9 (Drosophila)	Klhl9	242521	0.0863564	1.31134	1.31134
1454106_a_at	AK017941	Mm.17537	NM_028868	ENSMUSG00000024560	CXXC finger 1 (PHD domain)	Cxxc1	74322	0.0863676	0.706031	-1.41637
1425439_a_at	BC011108	Mm.272633	NM_001037493 /// NM_027868	ENSMUSG00000030089	solute carrier family 41, member 3	Slc41a3	71699	0.0865481	0.76577	-1.30587
1418145_at	NM_018783	Mm.478299	NM_018783	ENSMUSG00000029345	tuftelin interacting protein 11	Tfip11	54723	0.0866175	0.768946	-1.30048
1433656_a_at	BF021177	Mm.88512	NM_153547	ENSMUSG00000042354	guanine nucleotide binding protein-like 3 (nucleolar)	Gnl3	30877	0.0866409	1.30488	1.30488
1418524_at	NM_023662	Mm.117896	NM_023662	ENSMUSG00000031592	pericentriolar material 1	Pcm1	18536	0.086645	1.41054	1.41054
1426921_at	AV309591	Mm.329022	NM_013854	ENSMUSG00000038762	ATP-binding cassette, sub-family F (GCN20), member 1	Abcf1	224742	0.0866571	0.791077	-1.2641
1460336_at	BB745167	Mm.259072	NM_008904 /// NR_027710	ENSMUSG00000029167	peroxisome proliferative activated receptor, gamma, coactivator 1 alpha	Ppargc1a	19017	0.0867275	0.735342	-1.35991
1421448_at	NM_019994	Mm.292180	NM_001003719 /// NM_001112714 /// NM_019994	ENSMUSG00000021027	Ral GTPase activating protein, alpha subunit 1	Ralgapa1	56784	0.086872	0.756811	-1.32133
1415926_at	NM_053074	---	NM_053074	ENSMUSG00000043858	nucleoporin 62	Nup62	18226	0.0868726	1.29971	1.29971
1422866_at	NM_007731	Mm.300931	NM_007731	ENSMUSG00000058806	collagen, type XIII, alpha 1	Col13a1	12817	0.0870471	0.766134	-1.30525
1449169_at	NM_008216	Mm.5148	NM_008216	ENSMUSG00000022367	hyaluronan synthase 2	Has2	15117	0.0870581	1.3288	1.3288
1419917_s_at	AW545765	Mm.296043	NM_025698	ENSMUSG00000033184	transmembrane emp24 protein transport domain containing 7	Tmed7	66676	0.0870936	1.32814	1.32814
1448881_at	NM_017370	Mm.26730	NM_017370	ENSMUSG00000031722	haptoglobin	Hp	15439	0.0872348	1.99677	1.99677
1424473_at	BC002306	Mm.288730	NM_145632	ENSMUSG00000021018	polymerase (RNA) II (DNA directed) polypeptide H	Polr2h	245841	0.087257	1.28458	1.28458
1420416_at	NM_009152	Mm.372039	NM_009152	ENSMUSG00000028883	sema domain, immunoglobulin domain (Ig), short basic domain, secreted, (semaphorin) 3A	Sema3a	20346	0.0874644	0.753815	-1.32658
1424435_a_at	U01023	Mm.4505	NM_010256	ENSMUSG00000022962	phosphoribosylglycinamide formyltransferase	Gart	14450	0.0874706	0.7873	-1.27016
1448730_at	NM_007753	Mm.1135	NM_007753	ENSMUSG00000001865	carboxypeptidase A3, mast cell	Cpa3	12873	0.0875543	1.48328	1.48328
1417812_a_at	NM_008484	Mm.435441	NM_008484	ENSMUSG00000026639	laminin, beta 3	Lamb3	16780	0.0877233	0.787519	-1.26981
1417166_at	NM_133948	Mm.105331	NM_133948	ENSMUSG00000028484	PC4 and SFRS1 interacting protein 1	Psip1	101739	0.0877599	1.31443	1.31443
1420011_s_at	C77390	Mm.469937	NM_013842	ENSMUSG00000020484	X-box binding protein 1	Xbp1	22433	0.0878626	1.29925	1.29925
1417355_at	AB003040	Mm.389800	NM_008817	ENSMUSG00000002265	paternally expressed 3	Peg3	18616	0.0880343	1.32075	1.32075
1427529_at	Y17709	Mm.6256	NM_010246	ENSMUSG00000049551	frizzled homolog 9 (Drosophila)	Fzd9	14371	0.0880955	0.776827	-1.28729
1459912_at	BF450398	Mm.19073	NM_008696	ENSMUSG00000026074	mitogen-activated protein kinase kinase kinase kinase 4	Map4k4	26921	0.0881462	1.21775	1.21775
1423293_at	BM244983	Mm.180734	NM_001164223 /// NM_026653	ENSMUSG00000000751	replication protein A1	Rpa1	68275	0.0881514	0.778628	-1.28431
1436839_at	BB174749	Mm.341352	NM_001162903	---	RIKEN cDNA 2010109K11 gene	2010109K11Rik	72123	0.0882373	1.37489	1.37489
1451090_a_at	BC006682	Mm.218851	NM_012010	ENSMUSG00000035150	eukaryotic translation initiation factor 2, subunit 3, structural gene X-linked	Eif2s3x	26905	0.0882629	1.27784	1.27784
1426721_s_at	BB707122	Mm.246398	NM_178892	ENSMUSG00000034640	TCDD-inducible poly(ADP-ribose) polymerase	Tiparp	99929	0.088316	1.27413	1.27413
1419339_at	NM_016720	Mm.103703	NM_016720	ENSMUSG00000035239	neuraminidase 3	Neu3	50877	0.0883786	0.755733	-1.32322
1423234_at	AK011026	Mm.270632	NM_080554	ENSMUSG00000026869	proteasome (prosome, macropain) 26S subunit, non-ATPase, 5	Psmd5	66998	0.0886534	1.26287	1.26287
1452050_at	BG071931	Mm.191949	NM_177343	ENSMUSG00000039145	calcium/calmodulin-dependent protein kinase ID	Camk1d	227541	0.088738	1.37489	1.37489
1425514_at	M60651	Mm.259333	NM_001024955 /// NM_001077495	ENSMUSG00000041417	phosphatidylinositol 3-kinase, regulatory subunit, polypeptide 1 (p85 alpha)	Pik3r1	18708	0.0887488	1.38628	1.38628
1428538_s_at	BI328146	Mm.28231	NM_027852	ENSMUSG00000009281	retinoic acid receptor responder (tazarotene induced) 2	Rarres2	71660	0.0888609	1.4067	1.4067
1415778_at	NM_019768	Mm.27218	NM_001168225 /// NM_001168226 /// NM_001168227 /// NM_001168228 /// NM_001168229 /// NM_001168230 /// NM_019768	ENSMUSG00000031422	mortality factor 4 like 2	Morf4l2	56397	0.0889769	1.2619	1.2619
1418112_at	BC016219	Mm.208946	NM_026154	ENSMUSG00000001445	mitochondrial ribosomal protein L10	Mrpl10	107732	0.088981	0.784701	-1.27437
1450714_at	BE626090	Mm.250214	NM_001102458 /// NM_018745	ENSMUSG00000037458	antizyme inhibitor 1	Azin1	54375	0.0890809	1.37027	1.37027
1433447_x_at	AI607417	Mm.296985	NM_009837	ENSMUSG00000007739	chaperonin containing Tcp1, subunit 4 (delta)	Cct4	12464	0.0891186	1.3586	1.3586
1421433_at	NM_030708	Mm.41522	NM_030708	ENSMUSG00000025255	zinc finger homeodomain 4	Zfhx4	80892	0.0892459	0.74374	-1.34456
1448635_at	NM_008017	Mm.2999	NM_008017	ENSMUSG00000028312	structural maintenance of chromosomes 2	Smc2	14211	0.0892553	1.45672	1.45672
1422047_at	NM_009868	Mm.21767	NM_009868	ENSMUSG00000031871	cadherin 5	Cdh5	12562	0.0892796	0.776574	-1.28771
1424205_at	BI661719	Mm.246803	NM_053124	ENSMUSG00000031715	SWI/SNF related, matrix associated, actin dependent regulator of chromatin, subfamily a, member 5	Smarca5	93762	0.0896389	1.27328	1.27328
1423987_at	BC005775	Mm.109930	NM_139291	ENSMUSG00000066149	cell division cycle 26	Cdc26	66440	0.0896665	1.26327	1.26327
1451648_a_at	BC022108	Mm.439666	NM_008035	ENSMUSG00000032725	folate receptor 2 (fetal)	Folr2	14276	0.0898024	1.45146	1.45146
1421571_a_at	NM_010741	Mm.1583	NM_001099217 /// NM_010741	ENSMUSG00000079018	lymphocyte antigen 6 complex, locus C1 /// lymphocyte antigen 6 complex, locus C2	Ly6c1 /// Ly6c2	100041546 /// 17067	0.0900681	1.25649	1.25649
1423711_at	BC018422	Mm.5390	NM_027175	ENSMUSG00000027305	NADH dehydrogenase (ubiquinone) 1 alpha subcomplex, assembly factor 1	Ndufaf1	69702	0.09022	0.798195	-1.25283
1437917_at	BG066910	---	---	---	RIKEN cDNA D530037H12 gene	D530037H12Rik	96893	0.0902869	0.762751	-1.31104
1415963_at	NM_019868	Mm.315909	NM_019868	ENSMUSG00000045427	heterogeneous nuclear ribonucleoprotein H2	Hnrnph2	56258	0.0902993	1.34521	1.34521
1425936_a_at	BC012275	Mm.130422	NM_146033	ENSMUSG00000036188	ankyrin repeat and MYND domain containing 2	Ankmy2	217473	0.0906145	0.76505	-1.3071
1417530_a_at	BI661964	Mm.303071	NM_012058	ENSMUSG00000026511	signal recognition particle 9	Srp9	27058	0.0906417	1.24986	1.24986
1449398_at	NM_025425	Mm.46198	NM_001163945 /// NM_025425	ENSMUSG00000002500	ribosomal protein L3-like	Rpl3l	66211	0.0906544	0.81002	-1.23454
1431062_a_at	AK010695	Mm.265512	NM_009148	ENSMUSG00000029763	exocyst complex component 4	Exoc4	20336	0.0907177	0.758985	-1.31755
1423775_s_at	BC005475	Mm.227274	NM_145150	ENSMUSG00000038943	protein regulator of cytokinesis 1	Prc1	233406	0.0907455	1.32984	1.32984
1437772_s_at	BB225704	---	NM_024243	ENSMUSG00000028673	fucosidase, alpha-L- 1, tissue	Fuca1	71665	0.0907983	0.755138	-1.32426
1418685_at	NM_054096	Mm.23987	NM_001177845 /// NM_001177846 /// NM_001177847 /// NM_054096	ENSMUSG00000032041	toll-interleukin 1 receptor (TIR) domain-containing adaptor protein	Tirap	117149	0.0908285	1.31845	1.31845
1419376_at	BC027250	Mm.291809	NM_026271	ENSMUSG00000074971	fin bud initiation factor homolog (zebrafish)	Fibin	67606	0.0908447	1.58363	1.58363
1449546_a_at	NM_133358	Mm.479641	NM_133358	ENSMUSG00000066880	zinc finger protein 617	Zfp617	170938	0.0908667	1.37262	1.37262
1422609_at	BE648432	Mm.247837	NM_001142655 /// NM_021548	ENSMUSG00000007656	cAMP-regulated phosphoprotein 19	Arpp19	59046	0.090878	1.26936	1.26936
1452605_at	AV254642	Mm.268841	NM_001001297 /// NM_177588	ENSMUSG00000048550	threonine synthase-like 1 (bacterial)	Thnsl1	208967	0.0908789	1.33289	1.33289
1455002_at	AV331223	Mm.478332	NM_011200	ENSMUSG00000026064	protein tyrosine phosphatase 4a1	Ptp4a1	19243	0.0908916	1.27996	1.27996
1449555_a_at	NM_021564	Mm.28461	NM_001083904 /// NM_001083905 /// NM_021564	ENSMUSG00000022871	fetuin beta	Fetub	59083	0.0909099	1.25017	1.25017
1419546_at	AA987147	Mm.276618	NM_025494	ENSMUSG00000022295	ATPase, H+ transporting, lysosomal V1 subunit C1	Atp6v1c1	66335	0.0909138	1.25594	1.25594
1451196_at	BC025125	Mm.277533	NM_027166	ENSMUSG00000039770	yippee-like 5 (Drosophila)	Ypel5	383295	0.0909181	1.25363	1.25363
1419489_at	BB804965	Mm.244319	NM_134096	ENSMUSG00000054863	family with sequence similarity 19, member A5	Fam19a5	106014	0.0912827	0.742554	-1.3467
1428588_a_at	BF134369	Mm.23010	NM_001031808	ENSMUSG00000036850	mitochondrial ribosomal protein L41	Mrpl41	107733	0.0912878	1.27331	1.27331
1425008_a_at	BC008167	Mm.472787	NM_001045481 /// NM_008328	ENSMUSG00000039997	interferon activated gene 203	Ifi203	15950	0.0913031	0.760533	-1.31487
1435628_x_at	AW763751	---	XM_001004574 /// XM_001004576 /// XM_001004579 /// XM_001479180 /// XM_001480210 /// XM_974872 /// XM_978412 /// XM_989008	---	cDNA sequence BC005512 /// RIKEN cDNA F630007L15 gene /// predicted gene 6958	BC005512 /// F630007L15Rik /// Gm6958	192885 /// 629242 /// 641366	0.0913166	0.819489	-1.22027
1429014_at	AI987900	Mm.458319	NM_026187 /// NM_029010	---	ankyrin repeat and zinc finger domain containing 1 /// galactosidase, beta 1-like	Ankzf1 /// Glb1l	52231 /// 74577	0.0913308	0.743312	-1.34533
1416263_at	AB045382	Mm.254839	NM_019875	ENSMUSG00000029408	ATP-binding cassette, sub-family B (MDR/TAP), member 9	Abcb9	56325	0.0913521	0.764898	-1.30736
1415810_at	BB702754	Mm.42196	NM_001111078 /// NM_001111079 /// NM_001111080 /// NM_010931	ENSMUSG00000001228	ubiquitin-like, containing PHD and RING finger domains, 1	Uhrf1	18140	0.0913855	1.37053	1.37053
1425808_a_at	AF437877	Mm.32257	NM_145136 /// NM_146386	ENSMUSG00000020542	myocardin	Myocd	214384	0.0914048	1.29733	1.29733
1422571_at	NM_011581	Mm.26688	NM_011581	---	thrombospondin 2	Thbs2	21826	0.0918152	0.724963	-1.37938
1434469_at	BM238914	Mm.34348	NM_001081164	ENSMUSG00000036990	OTU domain containing 4	Otud4	73945	0.0922448	0.749229	-1.33471
1421703_at	NM_011762	Mm.379046	NM_011762	---	zinc finger protein 59	Zfp59	22717	0.0922789	0.803418	-1.24468
1460717_at	AF042180	Mm.20445	NM_009433	ENSMUSG00000047514	testis-specific protein, Y-encoded-like 1	Tspyl1	22110	0.092283	0.767291	-1.30329
1448916_at	BC002092	Mm.268010	NM_010756	ENSMUSG00000051510	v-maf musculoaponeurotic fibrosarcoma oncogene family, protein G (avian)	Mafg	17134	0.0922925	1.27677	1.27677
1421116_a_at	NM_024226	Mm.472973	NM_024226 /// NM_194051 /// NM_194052 /// NM_194053 /// NM_194054	ENSMUSG00000020458	reticulon 4	Rtn4	68585	0.0922932	0.761943	-1.31243
1419191_at	NM_010434	Mm.257925	NM_001145824 /// NM_010434	ENSMUSG00000027177	homeodomain interacting protein kinase 3	Hipk3	15259	0.0923308	0.743844	-1.34437
1449368_at	NM_007833	Mm.56769	NM_001190451 /// NM_007833	ENSMUSG00000019929	decorin	Dcn	13179	0.0923736	1.19805	1.19805
1438629_x_at	AV166504	Mm.1568	NM_008175	ENSMUSG00000034708	granulin	Grn	14824	0.0924578	1.46359	1.46359
1451776_s_at	BC024546	Mm.181852	NM_001159900 /// NM_001159901 /// NM_175606	ENSMUSG00000059325	HOP homeobox	Hopx	74318	0.0924914	0.734884	-1.36076
1431929_a_at	AK014718	Mm.171334	NM_026343	ENSMUSG00000061455	syntaxin 17	Stx17	67727	0.0925015	0.77718	-1.2867
1417983_a_at	AV241588	Mm.390775	NM_001159351 /// NM_023585	ENSMUSG00000022674 /// ENSMUSG00000068964 /// ENSMUSG00000079224	ubiquitin-conjugating enzyme E2 variant 2	Ube2v2	70620	0.092515	1.37025	1.37025
1421411_at	BC002123	Mm.57174	NM_013831	ENSMUSG00000025429	proline-serine-threonine phosphatase-interacting protein 2	Pstpip2	19201	0.0925366	0.788751	-1.26783
1453299_a_at	AK008143	Mm.17932	NM_001123371 /// NM_013632	ENSMUSG00000021871 /// ENSMUSG00000068417	purine-nucleoside phosphorylase /// purine-nucleoside phosphorylase 2	Pnp /// Pnp2	18950 /// 667034	0.0925856	1.33983	1.33983
1415896_x_at	NM_013670	Mm.274995	NM_001082961 /// NM_001082962 /// NM_013670 /// NM_033174	ENSMUSG00000000948	small nuclear ribonucleoprotein N /// SNRPN upstream reading frame	Snrpn /// Snurf	20646 /// 84704	0.0929393	0.79733	-1.25419
1425440_x_at	BC011108	Mm.272633	NM_001037493 /// NM_027868	---	solute carrier family 41, member 3	Slc41a3	71699	0.0930895	0.754147	-1.326
1417648_s_at	NM_024225	Mm.273379	NM_024225	ENSMUSG00000027423	sorting nexin 5	Snx5	69178	0.0934634	1.26826	1.26826
1424139_at	BC011105	Mm.458171	NM_145541	ENSMUSG00000068798	RAS-related protein-1a	Rap1a	109905	0.0936723	1.26545	1.26545
1424980_s_at	BC012406	Mm.306954	NM_146104 /// NM_146134	ENSMUSG00000015750 /// ENSMUSG00000040323	anterior pharynx defective 1a homolog (C. elegans)	Aph1a	226548	0.0937086	0.786195	-1.27195
1450379_at	NM_010833	Mm.138876	NM_010833	ENSMUSG00000031207	moesin	Msn	17698	0.0938951	0.730797	-1.36837
1456222_at	BF020871	Mm.439893	NM_146193	---	BTB (POZ) domain containing 1	Btbd1	83962	0.0939439	0.729649	-1.37052
1448571_a_at	BG228815	Mm.87312	NM_022023	ENSMUSG00000062014	glia maturation factor, beta	Gmfb	63985	0.0939446	1.35957	1.35957
1429198_at	AK007661	Mm.15974	NM_175141	ENSMUSG00000044148	RIKEN cDNA 1810030O07 gene	1810030O07Rik	69155	0.0939464	0.779751	-1.28246
1418778_at	NM_025779	Mm.31056	NM_025779	ENSMUSG00000027994	coiled-coil domain containing 109B	Ccdc109b	66815	0.0939491	1.44418	1.44418
1416144_a_at	BC003745	Mm.993	NM_001042620 /// NM_007839	ENSMUSG00000029169	DEAH (Asp-Glu-Ala-His) box polypeptide 15	Dhx15	13204	0.0939602	1.3395	1.3395
1434659_at	BB514213	Mm.105343	NM_030235	ENSMUSG00000029787	AVL9 homolog (S. cerevisiase)	Avl9	78937	0.0939604	1.37097	1.37097
1449697_s_at	C79511	Mm.290414	NM_024200	ENSMUSG00000027668	mitofusin 1	Mfn1	67414	0.0939611	0.751472	-1.33072
1455284_x_at	AV134325	Mm.37613	NM_001111025 /// NM_024464	ENSMUSG00000023791	phosphatidylinositol glycan anchor biosynthesis, class X	Pigx	72084	0.0939736	1.3894	1.3894
1416465_a_at	BB037317	Mm.266767	NM_013933	ENSMUSG00000024091	vesicle-associated membrane protein, associated protein A	Vapa	30960	0.0939881	1.30708	1.30708
1448173_a_at	NM_011624	Mm.326089	NM_011624	ENSMUSG00000022779	topoisomerase (DNA) III beta	Top3b	21976	0.0939925	0.759591	-1.3165
1449282_at	BC027102	Mm.287166	NM_021476	ENSMUSG00000052821	cysteinyl leukotriene receptor 1	Cysltr1	58861	0.093996	1.30191	1.30191
1456386_at	BB203348	Mm.436917	---	---	---	---	---	0.0939961	0.733179	-1.36392
1424557_at	BC024496	Mm.52356	NM_145453	ENSMUSG00000021621	zinc finger, CCHC domain containing 9	Zcchc9	69085	0.0940337	1.28366	1.28366
1416199_at	NM_010631	Mm.378951	NM_001145831 /// NM_001145832 /// NM_010631	ENSMUSG00000031788	kinesin family member C3	Kifc3	16582	0.0941103	0.763691	-1.30943
1419874_x_at	AA419994	Mm.457803	NM_001033324	ENSMUSG00000066687	zinc finger and BTB domain containing 16	Zbtb16	235320	0.0941202	1.32673	1.32673
1427065_at	AJ404329	Mm.29950	NM_025757	ENSMUSG00000018415	RIKEN cDNA 4933439F18 gene	4933439F18Rik	66771	0.0942444	0.756842	-1.32128
1449351_s_at	NM_019971	Mm.331089	NM_019971	ENSMUSG00000028019	platelet-derived growth factor, C polypeptide	Pdgfc	54635	0.0942666	1.29212	1.29212
1425106_a_at	BC003450	Mm.38433	NM_001164314 /// NM_001164488 /// NM_011710	ENSMUSG00000021266	tryptophanyl-tRNA synthetase	Wars	22375	0.0943129	0.738611	-1.35389
1426438_at	AA210261	Mm.446787	NM_012008	---	DEAD (Asp-Glu-Ala-Asp) box polypeptide 3, Y-linked	Ddx3y	26900	0.0943812	1.34781	1.34781
1448468_a_at	AF033003	Mm.316402	NM_010597	ENSMUSG00000027827	potassium voltage-gated channel, shaker-related subfamily, beta member 1	Kcnab1	16497	0.0943951	0.602368	-1.66011
1450244_a_at	NM_009006	Mm.25860	NM_009006	ENSMUSG00000024948	mitogen-activated protein kinase kinase kinase kinase 2	Map4k2	26412	0.0944097	0.744227	-1.34368
1449120_a_at	NM_023662	Mm.117896	NM_023662	ENSMUSG00000031592	pericentriolar material 1	Pcm1	18536	0.094427	1.66924	1.66924
1428354_at	BM206907	Mm.209750	NM_001080932	ENSMUSG00000039275	forkhead box K2	Foxk2	68837	0.0944318	0.75219	-1.32945
1437515_at	BM250725	Mm.88796	NM_001045532 /// NM_011118 /// NM_011954 /// NM_031191 /// NM_181852 /// XM_001473551 /// XM_904245	ENSMUSG00000055360 /// ENSMUSG00000056457 /// ENSMUSG00000062551 /// ENSMUSG00000079092	predicted gene 7040 /// Prolactin family 2, subfamily c, member 1 /// prolactin family 2, subfamily c, member 2 /// prolactin family 2, subfamily c, member 3 /// prolactin family 2, subfamily c, member 4 /// prolactin family 2, subfamily c, member 5	Gm7040 /// Prl2c1 /// Prl2c2 /// Prl2c3 /// Prl2c4 /// Prl2c5	107849 /// 18811 /// 18812 /// 26421 /// 630663 /// 666317	0.0944453	0.858143	-1.16531
1448681_at	NM_133836	Mm.200196	NM_008358 /// NM_133836	ENSMUSG00000023206	interleukin 15 receptor, alpha chain	Il15ra	16169	0.0944459	0.780029	-1.282
1426456_a_at	BG065828	Mm.6370	NM_001164167 /// NM_001164168 /// NM_001164169 /// NM_001164170 /// NM_008602	ENSMUSG00000025423	protein inhibitor of activated STAT 2	Pias2	17344	0.0944598	0.783228	-1.27677
1426800_at	BM214169	Mm.260376	NM_173413	ENSMUSG00000036943	RAB8B, member RAS oncogene family	Rab8b	235442	0.0944639	0.726536	-1.37639
1434230_at	BG094331	Mm.123211	NM_011130	ENSMUSG00000031536	polymerase (DNA directed), beta	Polb	18970	0.0944752	1.26702	1.26702
1448669_at	AK004853	Mm.55143	NM_015814	ENSMUSG00000030772	dickkopf homolog 3 (Xenopus laevis)	Dkk3	50781	0.0944828	0.706835	-1.41476
1427695_a_at	X56230	Mm.245261	NM_011137 /// NM_198932 /// NM_198933 /// NM_198934	ENSMUSG00000026565	POU domain, class 2, transcription factor 1	Pou2f1	18986	0.0945147	0.728555	-1.37258
1434054_at	BB342453	Mm.268010	NM_010756	ENSMUSG00000051510	v-maf musculoaponeurotic fibrosarcoma oncogene family, protein G (avian)	Mafg	17134	0.0946638	1.40667	1.40667
1423890_x_at	BC027319	Mm.4550	NM_009721	ENSMUSG00000026576	ATPase, Na+/K+ transporting, beta 1 polypeptide	Atp1b1	11931	0.0947662	0.743721	-1.34459
1433538_at	AV222191	Mm.206250	NM_183195	ENSMUSG00000044345	MARVEL (membrane-associating) domain containing 1	Marveld1	277010	0.0948925	0.741286	-1.34901
1419766_at	NM_010831	Mm.290941	NM_010831	ENSMUSG00000024042	salt inducible kinase 1	Sik1	17691	0.0949058	1.36856	1.36856
1438318_x_at	BB559925	Mm.21214	NM_026890	ENSMUSG00000022204	neuroguidin, EIF4E binding protein	Ngdn	68966	0.0949108	1.29188	1.29188
1433541_a_at	BI408204	Mm.25610	NM_001165983 /// NM_001165984 /// NM_001165985 /// NM_001165986 /// NM_001165987 /// NM_001165988 /// NM_028475 /// NM_153489	ENSMUSG00000042520	ubiquitin associated protein 2-like	Ubap2l	74383	0.0949118	0.771879	-1.29554
1424124_at	BC026425	Mm.291758	NM_029730	ENSMUSG00000061778	motile sperm domain containing 2	Mospd2	76763	0.0949329	1.38395	1.38395
1460292_a_at	NM_053123	Mm.229151	NM_053123	ENSMUSG00000031099	SWI/SNF related, matrix associated, actin dependent regulator of chromatin, subfamily a, member 1	Smarca1	93761	0.0950256	1.32638	1.32638
1417786_a_at	BC003838	Mm.274366	NM_026446	ENSMUSG00000002458	regulator of G-protein signaling 19	Rgs19	56470	0.0950503	1.34371	1.34371
1420747_at	NM_012022	Mm.439757	XR_035714	---	per-pentamer repeat gene	Ppnr	26930	0.0950742	0.733405	-1.3635
1426934_at	BC013565	Mm.297971	NM_001163592 /// NM_173390	ENSMUSG00000039835	NHS-like 1	Nhsl1	215819	0.0950897	0.696168	-1.43644
1456746_a_at	BB334959	Mm.283879	NM_138309	ENSMUSG00000035776	CD99 antigen-like 2	Cd99l2	171486	0.0952628	1.3089	1.3089
1449583_at	NM_053145	Mm.172449	NM_053145	---	protocadherin beta 20	Pcdhb20	93891	0.0952669	0.769975	-1.29874
1424733_at	AF177211	Mm.447969	NM_001008497 /// NM_133200	ENSMUSG00000036381	purinergic receptor P2Y, G-protein coupled, 14	P2ry14	140795	0.0952709	1.30328	1.30328
1424278_a_at	BC004702	Mm.8552	NM_001012273 /// NM_009689	ENSMUSG00000017716	baculoviral IAP repeat-containing 5	Birc5	11799	0.0952751	1.46676	1.46676
1455927_x_at	AV216677	Mm.4467	NM_026330	---	Non-SMC element 1 homolog (S. cerevisiae)	Nsmce1	67711	0.0953602	1.28995	1.28995
1415806_at	NM_008872	Mm.154660	NM_008872	ENSMUSG00000031538	plasminogen activator, tissue	Plat	18791	0.0954249	1.37003	1.37003
1439268_x_at	BB032885	Mm.289992	NM_008388	ENSMUSG00000022336	eukaryotic translation initiation factor 3, subunit E	Eif3e	16341	0.0954788	1.31446	1.31446
1415755_a_at	BC019372	Mm.360108	NM_023230	ENSMUSG00000027694 /// ENSMUSG00000078923 /// ENSMUSG00000089739	ubiquitin-conjugating enzyme E2 variant 1	Ube2v1	66589	0.0955473	0.799026	-1.25152
1450253_a_at	U11548	Mm.28587	NM_011948	ENSMUSG00000014426	mitogen-activated protein kinase kinase kinase 4	Map3k4	26407	0.0955962	0.747556	-1.33769
1433613_at	BB795106	Mm.255044	NM_145962	ENSMUSG00000018846	pantothenate kinase 3	Pank3	211347	0.0956465	1.26979	1.26979
1438686_at	BB531220	Mm.260256	NM_001005331 /// NM_145941	ENSMUSG00000045983	eukaryotic translation initiation factor 4, gamma 1	Eif4g1	208643	0.0956873	0.716002	-1.39664
1437243_at	AV349520	Mm.383401	NM_178882	ENSMUSG00000073609	D-2-hydroxyglutarate dehydrogenase	D2hgdh	98314	0.0957096	0.768614	-1.30104
1418768_at	BC025160	Mm.274285	NM_133752	ENSMUSG00000038084	optic atrophy 1 homolog (human)	Opa1	74143	0.0957276	0.774223	-1.29162
1451019_at	AK017474	Mm.29561	NM_019861	ENSMUSG00000083282	cathepsin F	Ctsf	56464	0.0957522	0.765208	-1.30683
1417325_at	NM_009771	Mm.119717	NM_001037758 /// NM_009771	ENSMUSG00000025217	beta-transducin repeat containing protein	Btrc	12234	0.0957644	0.759509	-1.31664
1416125_at	U16959	Mm.276405	NM_010220	ENSMUSG00000024222	FK506 binding protein 5	Fkbp5	14229	0.095783	1.46869	1.46869
1420889_at	BB129992	Mm.284033	NM_008222	ENSMUSG00000031352	holocytochrome c synthetase	Hccs	15159	0.0957897	0.758196	-1.31892
1425582_a_at	AB034693	Mm.27343	NM_001163522 /// NM_016885	ENSMUSG00000054690	endomucin	Emcn	59308	0.0958274	0.758763	-1.31793
1422847_a_at	AF251036	Mm.2314	NM_011103	ENSMUSG00000021948	protein kinase C, delta	Prkcd	18753	0.0958339	1.36212	1.36212
1448129_at	NM_026369	Mm.288974	NM_026369	ENSMUSG00000008475	actin related protein 2/3 complex, subunit 5	Arpc5	67771	0.0958913	1.29692	1.29692
1419381_at	NM_020584	Mm.213064	NM_020584	---	telomeric repeat binding factor 2, interacting protein	Terf2ip	57321	0.0959119	1.34934	1.34934
1449226_at	NM_010430	Mm.57250	NM_001098203 /// NM_010430	ENSMUSG00000043099	hypermethylated in cancer 1	Hic1	15248	0.0960303	0.747881	-1.33711
1421977_at	AF153199	Mm.131266	NM_001164197 /// NM_021412	ENSMUSG00000025355	matrix metallopeptidase 19	Mmp19	58223	0.0960664	1.35711	1.35711
1438172_x_at	BB091183	Mm.274160	NM_027698	ENSMUSG00000030929	exoribonuclease 2	Eri2	71151	0.0961645	1.40862	1.40862
1436761_s_at	BB461323	Mm.477813	NM_001143776 /// NM_001143777 /// NM_024244	ENSMUSG00000043259	family with sequence similarity 13, member C	Fam13c	71721	0.0964919	1.52168	1.52168
1415695_at	BC005762	Mm.121265	NM_011965	ENSMUSG00000030751	proteasome (prosome, macropain) subunit, alpha type 1	Psma1	26440	0.0968577	1.28479	1.28479
1421964_at	NM_008716	Mm.439741	NM_008716	ENSMUSG00000038146	Notch gene homolog 3 (Drosophila)	Notch3	18131	0.0971067	0.760482	-1.31496
1421876_at	BC024514	Mm.68933	NM_001163671 /// NM_001163672 /// NM_016961 /// NM_207692	ENSMUSG00000020366	mitogen-activated protein kinase 9	Mapk9	26420	0.097179	0.760996	-1.31407
1416328_a_at	NM_025272	Mm.22602	NM_025272	ENSMUSG00000015575	ATPase, H+ transporting, lysosomal V0 subunit E	Atp6v0e	11974	0.0978999	1.28001	1.28001
1456193_x_at	AV116973	Mm.359573	NM_001037741 /// NM_008162	ENSMUSG00000075706 /// ENSMUSG00000078449	glutathione peroxidase 4	Gpx4	625249	0.0979529	1.22028	1.22028
1416776_at	NM_016669	Mm.9114	NM_016669	ENSMUSG00000030905	crystallin, mu	Crym	12971	0.0979561	0.716928	-1.39484
1423760_at	M27130	Mm.423621	NM_001039150 /// NM_001039151 /// NM_001177785 /// NM_001177786 /// NM_001177787 /// NM_009851	ENSMUSG00000005087	CD44 antigen	Cd44	12505	0.0980435	1.37589	1.37589
1417620_at	NM_009008	Mm.1972	NM_009008	ENSMUSG00000033220	RAS-related C3 botulinum substrate 2	Rac2	19354	0.0984487	1.35456	1.35456
1421998_at	NM_023141	Mm.206737	NM_023141	ENSMUSG00000060519	torsin family 3, member A	Tor3a	30935	0.0985313	1.36931	1.36931
1421917_at	AW537708	Mm.221403	NM_001083316 /// NM_011058	ENSMUSG00000029231	platelet derived growth factor receptor, alpha polypeptide	Pdgfra	18595	0.0986833	1.34148	1.34148
1416214_at	BC013094	Mm.1500	NM_008565	ENSMUSG00000022673	minichromosome maintenance deficient 4 homolog (S. cerevisiae)	Mcm4	17217	0.0987117	1.28898	1.28898
1434356_a_at	AA200355	Mm.208883	NM_011967	ENSMUSG00000050490 /// ENSMUSG00000068749	proteasome (prosome, macropain) subunit, alpha type 5	Psma5	26442	0.0987176	1.32502	1.32502
1422279_at	NM_010244	Mm.422607	NM_010244	ENSMUSG00000070583	Friend virus susceptibility 1	Fv1	14349	0.0987353	0.758879	-1.31773
1452345_at	AF237628	Mm.332941	NM_053098	---	leiomodin 2 (cardiac)	Lmod2	93677	0.0987767	1.5498	1.5498
1425806_a_at	BC012286	Mm.26212	NM_025315	ENSMUSG00000030291	mediator complex subunit 21	Med21	108098	0.0988467	1.27584	1.27584
1448260_at	NM_011670	Mm.29807	NM_011670	ENSMUSG00000029223	ubiquitin carboxy-terminal hydrolase L1	Uchl1	22223	0.0988555	1.38502	1.38502
1437325_x_at	BB251523	Mm.233117	NM_019698 /// NM_153554	ENSMUSG00000025007	aldehyde dehydrogenase 18 family, member A1	Aldh18a1	56454	0.098885	1.31613	1.31613
1436064_x_at	AV004977	Mm.16775	NM_011297 /// NM_207634 /// NM_207635	ENSMUSG00000025290 /// ENSMUSG00000081049	ribosomal protein S24	Rps24	20088	0.0989076	1.16407	1.16407
1451545_at	BC005670	Mm.35168	NM_172605	ENSMUSG00000022019	tudor domain containing 3	Tdrd3	219249	0.0990703	1.28553	1.28553
1426656_at	BM118729	Mm.279287	NM_133858 /// NM_199475	ENSMUSG00000038712	family with sequence similarity 63, member A	Fam63a	75007	0.0990729	1.28798	1.28798
1418537_at	NM_026158	Mm.41385	NM_026158	ENSMUSG00000052605	isochorismatase domain containing 2b	Isoc2b	67441	0.099096	0.750028	-1.33328
1434820_s_at	AV209892	Mm.10091	NM_001039390 /// NM_001039391 /// NM_001164053 /// NM_001164055 /// NM_011106	ENSMUSG00000035268	protein kinase inhibitor, gamma	Pkig	18769	0.099111	1.35847	1.35847
1427888_a_at	AK011566	Mm.204969	NM_001076554 /// NM_001177667 /// NM_001177668	ENSMUSG00000057738	spectrin alpha 2	Spna2	20740	0.0991198	0.767736	-1.30253
1427514_at	BC019591	---	XM_888832	---	hypothetical protein LOC624295	LOC624295	624295	0.0996069	0.742545	-1.34672
1431056_a_at	AK017272	Mm.1514	NM_008509	ENSMUSG00000015568	lipoprotein lipase	Lpl	16956	0.0996554	0.798392	-1.25252
1439456_x_at	BB560955	Mm.25148	NM_027439	ENSMUSG00000031007	ATPase, H+ transporting, lysosomal accessory protein 2	Atp6ap2	70495	0.0997702	1.27437	1.27437
1416212_at	NM_010760	Mm.808	NM_010760	ENSMUSG00000028609	mago-nashi homolog, proliferation-associated (Drosophila)	Magoh	17149	0.0998647	1.25906	1.25906
1416441_at	BB468025	Mm.158251	NM_018755 /// NM_176073	ENSMUSG00000039007	plasma glutamate carboxypeptidase	Pgcp	54381	0.0999459	1.34608	1.34608
1424997_at	BC025219	Mm.288714	NM_172276	ENSMUSG00000029439	splicing factor, suppressor of white-apricot homolog (Drosophila)	Sfswap	231769	0.100224	0.755595	-1.32346
1424426_at	BG075139	Mm.28500	NM_024433	ENSMUSG00000062937	methylthioadenosine phosphorylase	Mtap	66902	0.100264	0.769087	-1.30024
1418086_at	NM_026731	Mm.2343	NM_026731	ENSMUSG00000037166	protein phosphatase 1, regulatory (inhibitor) subunit 14A	Ppp1r14a	68458	0.100583	0.747297	-1.33816
1434971_x_at	AV216669	Mm.182927	NM_001177658 /// NM_025300 /// NR_033530	ENSMUSG00000033845	mitochondrial ribosomal protein L15	Mrpl15	27395	0.100785	0.756806	-1.32134
1433531_at	BQ174545	Mm.391337	NM_001033600 /// NM_019477 /// NM_207625	ENSMUSG00000031278	acyl-CoA synthetase long-chain family member 4	Acsl4	50790	0.10081	1.42831	1.42831
1431506_s_at	AK008394	Mm.371613	NM_001110129 /// NM_001110130 /// NM_028677	ENSMUSG00000033036 /// ENSMUSG00000060288 /// ENSMUSG00000082045	peptidyl prolyl isomerase H	Ppih	66101	0.101058	1.30397	1.30397
1423188_a_at	BI456243	Mm.478828	NM_133937	ENSMUSG00000033940	RIKEN cDNA 6720456B07 gene	6720456B07Rik	101314	0.101067	1.21956	1.21956
1428132_at	AK008084	Mm.28189	NM_001038708 /// NM_172395	ENSMUSG00000046722	CDC42 small effector 1	Cdc42se1	57912	0.101153	1.334	1.334
1417025_at	NM_010382	Mm.22564	NM_010382	ENSMUSG00000060586	histocompatibility 2, class II antigen E beta	H2-Eb1	14969	0.10117	1.41593	1.41593
1425268_a_at	BB752266	Mm.158962	NM_001032413 /// NM_001032414 /// NM_028460 /// NM_152799	ENSMUSG00000028073	platelet endothelial aggregation receptor 1	Pear1	73182	0.101172	0.731869	-1.36636
1452202_at	BG069616	Mm.247564	NM_001008548 /// NM_001143848 /// NM_001143849 /// NR_026574	ENSMUSG00000030653	phosphodiesterase 2A, cGMP-stimulated	Pde2a	207728	0.101257	0.754107	-1.32607
1419674_a_at	NM_007876	Mm.20388	NM_007876	ENSMUSG00000019278	dipeptidase 1 (renal)	Dpep1	13479	0.101263	1.34748	1.34748
1423095_s_at	AV156594	Mm.290085	NM_021449 /// NM_175357	ENSMUSG00000005362	cereblon	Crbn	58799	0.101443	1.29125	1.29125
1454967_at	BM246522	Mm.275414	NM_029870	ENSMUSG00000048249	RIKEN cDNA A930001N09 gene	A930001N09Rik	77128	0.101445	1.37272	1.37272
1424616_s_at	BG063931	Mm.302013	NM_145583	ENSMUSG00000030990	post-GPI attachment to proteins 2	Pgap2	233575	0.101452	1.32836	1.32836
1448350_at	NM_133768	Mm.23869	NM_133768	ENSMUSG00000025533	argininosuccinate lyase	Asl	109900	0.101466	0.773521	-1.29279
1423173_at	BB147418	Mm.274308	NM_019632	ENSMUSG00000027438	N-ethylmaleimide sensitive fusion protein attachment protein beta	Napb	17957	0.10178	1.40729	1.40729
1449037_at	AI467599	Mm.5244	NM_001110850 /// NM_001110851 /// NM_001110852 /// NM_001110853 /// NM_001110854 /// NM_001110855 /// NM_001110856 /// NM_001110857 /// NM_001110858 /// NM_001110859 /// NM_013498	ENSMUSG00000063889	cAMP responsive element modulator	Crem	12916	0.101873	1.30767	1.30767
1456516_x_at	BB113567	Mm.27969	NM_133806 /// XM_917484	ENSMUSG00000026670	UDP-N-acetylhexosamine pyrophosphorylase-like /// UDP-N-acetylglucosamine pyrophosphorylase 1	LOC640502 /// Uap1	107652 /// 640502	0.102389	1.35149	1.35149
1418629_a_at	NM_011317	Mm.8256	NM_011317	ENSMUSG00000028790	KH domain containing, RNA binding, signal transduction associated 1	Khdrbs1	20218	0.102585	0.78913	-1.26722
1428689_at	BF466063	Mm.71514	NM_027912	ENSMUSG00000020087	trypsin domain containing 1	Tysnd1	71767	0.102589	0.78053	-1.28118
1450399_at	L42177	Mm.998	NM_008943	ENSMUSG00000019969	presenilin 1	Psen1	19164	0.102593	0.784926	-1.274
1426918_at	BM120341	Mm.263396	NM_010578	ENSMUSG00000025809	integrin beta 1 (fibronectin receptor beta)	Itgb1	16412	0.102612	1.26589	1.26589
1416300_a_at	NM_133668	Mm.298	NM_133668	ENSMUSG00000061904	solute carrier family 25 (mitochondrial carrier, phosphate carrier), member 3	Slc25a3	18674	0.102667	0.862788	-1.15903
1427620_at	BC026469	Mm.329076	NM_001081335	---	cullin 9	Cul9	78309	0.102835	0.778447	-1.28461
1424697_at	BC020149	Mm.29019	NM_026981	ENSMUSG00000023330	DTW domain containing 1	Dtwd1	69185	0.102944	1.32769	1.32769
1416065_a_at	NM_133971	Mm.12459	NM_001167967 /// NM_133971 /// NR_030779 /// NR_030780 /// NR_030781	ENSMUSG00000031508	ankyrin repeat domain 10	Ankrd10	102334	0.102991	1.39991	1.39991
1423773_at	BC016083	Mm.57286	NM_001122963 /// NM_028487	ENSMUSG00000032745	GC-rich promoter binding protein 1	Gpbp1	73274	0.103266	1.27003	1.27003
1448602_at	NM_011224	Mm.27806	NM_011224	ENSMUSG00000032648	muscle glycogen phosphorylase	Pygm	19309	0.103293	0.892542	-1.1204
1417205_at	AJ278133	Mm.181880	NM_025841	ENSMUSG00000079111	KDEL (Lys-Asp-Glu-Leu) endoplasmic reticulum protein retention receptor 2	Kdelr2	66913	0.103356	0.741841	-1.348
1452389_at	L24495	Mm.367714	NM_001033126 /// NM_001042564	ENSMUSG00000030336	CD27 antigen	Cd27	21940	0.103384	1.33526	1.33526
1425390_at	BC019976	Mm.282162	NM_013925	ENSMUSG00000031949	adenosine deaminase, tRNA-specific 1	Adat1	30947	0.103429	0.781647	-1.27935
1425193_at	BC026578	Mm.269928	NM_023220	ENSMUSG00000027366	RIKEN cDNA 2010106G01 gene	2010106G01Rik	66552	0.1035	1.28454	1.28454
1423976_at	BC020029	Mm.212157	NM_026273	ENSMUSG00000059920	RIKEN cDNA 4930453N24 gene	4930453N24Rik	67609	0.10373	1.23367	1.23367
1448152_at	NM_010514	Mm.3862	NM_001122736 /// NM_001122737 /// NM_010514	ENSMUSG00000048583	insulin-like growth factor 2	Igf2	16002	0.10373	0.768079	-1.30195
1420297_at	T25607	---	---	---	---	---	---	0.103751	0.834567	-1.19823
1422849_a_at	AV028400	Mm.7723	NM_019402	ENSMUSG00000022194	poly(A) binding protein, nuclear 1	Pabpn1	54196	0.103976	0.800185	-1.24971
1418545_at	NM_031877	Mm.41353	NM_031877	ENSMUSG00000019831	WASP family 1	Wasf1	83767	0.103993	0.802451	-1.24618
1426265_x_at	AV336908	Mm.285076	NM_145614	ENSMUSG00000000168	dihydrolipoamide S-acetyltransferase (E2 component of pyruvate dehydrogenase complex)	Dlat	235339	0.103996	0.795906	-1.25643
1454647_at	BQ031255	Mm.41274	NM_175324	ENSMUSG00000090150	acyl-Coenzyme A dehydrogenase family, member 11	Acad11	102632	0.104152	0.791258	-1.26381
1426471_at	BM225280	Mm.296100	NM_144515	ENSMUSG00000051341	zinc finger protein 52	Zfp52	22710	0.104174	1.29498	1.29498
1422698_s_at	NM_021878	Mm.25059	NM_021878	ENSMUSG00000038518	jumonji, AT rich interactive domain 2	Jarid2	16468	0.104195	0.766398	-1.30481
1425932_a_at	AF267535	Mm.29495	NM_017368 /// NM_198683	ENSMUSG00000005506	CUGBP, Elav-like family member 1	Celf1	13046	0.10421	0.762907	-1.31078
1431188_a_at	BI247687	Mm.290868	NM_001136259 /// NM_011622	ENSMUSG00000037827 /// ENSMUSG00000042870	target of myb1 homolog (chicken)	Tom1	21968	0.104222	0.789487	-1.26665
1422555_s_at	BI662324	Mm.193925	NM_010303	ENSMUSG00000020611	guanine nucleotide binding protein, alpha 13	Gna13	14674	0.10426	1.32654	1.32654
1419249_at	AI327038	Mm.389061	NM_011074	ENSMUSG00000028926	cyclin-dependent kinase 14	Cdk14	18647	0.104334	1.3834	1.3834
1421653_a_at	NM_134051	Mm.303767	---	ENSMUSG00000076610	immunoglobulin heavy chain 2 (serum IgA) /// immunoglobulin heavy chain (J558 family) /// similar to immunoglobulin mu-chain	Igh-2 /// Igh-VJ558 /// LOC544903	16061 /// 238447 /// 544903	0.104336	1.72132	1.72132
1438559_x_at	BB145101	Mm.148425	NM_152808	ENSMUSG00000057193	solute carrier family 44, member 2	Slc44a2	68682	0.104368	0.766609	-1.30445
1421872_at	NM_009000	Mm.220923	NM_009000	ENSMUSG00000034789	RAB24, member RAS oncogene family	Rab24	19336	0.104375	0.788439	-1.26833
1431164_at	AK017818	Mm.300814	NM_027491	ENSMUSG00000028278	Ras-related GTP binding D	Rragd	52187	0.104427	0.735339	-1.35992
1435906_x_at	BE197524	Mm.24038	NM_010260	ENSMUSG00000028270	guanylate binding protein 2	Gbp2	14469	0.10445	1.29762	1.29762
1423507_a_at	BB807595	Mm.272443	NM_001122765 /// NM_001122766 /// NM_022432	ENSMUSG00000015149	sirtuin 2 (silent mating type information regulation 2, homolog) 2 (S. cerevisiae)	Sirt2	64383	0.104453	0.802443	-1.24619
1422347_at	NM_010935	Mm.57234	NM_010935	ENSMUSG00000038071	neuropeptide Y receptor Y6	Npy6r	18169	0.104641	0.802771	-1.24569
1434120_a_at	AW742814	Mm.289329	NM_019648	ENSMUSG00000036112	methionine aminopeptidase 2	Metap2	56307	0.104645	1.31356	1.31356
1421811_at	AI385532	Mm.4159	NM_011580	ENSMUSG00000040152	thrombospondin 1	Thbs1	21825	0.10466	1.48932	1.48932
1453928_a_at	AK017822	Mm.10508	NM_001110145 /// NM_009278	ENSMUSG00000068882	Sjogren syndrome antigen B	Ssb	20823	0.104674	1.25183	1.25183
1416668_at	NM_025736	Mm.244512	NM_025736	ENSMUSG00000022337	tetratricopeptide repeat domain 35	Ttc35	66736	0.104675	1.25483	1.25483
1419359_at	BI411874	Mm.478282	NM_138753	ENSMUSG00000048878	hexamethylene bis-acetamide inducible 1	Hexim1	192231	0.104692	0.788712	-1.26789
1452149_at	AU067784	Mm.28792	NM_054093	ENSMUSG00000029577	ubiquitin protein ligase E3B	Ube3b	117146	0.104702	0.784297	-1.27503
1428099_a_at	BF147037	Mm.391719	NM_001078167 /// NM_173374	ENSMUSG00000018379	serine/arginine-rich splicing factor 1	Srsf1	110809	0.104827	1.39177	1.39177
1422456_at	BB400581	Mm.260117	NM_008740	ENSMUSG00000034187	N-ethylmaleimide sensitive fusion protein	Nsf	18195	0.105085	0.781466	-1.27965
1416871_at	NM_007403	Mm.15969	NM_007403	ENSMUSG00000025473	a disintegrin and metallopeptidase domain 8	Adam8	11501	0.105088	1.31252	1.31252
1426053_a_at	AF131102	Mm.266215	NM_011273	ENSMUSG00000026469	xenotropic and polytropic retrovirus receptor 1	Xpr1	19775	0.105104	0.761129	-1.31384
1450067_a_at	NM_023397	Mm.24601	NM_023397 /// NR_028316	ENSMUSG00000002329	magnesium-dependent phosphatase 1	Mdp1	67881	0.105125	0.79673	-1.25513
1417340_at	NM_023140	Mm.267692	NM_023140	ENSMUSG00000031068 /// ENSMUSG00000049494	glutaredoxin 3	Glrx3	30926	0.10513	1.27489	1.27489
1421160_a_at	NM_009053	Mm.871	NM_009053	ENSMUSG00000025158	RFNG O-fucosylpeptide 3-beta-N-acetylglucosaminyltransferase	Rfng	19719	0.10517	0.767209	-1.30343
1417875_at	NM_053183	Mm.114116	NM_053183	ENSMUSG00000020076	DEAD (Asp-Glu-Ala-Asp) box polypeptide 50	Ddx50	94213	0.105215	1.27335	1.27335
1419023_x_at	NM_023119	Mm.372357	NM_001025388 /// NM_023119 /// XM_003086406 /// XM_003086407 /// XM_003086408 /// XM_003086409 /// XM_003086410 /// XM_003086411 /// XM_003086412 /// XM_003086413 /// XM_003086414 /// XM_003086415 /// XM_003086416 /// XM_003086417	ENSMUSG00000059040 /// ENSMUSG00000063524 /// ENSMUSG00000064193	enolase 1, alpha non-neuron /// predicted gene 5506 /// alpha-enolase-like	Eno1 /// Gm5506 /// LOC100503183	100503183 /// 13806 /// 433182	0.105392	0.801062	-1.24834
1450655_at	AA214868	Mm.245395	NM_008960	ENSMUSG00000013663 /// ENSMUSG00000038664	phosphatase and tensin homolog	Pten	19211	0.105462	1.34268	1.34268
1419128_at	NM_021334	Mm.22378	NM_021334	ENSMUSG00000030789	integrin alpha X	Itgax	16411	0.105636	1.33668	1.33668
1424168_a_at	U10406	Mm.2945	NM_001037761 /// NM_009798	ENSMUSG00000028745	capping protein (actin filament) muscle Z-line, beta	Capzb	12345	0.10584	0.805016	-1.24221
1416110_at	NM_026404	Mm.273350	NM_001083317 /// NM_026404	ENSMUSG00000033272	solute carrier family 35, member A4	Slc35a4	67843	0.105872	0.787431	-1.26995
1417562_at	NM_007918	Mm.6700	NM_007918	ENSMUSG00000031490	eukaryotic translation initiation factor 4E binding protein 1	Eif4ebp1	13685	0.105958	1.35788	1.35788
1435053_s_at	BB499987	Mm.478321	NM_181073	ENSMUSG00000060716	pleckstrin homology domain containing, family H (with MyTH4 domain) member 1	Plekhh1	211945	0.106137	1.24961	1.24961
1451563_at	AF396935	Mm.210497	NM_139138	ENSMUSG00000032915	EGF-like module containing, mucin-like, hormone receptor-like sequence 4	Emr4	52614	0.106172	1.28922	1.28922
1424784_at	AV047635	Mm.392861	NM_001083918	ENSMUSG00000067916 /// ENSMUSG00000070605 /// ENSMUSG00000084350	predicted gene 13139	Gm13139	666532	0.106204	1.35886	1.35886
1437223_s_at	AV051768	Mm.469937	NM_013842	ENSMUSG00000020484	X-box binding protein 1	Xbp1	22433	0.106274	1.27027	1.27027
1421266_s_at	NM_010908	Mm.220333	NM_010908	ENSMUSG00000030595	nuclear factor of kappa light polypeptide gene enhancer in B-cells inhibitor, beta	Nfkbib	18036	0.106635	0.795041	-1.2578
1453744_a_at	AK017451	Mm.141054	NM_027799 /// NM_146024	ENSMUSG00000020864	ankyrin repeat domain 40	Ankrd40	71452	0.106703	0.77199	-1.29535
1418062_at	NM_007906	Mm.2645	NM_007906	ENSMUSG00000016349	eukaryotic translation elongation factor 1 alpha 2	Eef1a2	13628	0.10674	0.8252	-1.21183
1426534_a_at	BG067878	Mm.258910	NM_025445	ENSMUSG00000054277	ADP-ribosylation factor GTPase activating protein 3	Arfgap3	66251	0.106757	1.34979	1.34979
1418443_at	BC025628	Mm.217547	NM_001035226 /// NM_134014	ENSMUSG00000020290	exportin 1, CRM1 homolog (yeast)	Xpo1	103573	0.106767	1.29315	1.29315
1451085_at	BC019462	Mm.291713	NM_145472 /// NM_176828	ENSMUSG00000079002	RIKEN cDNA C030006K11 gene	C030006K11Rik	223665	0.106883	0.782763	-1.27753
1418638_at	NM_010387	Mm.195060	NM_010387 /// NM_010388	ENSMUSG00000079547	histocompatibility 2, class II, locus Mb1 /// histocompatibility 2, class II, locus Mb2	H2-DMb1 /// H2-DMb2	14999 /// 15000	0.106885	1.29404	1.29404
1417153_at	NM_026495	Mm.131074	NM_001037098 /// NM_026495	ENSMUSG00000026932	nucleus accumbens associated 2, BEN and BTB (POZ) domain containing	Nacc2	67991	0.106923	0.729321	-1.37114
1424713_at	AY061807	Mm.440576	NM_001102468 /// NM_138304	ENSMUSG00000032246	calmodulin-like 4	Calml4	75600	0.106975	1.36257	1.36257
1419050_at	NM_025376	Mm.330087	NM_001159602 /// NM_025376	ENSMUSG00000009214	transmembrane protein 8C	Tmem8c	66139	0.107278	1.33419	1.33419
1415820_x_at	NM_023144	Mm.280069	NM_023144	ENSMUSG00000031311	non-POU-domain-containing, octamer binding protein	Nono	53610	0.107326	1.27866	1.27866
1427954_at	BC028785	Mm.209172	NM_173022	ENSMUSG00000053684	cDNA sequence BC048403	BC048403	270802	0.107345	1.31997	1.31997
1422568_at	AF323918	Mm.31979	NM_023668	ENSMUSG00000018736	nuclear distribution gene E-like homolog 1 (A. nidulans)	Ndel1	83431	0.107579	0.795942	-1.25637
1449008_at	NM_011657	Mm.291783	NM_011657	---	tubby-like protein 3	Tulp3	22158	0.107582	1.35279	1.35279
1452214_at	AK018608	Mm.15406	NM_001039090 /// NM_011386	ENSMUSG00000027660	SKI-like	Skil	20482	0.107618	1.32029	1.32029
1436487_x_at	BB320947	Mm.4465	NM_001164768 /// NM_001164769 /// NM_001164770 /// NM_001164772 /// NM_013890	---	F-box and WD-40 domain protein 2	Fbxw2	30050	0.107872	0.766	-1.30548
1452474_a_at	AJ311773	Mm.263514	NM_181728	ENSMUSG00000034842	ADP-ribosyltransferase 3	Art3	109979	0.107884	1.31916	1.31916
1439191_at	BB540658	Mm.459344	---	---	---	---	---	0.107992	0.753847	-1.32653
1425861_x_at	U73483	Mm.159842	NM_001110843 /// NM_001110844 /// NM_001110845 /// NM_001110846 /// NM_009784	---	calcium channel, voltage-dependent, alpha2/delta subunit 1	Cacna2d1	12293	0.107994	0.772115	-1.29514
1424531_a_at	BC010807	Mm.112	NM_011542	ENSMUSG00000001604	transcription elongation factor A (SII), 3	Tcea3	21401	0.10802	0.763863	-1.30913
1437534_at	AU019880	---	---	---	---	---	---	0.108322	0.560645	-1.78366
1430289_a_at	AK012014	Mm.5110	NM_027432	ENSMUSG00000000561	WD repeat domain 77	Wdr77	70465	0.108608	0.763876	-1.30911
1415705_at	AK018610	Mm.22565	NM_172396	---	RIKEN cDNA 9130011J15 gene	9130011J15Rik	66818	0.108735	1.23221	1.23221
1424820_a_at	BC026372	Mm.102496	NM_022996	ENSMUSG00000024425	Nedd4 family interacting protein 1	Ndfip1	65113	0.108779	1.30474	1.30474
1418279_a_at	BG067335	Mm.2969	NM_001042541 /// NM_009648	ENSMUSG00000018428	A kinase (PRKA) anchor protein 1	Akap1	11640	0.109063	0.777431	-1.28629
1454631_at	BI689897	Mm.275728	NM_031391 /// NM_175335	ENSMUSG00000020962	general transcription factor II A, 1	Gtf2a1	83602	0.109249	1.32936	1.32936
1424573_at	BC020076	Mm.363960	NM_028876	ENSMUSG00000063406	transmembrane emp24 protein transport domain containing 5	Tmed5	73130	0.109263	1.43976	1.43976
1426146_a_at	BC016251	Mm.288897	NM_001146690 /// NM_144807 /// NR_027477	ENSMUSG00000060002	choline phosphotransferase 1	Chpt1	212862	0.109518	0.776403	-1.28799
1456695_x_at	BF720337	Mm.332667	NM_001042491 /// NM_021505	ENSMUSG00000029472	anaphase-promoting complex subunit 5	Anapc5	59008	0.109714	0.833878	-1.19922
1436790_a_at	BG072739	Mm.41702	NM_009234	ENSMUSG00000063632	SRY-box containing gene 11	Sox11	20666	0.109726	1.21822	1.21822
1425149_a_at	BC006578	Mm.30709	NM_026176	ENSMUSG00000009030	phosducin-like	Pdcl	67466	0.109764	1.39225	1.39225
1450994_at	BI662863	Mm.6710	NM_009071	---	Rho-associated coiled-coil containing protein kinase 1	Rock1	19877	0.109773	1.30908	1.30908
1451531_at	BC018472	Mm.272127	NM_146097 /// NR_033744	ENSMUSG00000024878	COBW domain containing 1	Cbwd1	226043	0.109793	1.28442	1.28442
1428181_at	BI692487	Mm.30200	NM_026695	ENSMUSG00000004610	electron transferring flavoprotein, beta polypeptide	Etfb	110826	0.109839	0.793472	-1.26028
1427207_s_at	AW546149	Mm.426052	NM_027130	ENSMUSG00000024527	AFG3(ATPase family gene 3)-like 2 (yeast)	Afg3l2	69597	0.109845	0.79942	-1.25091
1425510_at	BM213279	Mm.7445	NM_145515	---	MAP/microtubule affinity-regulating kinase 1	Mark1	226778	0.109893	0.780923	-1.28054
1426491_at	AW701798	Mm.20929	NM_010418	ENSMUSG00000030451	hect (homologous to the E6-AP (UBE3A) carboxyl terminus) domain and RCC1 (CHC1)-like domain (RLD) 2	Herc2	15204	0.10998	0.766924	-1.30391
1449439_at	BB524597	Mm.29466	NM_033563	ENSMUSG00000025959	Kruppel-like factor 7 (ubiquitous)	Klf7	93691	0.109992	0.754097	-1.32609
1418823_at	BI248938	Mm.27308	NM_007481	ENSMUSG00000044147	ADP-ribosylation factor 6	Arf6	11845	0.110011	1.26332	1.26332
1423647_a_at	BB815190	Mm.28300	NM_026917	ENSMUSG00000025786	zinc finger, DHHC domain containing 3	Zdhhc3	69035	0.110032	0.786101	-1.2721
1437716_x_at	BB251322	Mm.286488	NM_145588	ENSMUSG00000030677	kinesin family member 22	Kif22	110033	0.110263	1.3332	1.3332
1428018_a_at	AF251705	Mm.2699	NM_134158	ENSMUSG00000044811	cDNA sequence AF251705	AF251705	140497	0.110713	1.37914	1.37914
1422535_at	AF091432	Mm.35867	NM_001037134 /// NM_009830	ENSMUSG00000028212	cyclin E2	Ccne2	12448	0.110756	1.40657	1.40657
1448254_at	BC002064	Mm.279690	NM_008973	---	pleiotrophin	Ptn	19242	0.110756	0.737697	-1.35557
1430447_a_at	AK017222	Mm.290880	NM_001113474 /// NM_178611	ENSMUSG00000055541	leukocyte-associated Ig-like receptor 1	Lair1	52855	0.111121	1.26079	1.26079
1423981_x_at	BC006711	Mm.266264	NM_181328	ENSMUSG00000021265	solute carrier family 25 (mitochondrial carrier, palmitoylcarnitine transporter), member 29	Slc25a29	214663	0.111239	0.761814	-1.31266
1454947_a_at	BE335796	Mm.338784	NM_024475	ENSMUSG00000041231	ubiquitin-like domain containing CTD phosphatase 1	Ublcp1	79560	0.111285	1.30263	1.30263
1419739_at	AK003186	Mm.646	NM_009416	ENSMUSG00000028464	tropomyosin 2, beta	Tpm2	22004	0.111318	0.78593	-1.27238
1450903_at	BF138887	Mm.196846	NM_009011	ENSMUSG00000028426	RAD23b homolog (S. cerevisiae)	Rad23b	19359	0.111331	1.36059	1.36059
1460200_s_at	NM_033322	Mm.378263	NM_033322	ENSMUSG00000025245	leucine zipper transcription factor-like 1	Lztfl1	93730	0.111336	1.30682	1.30682
1452473_at	AJ132433	Mm.41984	NM_030024	ENSMUSG00000045725	proline rich 15	Prr15	78004	0.111346	0.79096	-1.26429
1422966_a_at	BB810450	Mm.28683	NM_011638	ENSMUSG00000022797	transferrin receptor	Tfrc	22042	0.111555	0.683505	-1.46305
1418152_at	NM_016710	Mm.298443	NM_016710	ENSMUSG00000031245	high-mobility group nucleosome binding domain 5	Hmgn5	50887	0.111988	1.35227	1.35227
1423166_at	BB534670	Mm.18628	NM_001159555 /// NM_001159556 /// NM_001159557 /// NM_001159558 /// NM_007643	ENSMUSG00000002944	CD36 antigen	Cd36	12491	0.112014	1.23366	1.23366
1431960_at	AK019911	Mm.440420	NM_019573	ENSMUSG00000004637	WW domain-containing oxidoreductase	Wwox	80707	0.112042	0.753796	-1.32662
1455988_a_at	BM210281	Mm.360232	NM_009838	---	chaperonin containing Tcp1, subunit 6a (zeta)	Cct6a	12466	0.112065	1.27073	1.27073
1437546_at	BB044517	Mm.296915	NM_028873	ENSMUSG00000025354	DnaJ (Hsp40) homolog, subfamily C, member 14	Dnajc14	74330	0.112116	1.28369	1.28369
1436991_x_at	AV025559	Mm.21109	NM_146120	ENSMUSG00000026879	gelsolin	Gsn	227753	0.112151	1.40199	1.40199
1416053_at	NM_008516	Mm.428543	NM_008516	ENSMUSG00000034648	leucine rich repeat protein 1, neuronal	Lrrn1	16979	0.112177	1.57733	1.57733
1425934_a_at	AF158746	Mm.182377	NM_019804	ENSMUSG00000022793	UDP-Gal:betaGlcNAc beta 1,4-galactosyltransferase, polypeptide 4	B4galt4	56375	0.112184	0.772509	-1.29448
1429806_at	BF460671	Mm.21096	NM_022313	---	Era (G-protein)-like 1 (E. coli)	Eral1	57837	0.112472	0.754006	-1.32625
1452105_a_at	BB759096	Mm.30435	NM_001039363 /// NM_011647	ENSMUSG00000002496	tuberous sclerosis 2	Tsc2	22084	0.112479	0.77092	-1.29715
1455291_s_at	BG071922	Mm.286149	NM_199143	ENSMUSG00000058446	zinc and ring finger 2	Znrf2	387524	0.112493	1.29759	1.29759
1437945_x_at	AA260459	Mm.290407	NM_001146707 /// NM_015781	ENSMUSG00000058799 /// ENSMUSG00000079139	nucleosome assembly protein 1-like 1	Nap1l1	53605	0.112511	1.25344	1.25344
1426374_at	AK010825	Mm.30153	NM_029759	ENSMUSG00000046671	family with sequence similarity 54, member B	Fam54b	76824	0.112515	0.795558	-1.25698
1427293_a_at	AK012475	Mm.409595	NM_177047	ENSMUSG00000029673	autism susceptibility candidate 2	Auts2	319974	0.112714	0.745994	-1.34049
1450446_a_at	AB000710	Mm.130	NM_009896	ENSMUSG00000038037	suppressor of cytokine signaling 1	Socs1	12703	0.112721	1.4131	1.4131
1425631_at	U89924	Mm.24724	NM_016854	ENSMUSG00000067279	protein phosphatase 1, regulatory (inhibitor) subunit 3C	Ppp1r3c	53412	0.112722	1.31349	1.31349
1417806_at	NM_022318	Mm.390856	NM_001081984 /// NM_022318	ENSMUSG00000022803	popeye domain containing 2	Popdc2	64082	0.112727	0.780468	-1.28128
1449136_at	NM_007946	Mm.1315	NM_007946	ENSMUSG00000052234	eosinophil peroxidase	Epx	13861	0.112757	0.766757	-1.30419
1454955_at	BG922298	Mm.476899	NM_181517	---	importin 7	Ipo7	233726	0.112784	1.26959	1.26959
1451120_at	BC024394	Mm.317557	NM_009087 /// NM_181730	ENSMUSG00000029642 /// ENSMUSG00000062554	polymerase (RNA) I polypeptide D	Polr1d	20018	0.112791	1.26244	1.26244
1450014_at	NM_016674	Mm.289441	NM_016674	ENSMUSG00000022512	claudin 1	Cldn1	12737	0.112819	0.757005	-1.321
[truncated: 20,692 more rows]
