# Supplementary material for: Transcription Factor EB Controls Metabolic Flexibility during Exercise
Source: Cell Metab. 2017 Jan 10;25(1):182–96. doi: 10.1016/j.cmet.2016.11.003 (PMC5241227; doi:10.1016/j.cmet.2016.11.003)
Supplement: Table S3. TFEB Controls Lipid and Glucose Metabolism in Muscle — Related to Figure 1. List of Lipid and Glucose Metabolism related terms related to the GOEA induced by TFEB overexpression and inhibited by TFEB-KO. For each term the genes significantly induced by TFEB overexpression (Supplemental Table BPALL_UP_OverTFEB) and inhibited by TFEB-KO (Supplemental Table BPALL_DOWN_KO-TFEB) are reported in table. [file mmc4.xlsx]

## Sheet: Sheet1
Supplemental Table 3. TFEB controls lipid and glucose metabolism in muscle.
A) 11 Lipid and Glucose Metabolism related biological processes regolated in opposite manner by TFEB overexpression and TFEB-KO.
TERMS	Induced genes by TFEB overexpression	Inhibited genes by TFEB-KO	GENES IN COMMON REGULATED IN OPPOSITE Manner
GO:0005975~carbohydrate metabolism	GNPDA1, HEXA, HEXB, PGD, PGAM1, GLB1, AKT1, NISCH, ST6GALNAC4, UGT1A7C, UGT1A6B, B3GALNT1, UGT1A6A, TRAK1, ITIH5, CHST15, GGTA1, GM5506, UGT1A1, GNS, UGT1A10, MAN2A1, RENBP, BGN, CHID1, CHST7, SLC37A2, STBD1, GNE, PFKFB2, HK2, ATHL1, HK1, GALK2, GALK1, UGT1A9, ISYNA1, STT3A, GALNT10, B3GNT5, UGT1A2, UGT1A5, ENO2, GYS2, B3GNT2, B4GALT6, ENO1, MGAT4B, GM8615, GUSB, FBN1, IGF2, PCK2, FUCA2, CPT1A, M…	GPD2, PPARA, PDK2, GPD1, LDHB, PFKFB3, CS, GALT, BPGM, PPP1CA, ST3GAL3, GOT1, PPP1R2, MPI, DGAT2, MAPK14, PPP1R1A, ST8SIA5, TRAK1, IDH2, GYS1, HABP4, FOXC1, MDH2	TRAK1
GO:0005977~glycogen metabolism	AKT1, GBE1, GYS2, PYGB	PPP1CA, PPP1R2, PPP1R1A, GYS1	None
GO:0006006~glucose metabolism	GM5506, PGD, HK2, PGAM1, HK1, IGF2, PCK2, CPT1A, AKT1, NISCH, GBE1, ATF3, ENO2, GYS2, FABP5, PYGB, ENO1	GPD2, PPARA, LDHB, PDK2, GPD1, PPP1CA, PPP1R2, PPP1R1A, MAPK14, GYS1, BPGM, MDH2	None
GO:0006066~alcohol metabolism	CYB5R3, GNPDA1, PGD, PGAM1, AKT1, NISCH, UGT1A7C, APOE, UGT1A6B, UGT1A6A, CHST15, DDC, GM5506, UGT1A1, UGT1A10, MAN2A1, RENBP, SLC37A2, CHKA, ACHE, GNE, PFKFB2, TH, HK2, HK1, ABCA1, GALK2, GALK1, ISYNA1, UGT1A9, UGT1A2, ADH1, DHCR7, UGT1A5, MTPN, ENO2, GYS2, SCARB1, ENO1, SOAT1, GM8615, MAOA, IGF2, PCK2, FUCA2, CPT1A, CSGALNACT1, ATP7A, CYP7B1, MAN2C1, ATF3, GBE1, GYK, FABP5, PYGB	TM7SF2, GPD2, PPARA, PDK2, GPD1, LDHB, SNCAIP, CYP2D22, PFKFB3, GALT, BPGM, PPP1CA, GOT1, MPI, PPP1R2, DGAT2, MAPK14, PPP1R1A, GYS1, MDH2	None
GO:0006629~lipid metabolism	CYB5R3, CDIPT, HEXA, HEXB, PRKAG2, ELOVL1, CDS2, GPX1, ST6GALNAC4, ELOVL5, APOE, AGPAT3, 2010111I01RIK, IAH1, PLD3, SGPL1, PDPN, UGCG, PIGQ, PLCE1, PTGDS, PLA2G2E, DEGS1, MYO5A, HSD17B11, CHKA, CAV1, CYP1B1, RBP1, HSD3B7, GNE, KIT, ABCA1, DDHD2, ISYNA1, B3GNT5, ADH1, DHCR7, ALDH1A3, SCARB1, ALDH1A7, PAFAH1B1, CERK, B4GALT6, ACSL6, SOAT1, OSBPL5, LIPA, FADS3, CIDEA, CPT1A, BRCA1, GGT5, CYP7B1, RDH…	TM7SF2, ACOX1, PPARA, ECHS1, KIT, ACSL1, PTGIS, PITPNC1, AGPAT1, CPT1B, PLP1, CYP2D22, UGT8A, OSBPL9, PIK3CD, DHRS4, LASS4, DGAT2, PRDX6, MAPK14, PLA2G7, FABP4, ATP5A1, GPAM, PLA2G5	None
GO:0006631~fatty acid metabolism	MYO5A, PDPN, PRKAG2, FADS3, BRCA1, CPT1A, ELOVL1, GGT5, PTGDS, ELOVL5, AACS, HPGD, 2010111I01RIK, ACSL6, DEGS1	PPARA, CPT1B, ACOX1, PLP1, ACSL1, PTGIS, CYP2D22, MAPK14, ECHS1, FABP4, GPAM	None
GO:0006754~ATP biosynthesis	TCIRG1, ATP7A, ATP6V1A, ATP6V0E, ATP2A2, ATP1B3, ATP1B4, ATP6V0A1, ATP1A1, ATP1A2	ATP2A2, ATP1B4, ATP1A1, ATP5A1	ATP2A2, ATP1B4, ATP1A1
GO:0015980~oxidative metabolism	AKT1, GBE1, SLC37A2, GYS2, NFATC4, PYGB	SDHB, PPP1CA, UQCRC1, GOT1, PPP1R2, ACO2, SUCLG2, PPP1R1A, CS, GYS1, IDH2, GNAS, MDH2, IDH3A	None
GO:0016051~carbohydrate biosynthesis	AKT1, CSGALNACT1, ISYNA1, GNPDA1, ATF3, GBE1, GM8615, GNE, B3GALNT1, PGD, GYS2, CHST15, PCK2	GPD2, GPD1, GOT1, GYS1	None
GO:0043436~oxoacid metabolism	PRKAG2, IL4I1, ELOVL1, MTHFD2, ELOVL5, UGT1A7C, UGT1A6B, UGT1A6A, 2010111I01RIK, SGPL1, DDC, GATM, PDPN, UGT1A1, UGT1A10, HIF1A, PTGDS, DEGS1, MYO5A, ALDH18A1, ME2, RBP1, GNE, TH, ASNS, GCH1, MTHFR, UGT1A9, UGT1A2, ADH1, ALDH1A3, UGT1A5, ALDH1A7, ACSL6, FADS3, GM6756, PCK2, BRCA1, CPT1A, FRRS1, CSGALNACT1, ATP7A, GGT5, CYP7B1, RDH10, ATF3, TMLHE, PHGDH, GAMT, PSAT1, AACS, HPGD, BCO2	GPD2, PPARA, SHMT1, ACOX1, CPT1B, GPD1, PLP1, CYP2D22, ACO2, GATM, BCKDHB, NFS1, ECHS1, GOT2, ACSL1, GOT1, PTGIS, LOC100045796, MAPK14, IDH2, FABP4, GPAM, MDH2	GATM
GO:0032868~response to insulin	AKT1, EGR2, SORBS1, PRKCI, SH2B2, PTPN1, GAL	IRS2, SORBS1, INPP5K	SORBS1
B) 11 Lipid and Glucose Metabolism related biological processes specifically induced by TFEB overexpression (Supplementary Table BPALL_UP_OverTFEB)
Term	Induced genes by TFEB overexpression
GO:0005978~glycogen biosynthesis	AKT1, GBE1, GYS2
GO:0006096~glycolysis	GM5506, ENO2, PGAM1, HK2, HK1, ENO1
GO:0006119~oxidative phosphorylation	TCIRG1, ATP6V1A, ATP6V0E, ATP6V0A1
GO:0006869~lipid transport	OSBPL5, KCNN4, NPC2, PLIN2, APOE, ANXA1, SCARB1, ABCA1, ABCG1, PLTP, GLTP
GO:0007005~mitochondrion organization	ATP7A, AKT1, BID, MAN2A1, BAK1, SEPT4, DNA2, CASP3, MSTO1, HTRA2, MAP3K1, MRPL39, PMAIP1
GO:0008610~lipid biosynthesis	MYO5A, CYB5R3, HSD17B11, CHKA, CDIPT, GNE, HSD3B7, PRKAG2, HEXB, CDS2, ELOVL1, ISYNA1, ST6GALNAC4, ELOVL5, B3GNT5, DHCR7, SCARB1, B4GALT6, AGPAT3, 2010111I01RIK, UGCG, FADS3, PIGQ, BRCA1, CYP7B1, GGT5, PTGDS, FABP5, DEGS1
GO:0010827~glucose transport	GRB10, SORBS1, PRKCI, SH2B2
GO:0016052~carbohydrate catabolism	GNPDA1, CHID1, GM8615, GM5506, PGD, HEXB, ENO2, PGAM1, HK2, HK1, ENO1
GO:0046324~glucose import	GRB10, SORBS1, PRKCI, SH2B2
GO:0046394~carboxylic acid biosynthesis	MYO5A, ALDH18A1, PRKAG2, FADS3, ASNS, GM6756, BRCA1, ELOVL1, CYP7B1, GGT5, MTHFR, PTGDS, ELOVL5, PHGDH, PSAT1, 2010111I01RIK, DEGS1
GO:0055088~lipid homeostasis	CAV1, NPC2, APOE, PLSCR3, SCARB1
C) 4 Lipid and Glucose Metabolism related biological processes specifically inhibited by TFEB-KO (Supplementary Table BPALL_DOWN_KO-TFEB).
Term	Inhibited genes by TFEB-KO
GO:0006091~metabolic energy generation	LDHB, UQCRC1, ENOX2, ACO2, SUCLG2, CS, BPGM, NDUFA10, IDH3A, SDHB, PPP1CA, GOT1, PPP1R2, NDUFV1, PPP1R1A, IDH2, GYS1, GNAS, ATP5A1, MDH2
GO:0006099~tricarboxylic acid cycle	SDHB, ACO2, SUCLG2, CS, IDH2, IDH3A, MDH2
GO:0045333~cellular respiration	SDHB, UQCRC1, ACO2, SUCLG2, CS, IDH2, IDH3A, MDH2
GO:0046395~carboxylic acid catabolism	GOT2, ACOX1, GOT1, BCKDHB
