# Supplementary material for: Transcription Factor EB Controls Metabolic Flexibility during Exercise
Source: Cell Metab. 2017 Jan 10;25(1):182–96. doi: 10.1016/j.cmet.2016.11.003 (PMC5241227; doi:10.1016/j.cmet.2016.11.003)
Supplement: Table S6. CLEAR Sites on Mitochondrial Genes — Related to Figure 2. Position and sequence of the CLEAR sites (i.e., the consensus TFEB binding-site) in the promoter region (1Kb upstream the TSS in the human and Mouse promoters) of mitochondrial genes downregulated in TFEB-KO muscle. [file mmc5.xlsx]

## Sheet: Sheet 1
Supplemental Table 6. CLEAR sites on mitochondrial genes.
Gene Symbol	Gene Title	CLEAR site in Human promoter	TSS_Position	CLEAR site in Mouse promoter	TSS_Position
Abcb8	ATP-binding cassette, sub-family B (MDR/TAP), member 8	CCTTCACGTGACAG	-458	GACTCAAGTGGTGG	-168
Aco2	aconitase 2, mitochondrial	GTTGCACGTGAGCT	-144
Acox1	acyl-Coenzyme A oxidase 1, palmitoyl	GGCTCAAGTGATAC	-690	AGATCACGTGAACC	-19
		AGCCCAAGTGACCC	-281
		TGGTCACGTGACGG	-29
Adhfe1	alcohol dehydrogenase, iron containing, 1	TAGACAGGTGACCC	-91	GGTTCAGGTGGTGC	-861
				GGGTCAGGTGACCT	-60
Adsl	adenylosuccinate lyase	GGGCCACTTGAGTG	-904	-
		GCCTCAAGCGATCC	-297
Ak3	adenylate kinase 3	GAGTCAGTTGATGA	-56	-
		GAATCACTTGAACC	-909
		GAATCACCTGAACC	-961
		GGATCACCTGACGT	-799
		GAATCACTTGAACC	-665
Aldh2	aldehyde dehydrogenase 2, mitochondrial	GCGTCGCGCGAGCC	-130	GGGTCATGTGACCA	-480
				ACCTCAAGTGCCCA	-48
Araf	v-raf murine sarcoma 3611 viral oncogene homolog	TCTTCACCTGGCCA	-497	-
		GCCTCAACTGCGCC	-105
		TCTTCACCTGGCCA	-497
		GCCTCAACTGCGCC	-105
Atp5a1	ATP synthase, H+ transporting, mitochondrial F1 complex, alpha subunit, isoform 1	GGATCACGTGGAAC	-498	CAGGCAGGTGACGT	-57
				TACTCACGTGGTCT	-16
Bdh1	3-hydroxybutyrate dehydrogenase, type 1	ACCCCAAGTGATCC	-468	TGGTCACGTGGTGG	-446
				AAGTCATGTGACAG	-892
				GGGTCACCTGAGTC	-820
Cox15	COX15 homolog, cytochrome c oxidase assembly protein (yeast)	GGTTCAAGTGATTC	-565	-
Cox8b	cytochrome c oxidase, subunit VIIIb	-		GTCTCAGGTGACTG	-782
Cpt1b	carnitine palmitoyltransferase 1b, muscle	GGGGCAGCTGACCA	-748	GGGCCAGCTGACGA	-757
		GGGGCAGCTGACCA	-546	TGCTCACGTGAGAC	-201
Cs	citrate synthase	GGGTTACGTGACCA	-697	-
Dhrs4	dehydrogenase/reductase (SDR family) member 4	GCCTCACCTGGTGG	-453	-
Dhx30	DEAH (Asp-Glu-Ala-His) box polypeptide 30	GGTTCAAGTGATTC	-871	ACCCCACCTGACAC	-694
		ACCGCAGGTGATCC	-733	CCTTCACTTGATCT	-227
Dnajc11	DnaJ (Hsp40) homolog, subfamily C, member 11	TGGCCAGGTGCTCC	-799	-
Echs1	enoyl Coenzyme A hydratase, short chain, 1, mitochondrial	ACGTCAGGTGATCT	-834	-
Ecsit	ECSIT homolog (Drosophila)	ACCTCAGGTGATCC	-905	-
		GGCTCAAGCGATCC	-732
		ACCTCAGGTGATCC	-598
		GGCTCAAGCGATCC	-425
Gcdh	glutaryl-Coenzyme A dehydrogenase	GGATCACTTGAGGT	-992	-
Gpd1	glycerol-3-phosphate dehydrogenase 1 (soluble)	CATTCACCTGATGA	-719	-
		CAGTCACCTGCTCC	-119
Gpd2	glycerol phosphate dehydrogenase 2, mitochondrial	TTCTCAGGTGATGC	-584	TTCTCAGGTGATGC	-501
Ide	insulin degrading enzyme	ACCTCAGGTGATCC	-782	-
		ACCTCAAGTGATCC	-649
Idh2	isocitrate dehydrogenase 2 (NADP+), mitochondrial	GGTTCAAGTGATTC	-707	-
		ACTTCAAGTGATCC	-571
Immt	inner membrane protein, mitochondrial	ACCTCAGGCGATCC	-603	-
		GGCTCAAGCGATCC	-443
		GTGCCACTTGACAC	-201
Isca1	iron-sulfur cluster assembly 1 homolog (S. cerevisiae)	GGGGCAGGTGGTGA	-285	-
Ivd	isovaleryl coenzyme A dehydrogenase	GCCTCAGGTGACTC	-397	CACTCAAGTGATTT	-565
Mavs	mitochondrial antiviral signaling protein	ACCTCACTTGAGGC	-973	-
		GGATCACCTGAGGT	-905
		CGGCCACCTGCCTG	-204
Mdh2	malate dehydrogenase 2, NAD (mitochondrial)	GAACCACTTGAACC	-903	GGGCCGCCTGACCT	-486
				AGATCAGGTGGCTC	-21
Mrpl15	mitochondrial ribosomal protein L15	AAGTCACTTGAGAG	-821	-
Myl10	myosin, light chain 10, regulatory	GGCTCATGTGATCC	-756	GTGTCACGTGCTTG	-965
				CCCTCACATGATGA	-749
				AGCCCATCTGACCC	-415
Ndufv1	NADH dehydrogenase (ubiquinone) flavoprotein 1	-		GCGACACGTGAGCC	-172
LOC100045796, Nfs1	nitrogen fixation gene 1 (S. cerevisiae); similar to Nitrogen fixation gene 1 (S. cerevisiae)	CCCTCACCTGAGAC	-404	GGCTCACCTGAGAC	-409
Nos1	nitric oxide synthase 1, neuronal	AGATCACCTGAGGT	-981	AAGCCAGGTGACCA	-453
		GGATCACTTGAGCC	-739	TGAGCAGGTGACGT	-32
		GAATCACCTGAGCC	-603
Nudt19	nudix (nucleoside diphosphate linked moiety X)-type motif 19	GGTTCACGTGTGCT	-523	-
		GGGCCACCTGCCGT	-57
Oxct1	3-oxoacid CoA transferase 1	CAGACACCTGAGGC	67	-
Parl	presenilin associated, rhomboid-like	AGTTCAAGTGATTC	-859	-
		ACCTCAGGTGATCC	-548
		GAGCCAGCTGAGCA	-146
Pdk2	pyruvate dehydrogenase kinase, isoenzyme 2	AGATCACTTGAGGT	-984	GAGCCACGTGTCGA	-129
		CGGTCAGATGAGCT	-125
		CGGTCAGATGAGCT	-663
		AAGCCACGTGCCGG	-56
		CGGTCAGATGAGCT	-663
		AAGCCACGTGCCGG	-56
		AAGCCACGTGCCGG	-476
Pnkd	paroxysmal nonkinesiogenic dyskinesia	GGGTCATGTGGCGA	-771	-
		GCCCCACCTGACTC	-69
		GGGTCATGTGGCGA	-771
		GCCCCACCTGACTC	-69
		ATGGCAGCTGACCC	-312
		GGCTCAGGCGACTG	-202
Ppif	peptidylprolyl isomerase F (cyclophilin F)	-		GGCTCACATGCTCT	-785
Prdx6	similar to Peroxiredoxin-6 (Antioxidant protein 2) (1-Cys peroxiredoxin) (1-Cys PRX) (Acidic calcium-independent phospholipase A2) (aiPLA2) (Non-selenium glutathione peroxidase) (NSGPx); peroxiredoxin 6	GGGCAACGTGACCG	-313	GCTCCACGTGAAGA	-117
		GCATCACGTGTGCA	-293
Prlr	prolactin receptor	GAATCACCTGAGCC	-771	-
		GCATCAAATGACAC	-565
Pxmp2	peroxisomal membrane protein 2	GGATCGCTTGAACC	-960	-
Rhot2	ras homolog gene family, member T2	GAGGCAGGTGAGGA	-928	CGGTCATGTGGGTG	-906
		GGCCCACCTGCACC	-676
Sdhb	succinate dehydrogenase complex, subunit B, iron sulfur (Ip); similar to succinate dehydrogenase Ip subunit	GGATCGCTTGAGCC	-604	AGCTCAGGTGACTA	-777
		GAATCGCGTGAACC	-313
Arts (Sept4)	septin 4	AGGTCAGGTGTCCT	-513	-
		AGGTCACTTGGGGA	-209
		GAACCAAGTGATCC	-23
		GGCCCAGCTGGGCC	-690
		ATGTCAGGTGGGCC	-291
Shmt1	serine hydroxymethyltransferase 1 (soluble)	GGCTCAAGTGATCC	-950	GTGTCACGTGGTGG	56
		GCCTCAGGTGGTCC	-690	GGAGCACGTGCTGG	84
Slc25a15	solute carrier family 25 (mitochondrial carrier ornithine transporter), member 15	GCCTCAAGCGATCC	-731	-
		ACCTCAGGTGATCC	-423
Suclg2	succinate-Coenzyme A ligase, GDP-forming, beta subunit	GACTCACCTGAAGC	-494	-
		GTCCCAGGTGAGCG	106
		GACTCACCTGAAGC	-494
Supv3l1	suppressor of var1, 3-like 1 (S. cerevisiae)	ACCTCAGATGATCC	-783	GTGTCACGTAAGCG	-501
		GCCTCACATGAGAA	-686	TGGTCACATGACGA	-323
		GCATCACGTGACAC	-277
Ung	uracil DNA glycosylase	GCCTCAAGCGATCC	-293	-
		GCCTCAAGCGATCC	-817
Uqcrc1	ubiquinol-cytochrome c reductase core protein 1	GGTTCAAGTGATTC	-965	-
		ACCTCAGGTGATCC	-831
		GCCTCAAGTGATCC	-691
