# Supplementary material for: Transcription Factor EB Controls Metabolic Flexibility during Exercise
Source: Cell Metab. 2017 Jan 10;25(1):182–96. doi: 10.1016/j.cmet.2016.11.003 (PMC5241227; doi:10.1016/j.cmet.2016.11.003)
Supplement: Table S7. CLEAR Sites in Promoter Region of Genes Related to Mitochondria Biogenesis and Glucose Metabolism — Related to Figures 2 and 7. Position and sequence of TFEB binding site on the GLUT1, GLUT4, nNOS, TFAM, NRF1 and NRF2 promoter. [file mmc6.xlsx]

## Sheet: Sheet1
Supplemental Table 7. CLEAR sites in promoter region of genes related to mitochondria biogenesis and glucose metabolism.
Atlas	Site	CLEAR Matrix analysis	Chrom	ABS Start	ABS End	TSS_Position	Primer Fw	Primer Rev
nNOS	P1	AAGCCAGGTGACCA	chr5	117866665	117866679	-191	AGCCCTTTGGTTCTTGAGA	AGGAGAGAGAGTGGAGTGG
	P2	TGAGCAGGTGACGT	chr5	117867086	117867900	262	TCTTCCTGACCTGTTGCTTA	AGCCAAGACGACTCCCA
GLUT1	P1	AGAGCAGGTGAGGG	chr4	119105264	119105278	-3465	GTCATGTCAGGTGGGAAGG	CTCCCAAGTGTCCCAAAGG
	P2	CCTTCAGGTGAACC	chr4	119107897	119107911	-831	TGATCAGGAGAGAGGAGAAGG	GGTGAGTAGGACAGTCAATAGC
GLUT4	P1	CCACCACCTGACTT	chr11	69952807	69952821	-4642	GTGCTGGAACTCTCTCTGTA	CATAGCCAGTTTCAAGCCAAC
TFAM	P1+P2	AGTCCACGTGATCT	chr10	71238964	71238977	-932	AGTGGTTTGGCTGGCTA	ACCCAAACAACTAGCCCTCA
		AGATCAAGTGAAGA	chr10	71238857	71238870	-825
NRF1	P1	TCCTCATCTGACTC	chr6	30076385	30076398	65	TGAGCAACTGGTAAGGAACAG	AGGGTGTTTGCTGCTGA
NRF2	P1	AGGGCACTTGATCT	chr2	75706704	75706717	-2053	GTAAGATGTCAGATAACCCAGGA	CCCAAGGTCATACAGTAATCTCTG
	P2	GTCTCATGTGATGG		75708328	75708341	-3677	CCTCTCAATGTTCTAACCCACAG	CTCCTCAGCAATCTCAGCAA
						-
